# Supplementary material for: Transcriptome reveals the roles and potential mechanisms of CeRNA in the regulation of salivary gland development in the tick Rhipicephalus haemaphysaloides
Source: Front Cell Infect Microbiol. 2025 Apr 30;15:1573239. doi: 10.3389/fcimb.2025.1573239 (PMC12075121; doi:10.3389/fcimb.2025.1573239)
Supplement: Supplementary file 1 [file DataSheet1.zip]

Archive with 25 entries (16 files):
- Analyze data/
- Analyze data/Fig.1/
- Analyze data/Fig.1/A-Scatter diagram of significantly differentially expressed miRNAs.xlsx
- Analyze data/Fig.1/B-heatmap of miRNA.xlsx
- Analyze data/Fig.2/
- Analyze data/Fig.2/A-unfed-vs-F5d.Level2.xls
- Analyze data/Fig.2/B-F5d-vs-E3d.Level2.xls
- Analyze data/Fig.2/C-unfed-vs-F5d.path.xls
- Analyze data/Fig.2/D-F5d-vs-E3d.path.xls
- Analyze data/Fig.3/
- Analyze data/Fig.3/AC-DElncRNA.xlsx
- Analyze data/Fig.3/CD-DEcicrRNA.xlsx
- Analyze data/Fig.4/
- Analyze data/Fig.4/lncRNAsankey.eg.xlsx
- Analyze data/Fig.5/
- Analyze data/Fig.5/cicrRNAsankey.eg.xlsx
- Analyze data/Fig.6/
- Analyze data/Fig.6/A-lncRNA-mRNA.Level2.xls
- Analyze data/Fig.6/B-circRNA-mRNA.Level2.xls
- Analyze data/Fig.6/C-lncRNA-mRNA.path.xls
- Analyze data/Fig.6/D-circRNA-mRNA.path.xls
- Analyze data/Fig.7/
- Analyze data/Fig.7/Fig.7.xlsx
- Analyze data/Fig.8/
- Analyze data/Fig.8/Fig.8 QPCR.xlsx
