# Supplementary material for: Transcriptome reveals the roles and potential mechanisms of CeRNA in the regulation of salivary gland development in the tick Rhipicephalus haemaphysaloides
Source: Front Cell Infect Microbiol. 2025 Apr 30;15:1573239. doi: 10.3389/fcimb.2025.1573239 (PMC12075121; doi:10.3389/fcimb.2025.1573239)
Supplement: Supplementary file 1 [file DataSheet1.zip › Analyze data/Fig.1/A-Scatter diagram of significantly differentially expressed miRNAs.xlsx]

## Sheet: Sheet1
	UP	DOWN	TOTAL
unfed-vs-F5d	184	150	334
F5d-vs-E3d	114	82	196
unfed-vs-E3d	201	164	365

## Sheet: Different expression
id	unfed-vs-F5d-log2fc	unfed-vs-F5d-pvalue	F5d-vs-E3d-log2fc	F5d-vs-E3d-pvalue	unfed-vs-E3d-log2fc	unfed-vs-E3d-pvalue
miR-305-x	1.97014	0.0622188	0.793009	0.00232443	2.76315	0.000995153
bantam-y	-1.35709	0.0672415	-0.0430294	0.886975	-1.40011	0.0247399
miR-317-z	3.2638	0.0018061	0.181044	0.352422	3.44484	4.17832e-05
miR-184-y	-1.63078	0.0205085	0.365328	0.0500636	-1.26545	0.0310237
miR-3931-z	-2.28536	0.00590366	0.0691224	0.615504	-2.21623	0.00113369
miR-275-x	1.54352	0.165805	1.92091	5.21487e-11	3.46443	5.39798e-05
miR-285-z	-2.92369	0.0489517	-0.159628	0.274439	-3.08332	0.0387458
miR-29-y	-2.93967	0.0468237	-0.14024	0.220504	-3.07992	0.0362666
miR-34-x	2.47255	0.0212406	-0.14437	0.832884	2.32818	0.00561766
miR-252-z	0.170923	0.890845	-2.26717	4.80507e-11	-2.09624	0.00212853
miR-8-y	0.423916	0.880796	1.47812	9.64557e-07	1.90204	0.0288667
miR-252-x	-1.49914	0.0484753	-1.81553	1.94881e-06	-3.31467	9.11348e-06
miR-5315-z	-3.62204	0.00915327	-0.690264	0.208976	-4.31231	0.00550123
miR-124-y	-3.46766	0.0314886	-0.15745	0.796907	-3.62511	0.0384103
miR-750-y	-1.53585	0.0711564	-0.0212251	0.908693	-1.55708	0.0222293
miR-317-y	3.81289	0.000463828	-0.0695787	0.980212	3.74331	1.41853e-05
miR-8-z	0.32983	0.968394	1.24398	0.000335831	1.57381	0.0804744
miR-5312-z	-3.22394	0.00664247	-0.0791058	0.320493	-3.30305	0.00211901
miR-451-x	7.10822	5.96186e-10	1.17133	0.00125137	8.27956	3.59432e-15
miR-5309-z	-2.21519	0.00775064	-3.21549	2.36389e-11	-5.43068	3.04469e-10
miR-1175-y	-1.23817	0.100151	-0.539863	0.257644	-1.77803	0.00911824
miR-2478-z	1.64804	0.125448	0.302249	0.314032	1.95028	0.0234095
miR-133-z	-1.89342	0.0277307	-1.40155	0.0239503	-3.29497	1.33048e-05
miR-4669-z	2.0379	0.0933956	0.870817	0.00799746	2.90872	0.000586673
miR-137-y	-3.34904	0.0028749	-0.426076	0.938019	-3.77512	0.000242141
miR-25-y	6.19313	1.14271e-09	2.40366	2.20777e-07	8.59679	1.18495e-15
miR-144-y	3.55015	0.000583839	1.61542	0.000774586	5.16556	1.50575e-09
miR-993-z	-2.94173	0.0466878	-0.612417	0.593226	-3.55415	0.0284195
miR-5305-z	-3.15381	0.00651111	-0.0598185	0.226572	-3.21363	7.31139e-05
miR-3931-y	-1.43211	0.046038	-0.159095	0.860697	-1.5912	0.0135455
miR-92-z	-1.17125	0.0921719	-0.27483	0.670618	-1.44608	0.021703
miR-486-x	1.89865	0.0137306	2.48697	1.86947e-06	4.38563	9.35665e-08
miR-30-x	5.34902	1.15055e-08	0.763171	0.070304	6.11219	5.80837e-12
miR-278-y	-2.21394	0.00518375	-1.29953	0.0198569	-3.51348	3.19845e-06
miR-210-y	-2.09537	0.00188971	4.35305	6.47523e-16	2.25768	0.00588401
miR-153-y	-3.61881	0.0719258	-0.763693	0.799357	-4.3825	0.00206991
miR-745-y	1.62325	0.0682592	0.122051	0.573988	1.7453	0.0215865
miR-5306-z	-3.07976	0.00691805	-0.498915	0.903339	-3.57868	0.000955081
miR-5310-z	-2.8729	0.0313496	-0.786188	0.167953	-3.65909	0.0468383
miR-185-x	11.3558	4.82792e-12	1.80286	0.000353233	13.1587	1.64962e-18
miR-7975-z	-0.34878	0.348144	1.40211	0.00592368	1.05333	0.301543
miR-1-z	-1.63598	0.0315078	0.0635293	0.475129	-1.57245	0.0127786
miR-191-x	5.9373	1.01755e-09	0.266333	0.755869	6.20363	5.42307e-12
miR-5314-z	-3.21283	0.0326799	-0.651054	0.3348	-3.86389	0.116461
miR-26-x	3.43788	0.0147162	1.4383	0.0347215	4.87618	0.098741
miR-142-x	5.05308	0.000219658	1.0704	0.0331695	6.12348	2.20149e-08
miR-16-x	6.53548	9.29825e-09	1.48574	0.00339431	8.02122	1.79357e-15
miR-3934-z	-1.73928	0.00723032	1.56114	0.00197632	-0.178136	0.535129
miR-1386-z	0.457624	0.861945	1.13422	0.0316682	1.59184	0.0773526
miR-148-y	6.45447	1.04994e-10	0.362499	0.464444	6.81697	5.79138e-14
miR-21-x	7.10458	4.96439e-09	-0.180184	0.99972	6.9244	7.53141e-14
miR-423-x	4.36644	2.32218e-05	3.0938	5.99401e-08	7.46024	1.53732e-14
miR-184-z	-1.4903	0.034449	0.0877125	0.596973	-1.40259	0.0124307
miR-27-y	6.64597	1.9708e-10	-0.506549	0.40271	6.13943	1.00484e-12
miR-5308-z	-2.39771	0.0469407	-1.37139	0.0786074	-3.7691	0.0214177
miR-219-x	-3.32562	0.0619031	-0.932242	0.347001	-4.25786	0.00459207
miR-423-y	8.98607	8.16669e-10	3.04834	9.07049e-08	12.0344	3.85541e-18
miR-3968-z	1.23679	0.157085	1.04064	0.0384156	2.27743	0.00190302
miR-750-z	-1.83732	0.0094222	0.0898459	0.772128	-1.74747	0.00364927
miR-22-y	0.702481	0.372041	2.50821	4.72216e-06	3.21069	3.52675e-06
miR-251-z	0.858275	0.409273	-2.38214	0.000123067	-1.52387	0.00357454
miR-4448-z	1.42614	0.838902	0.30901	0.547519	1.73515	0.00812462
miR-305-z	2.24194	0.00248589	1.17832	0.026825	3.42026	1.87971e-06
miR-310-y	-2.31201	0.000726733	-0.575419	0.343691	-2.88743	1.03508e-05
miR-140-y	7.17449	8.84602e-10	1.01532	0.0866872	8.18981	4.64105e-15
miR-9226-x	1.19257	0.199026	0.466598	0.296207	1.65917	0.0174455
iab-8-y	0.532385	0.414857	-4.01488	0.5336	-3.48249	8.25145e-08
miR-101-y	4.71924	3.32586e-06	0.750915	0.142604	5.47016	1.17274e-10
miR-15-x	9.53541	2.9656e-10	0.724749	0.20111	10.2602	6.71759e-14
miR-235-y	-0.488793	0.197492	1.58635	0.00452944	1.09755	0.174468
miR-4739-z	12.3482	6.1688e-08	-12.3482	3.90949e-14	0	1
miR-181-x	5.03416	1.41052e-07	-0.283508	0.616685	4.75065	1.75199e-07
miR-223-y	6.35568	8.90978e-06	-2.7104	3.30279e-06	3.64528	0.212866
miR-6873-y	10.7121	1.84556e-11	-1.14336	0.055821	9.56874	1.44437e-11
miR-93-x	8.69223	4.53692e-09	0.469202	0.272449	9.16143	3.13551e-10
miR-5319-z	2.20339	0.0184073	-1.53966	0.0145712	0.663729	0.507011
miR-5311-z	0.739687	0.46289	0.755923	0.133869	1.49561	0.035306
miR-19-y	5.26493	2.99652e-06	1.06594	0.0619878	6.33088	8.45384e-09
miR-339-x	8.00638	4.91082e-07	2.55184	1.37232e-05	10.5582	2.89388e-15
miR-8076-z	2.03998	0.0121867	4.47144	9.34061e-12	6.51142	1.42339e-13
miR-128-y	8.39962	6.28056e-08	1.25531	0.0133138	9.65493	6.8161e-12
let-7-y	1.46483	0.0560946	0.717575	0.166588	2.18241	0.00173051
miR-4334-y	7.31488	8.34812e-05	3.23214	1.79077e-07	10.547	3.09774e-15
miR-10306-z	-0.151777	0.510178	1.50672	0.00338772	1.35494	0.0546979
miR-484-x	6.90755	0.00115074	2.94159	7.47537e-06	9.84914	7.02026e-12
miR-23-y	5.48134	2.69906e-07	0.84988	0.0989579	6.33122	5.24078e-09
miR-6928-x	-5.35641	0.000327849	-5.62688	0.0575959	-10.9833	2.40572e-15
miR-24-y	7.92047	2.19833e-06	1.85506	0.000572538	9.77553	2.05606e-12
miR-151-x	7.4417	3.19086e-05	1.01132	0.0919607	8.45302	3.82157e-08
miR-186-x	8.28156	1.50214e-07	0.393074	0.44869	8.67463	2.47679e-08
miR-28-z	7.31415	8.12303e-05	1.13887	0.0614615	8.45302	3.82157e-08
miR-103-y	6.96405	0.000778204	2.28342	0.000171492	9.24748	1.49878e-10
miR-33-y	1.87652	0.00588249	1.29278	0.0225971	3.1693	2.19614e-05
miR-20-x	4.86169	7.2654e-05	0.174955	0.671385	5.03665	2.48222e-05
miR-153-z	-2.81457	4.33264e-05	-0.601674	0.330277	-3.41624	9.89215e-06
miR-425-x	7.86217	1.59081e-06	1.35616	0.0210936	9.21833	3.7018e-10
miR-252-y	-1.73334	0.0155439	-0.96001	0.305537	-2.69335	9.79287e-06
miR-144-x	2.97361	0.314535	3.37962	0.0327869	6.35324	0.00866491
miR-374-x	3.92647	0.188569	3.94201	0.00022046	7.86848	4.57961e-06
miR-320-y	2.43954	0.0414344	2.25387	0.000301429	4.69341	3.11311e-07
miR-378-y	6.90755	0.00115074	1.96048	0.00149116	8.86804	3.18102e-09
miR-449-y	3.46598	0.0022619	2.48296	3.54425e-05	5.94894	1.16721e-09
miR-993-y	-10.1946	4.60036e-08	0	1	-10.1946	1.9129e-09
miR-61-x	-1.89094	0.309777	-3.10627	0.06197	-4.99721	1.2028e-05
miR-15-y	6.78431	0.00185758	1.40658	0.0381812	8.19089	3.02874e-07
miR-107-z	4.4957	0.130407	2.85838	0.00735901	7.35407	0.000253189
miR-107-y	6.68356	0.00455377	2.11153	0.000580453	8.79508	3.43322e-09
miR-10477-y	3.44409	0.0529345	0.989121	0.0697263	4.43322	1.98923e-05
miR-210-z	6.84674	0.00129744	1.15927	0.0904601	8.00602	1.50847e-06
miR-185-y	6.15097	0.0153655	1.56651	0.129157	7.71747	0.00014107
miR-106-x	6.29306	0.0123663	1.89612	0.0125223	8.18918	7.73966e-07
miR-10836-z	-1.85206	0.00211801	-1.72361	0.0863852	-3.57567	4.2149e-06
miR-10926-z	0.577118	0.663419	-1.62638	0.0382018	-1.04926	0.0899656
miR-32-x	5.61471	0.0322007	1.93091	0.0312071	7.54562	8.37843e-05
miR-106-y	7.22294	0.000138435	-0.21827	0.767627	7.00467	0.00227517
miR-146-x	5.81634	0.0247215	1.90072	0.023215	7.71706	1.3863e-05
miR-19-z	6.68356	0.00455377	0.0324745	0.810269	6.71603	0.00390777
miR-183-x	2.31589	0.0688104	0.303734	0.548424	2.61963	0.01524
miR-221-y	8.07385	3.64405e-07	-2.9243	0.00155943	5.14954	0.0688682
miR-363-y	6.75041	0.00432482	-0.883127	0.559678	5.86728	0.021015
miR-1357-z	-1.38595	0.00853484	0.0323467	0.920177	-1.35361	0.0512256
miR-285-y	-2.90282	0.000508842	0.248657	0.808911	-2.65416	0.000179405
miR-342-y	5.21684	0.0893603	1.65223	0.057383	6.86907	0.0024539
miR-203-y	1.03342	0.704654	2.64244	0.00782063	3.67586	0.00268489
miR-331-x	3.92647	0.188569	3.20667	0.0129272	7.13314	0.000956552
miR-3538-z	-1.83948	0.0018565	0.992552	0.254569	-0.846927	0.169557
miR-87-z	-1.04427	0.0371449	1.40794	0.0929734	0.363669	0.878962
miR-361-x	6.68475	0.00304825	-1.12526	0.254426	5.55949	0.0466096
miR-151-y	6.09972	0.0132915	0.768119	0.385041	6.86783	0.00286485
miR-6845-x	7.71795	4.87159e-06	-1.17082	0.176549	6.54713	0.00514804
miR-595-z	2.97361	0.314535	5.82337	4.31013e-07	8.79698	2.11123e-08
miR-34-z	4.0767	0.00237858	-0.499507	0.636653	3.57719	0.0380253
miR-28-y	4.29168	0.126504	2.57863	0.0401815	6.8703	0.00297231
miR-339-y	5.68356	0.0300217	0.86357	0.333357	6.54713	0.00514804
miR-1296-x	6.33646	0.00803916	0.215362	0.999	6.55182	0.0151324
miR-222-y	6.69279	0.00702189	-0.814432	0.512434	5.87836	0.0336373
miR-500-y	6.69279	0.00702189	0.556418	0.441496	7.24921	0.00074608
miR-1993-z	-2.70265	0.00901449	0.644406	0.54578	-2.05824	0.00826195
miR-4561-z	2.97361	0.314535	5.82194	4.01133e-08	8.79555	3.91015e-09
miR-652-y	6.90755	0.00115074	-3.30289	0.0194014	3.60466	0.225796
miR-iab-8-x	8.2731	1.45134e-06	-4.66843	0.000248859	3.60466	0.225796
miR-46-y	0.624516	0.565933	-2.46676	0.0409452	-1.84224	0.133139
miR-532-x	6.42097	0.00692712	-1.84626	0.169932	4.57471	0.113252
miR-5313-z	6.24508	0.0139369	-0.699418	0.741076	5.54566	0.0307269
miR-598-y	3.67016	0.249991	3.33614	0.00619048	7.0063	0.00141945
miR-12076-x	8.2384	1.6869e-06	-8.2384	1.97124e-05	0	1
miR-1839-x	3.92647	0.188569	3.08039	0.015111	7.00686	0.00143156
miR-219-y	-7.74873	4.67011e-07	5.14954	0.0454717	-2.59919	0.00178674
miR-502-y	5.89069	0.0364088	0.980784	0.452336	6.87147	0.00573244
miR-3620-x	-7.22231	2.94142e-05	0	1	-7.22231	0.000351576
miR-450-x	5.81634	0.0247215	0.316747	0.75096	6.13309	0.0124838
miR-83-y	-3.15108	0.000293071	-0.891031	0.680533	-4.04211	0.000222144
miR-1268-z	-1.20072	0.915679	-4.4957	0.143116	-5.69641	0.0463556
miR-124-z	-7.36733	7.74482e-06	4.57471	0.0849991	-2.79262	0.00395554
miR-281-y	1.37068	0.169236	-6.78431	0.00280601	-5.41363	0.0459412
miR-219-z	-7.43242	5.24898e-06	0	1	-7.43242	4.86446e-05
miR-5119-z	-7.29154	1.64011e-05	0	1	-7.29154	0.000199185
miR-885-z	6.3786	0.00926202	-0.233227	0.634124	6.14537	0.0300088
miR-10240-x	5.46091	0.048361	-1.85624	0.375397	3.60466	0.225796
miR-378-z	4.29168	0.126504	2.06411	0.135723	6.35579	0.009131
miR-425-y	0	1	6.35403	0.00416233	6.35403	0.00768446
miR-501-y	5.38007	0.0429665	-0.246878	0.882114	5.13319	0.0512222
miR-5735-y	-7.34523	2.73614e-05	0	1	-7.34523	0.000455881
miR-27-x	5.75154	0.0234623	-5.75154	0.0271514	0	1
miR-7214-y	-3.43909	0.0411959	0.636971	0.869987	-2.80211	0.281465
miR-7463-y	-6.99548	0.000178046	0	1	-6.99548	0.00182487
miR-93-y	2.97361	0.314535	2.89601	0.0959682	5.86962	0.0178745
miR-4787-x	-7.0821	6.33531e-05	0	1	-7.0821	0.000605227
miR-971-x	-5.45105	0.0389769	3.60466	0.19495	-1.84638	0.314356
miR-29-z	-3.95304	0.000705261	-2.97361	0.35752	-6.92665	0.00119606
miR-71-y	-5.42105	0.0417146	5.13319	0.0486106	-0.287861	0.933528
miR-1822-y	4.4957	0.130407	1.8601	0.186282	6.35579	0.009131
miR-4502-z	4.9028	0.097468	2.10294	0.0435063	7.00574	0.00151963
miR-1307-x	0	1	5.13114	0.0404394	5.13114	0.0492558
miR-1417-x	-2.96993	0.338285	7.35623	0.000221517	4.3863	0.00296153
miR-2325-z	6.29149	0.00945493	-6.29149	0.0105126	0	1
miR-2361-z	6.29149	0.00945493	-6.29149	0.0105126	0	1
miR-200-x	0	1	6.13412	0.0131834	6.13412	0.01675
miR-502-z	5.47962	0.0587236	-0.348482	0.984484	5.13114	0.0492558
miR-8301-x	0	1	7.24783	0.000170947	7.24783	0.000476768
miR-4518-z	-6.00798	0.00955098	0	1	-6.00798	0.0165072
miR-4923-z	5.93617	0.017434	-0.80503	0.570933	5.13114	0.0492558
iab-8-x	6.21014	0.0237814	-2.60547	0.14515	3.60466	0.225796
miR-1913-z	-5.15239	0.0418967	0	1	-5.15239	0.0589106
miR-195-x	3.92647	0.188569	1.20466	0.418835	5.13114	0.0492558
miR-466-x	-4.89942	0.111489	5.54859	0.0301987	0.649173	0.616135
miR-81-y	-5.84046	0.0129402	3.60466	0.19495	-2.2358	0.12892
miR-4983-x	-5.8874	0.0412059	0	1	-5.8874	0.0379171
miR-1587-z	-6.00798	0.00955098	0	1	-6.00798	0.0165072
miR-365-y	5.87652	0.0202478	-5.87652	0.0231366	0	1
miR-2424-z	0	1	5.87086	0.0197222	5.87086	0.0227583
miR-2974-z	-5.15239	0.0418967	0	1	-5.15239	0.0589106
miR-1422-x	5.68356	0.0300217	-5.68356	0.0339812	0	1
miR-1829-y	-5.63459	0.0225809	0	1	-5.63459	0.0369162
miR-4695-y	-2.96993	0.338285	5.13319	0.0486106	2.16326	0.275039
novel-m0001-5p	-2.18528	0.0075723	-0.909869	0.00399379	-3.09515	2.07386e-05
novel-m0002-5p	-2.18528	0.0075723	-0.909869	0.00399379	-3.09515	2.07386e-05
novel-m0003-3p	0.628979	0.696738	3.02385	4.86997e-23	3.65283	2.08704e-05
novel-m0004-3p	-1.94934	0.0166261	0.0763706	0.583252	-1.87297	0.00603202
novel-m0005-3p	-1.94934	0.0166261	0.0763706	0.583252	-1.87297	0.00603202
novel-m0008-5p	-0.317071	0.496039	1.12622	0.000302737	0.809145	0.462592
novel-m0009-5p	-0.317071	0.496039	1.12622	0.000302737	0.809145	0.462592
novel-m0012-3p	-9.1161	2.06763e-05	1.2742	0.0239061	-7.84191	1.16528e-15
novel-m0010-3p	-6.46191	0.00557068	-1.91253	0.995078	-8.37443	7.96499e-17
novel-m0011-3p	-6.45804	0.00558324	-1.92521	0.991508	-8.38325	7.38219e-17
novel-m0015-3p	1.41934	0.236923	1.94176	5.35172e-09	3.3611	8.39987e-05
novel-m0019-5p	12.157	0.94205	-17.3737	2.21794e-47	-5.21665	0.0722877
novel-m0017-5p	0.937178	0.455769	1.39174	0.000158494	2.32892	0.00802468
novel-m0020-3p	-3.40281	0.0258697	-0.473804	0.677303	-3.87662	0.0196531
novel-m0021-3p	-1.71753	0.0270768	1.30261	0.000985207	-0.414925	0.370198
novel-m0023-3p	0.745805	0.57947	0.96399	0.014599	1.70979	0.0478119
novel-m0025-5p	0.326239	0.978574	2.51496	1.62615e-08	2.8412	0.000689858
novel-m0026-5p	-1.41752	0.0262728	2.51561	6.73432e-07	1.09808	0.209274
novel-m0028-3p	2.04733	0.0274113	0.315315	0.408684	2.36264	0.00425012
novel-m0029-3p	2.04733	0.0274113	0.315315	0.408684	2.36264	0.00425012
novel-m0030-5p	6.87767	1.99955e-09	-3.12896	3.1993e-08	3.7487	2.84795e-07
novel-m0049-5p	-4.04363	0.00104455	-1.67998	0.00188245	-5.72361	0.00381492
novel-m0035-5p	14.4625	4.46394e-08	-14.4625	1.40331e-23	0	1
novel-m0056-5p	2.04025	0.030132	-1.0502	0.0473391	0.99005	0.267924
novel-m0036-3p	-4.58766	0.00241342	-0.442325	0.940673	-5.02998	2.14715e-07
novel-m0037-5p	2.35738	0.00539336	0.28509	0.443312	2.64247	0.000551868
novel-m0038-3p	1.00199	0.331681	0.61285	0.170974	1.61484	0.0412986
novel-m0039-5p	-0.675649	0.214192	-1.15291	0.0439478	-1.82856	0.0035248
novel-m0041-5p	2.46408	0.00509127	-1.25148	0.0253959	1.21259	0.0974633
novel-m0042-5p	2.46408	0.00509127	-1.25148	0.0253959	1.21259	0.0974633
novel-m0055-5p	2.65454	0.00086454	-0.12142	0.910693	2.53312	0.000380648
novel-m0050-3p	1.13867	0.209156	0.60906	0.235572	1.74773	0.026327
novel-m0040-5p	3.07103	0.000239606	1.35779	0.00556509	4.42882	3.05168e-08
novel-m0047-5p	-2.93231	0.00419378	-0.866204	0.165339	-3.79852	0.00362267
novel-m0051-5p	2.18608	0.0109454	0.304032	0.507742	2.49011	0.00125586
novel-m0046-3p	2.62334	0.0011805	-0.151967	0.893096	2.47138	0.000363711
novel-m0058-5p	-9.37451	3.38352e-10	2.20559	0.121393	-7.16892	1.12251e-13
novel-m0085-5p	-4.79387	0.0488188	0.060506	0.664454	-4.73337	0.0150518
novel-m0052-5p	-0.614616	0.194341	-1.23319	0.0599271	-1.8478	0.00173513
novel-m0053-5p	-1.22347	0.0417696	0.345213	0.50547	-0.87826	0.0598056
novel-m0054-5p	-1.22347	0.0417696	0.345213	0.50547	-0.87826	0.0598056
novel-m0078-3p	12.7146	6.09785e-08	-12.7146	1.84295e-15	0	1
novel-m0079-3p	7.00838	7.7083e-11	-4.42498	4.81894e-10	2.58339	0.0515402
novel-m0094-3p	-3.43203	0.0277592	-2.28394	0.132667	-5.71597	2.20052e-12
novel-m0067-3p	-0.529844	0.181057	2.19561	0.00015544	1.66577	0.0261534
novel-m0071-5p	3.62751	0.0013342	0.506294	0.250184	4.1338	9.34109e-08
novel-m0072-5p	3.62751	0.0013342	0.506294	0.250184	4.1338	9.34109e-08
novel-m0068-5p	3.03825	6.54617e-05	-1.20215	0.0486087	1.8361	0.011119
novel-m0060-3p	-0.646282	0.160637	-0.633316	0.292372	-1.2796	0.0136218
novel-m0084-5p	-3.68793	0.00100412	-0.445813	0.524693	-4.13375	0.0310449
novel-m0061-5p	-2.79834	0.00186468	-0.0796385	0.86659	-2.87798	0.00782565
novel-m0082-3p	-2.16484	0.00997302	-0.904944	0.153375	-3.06979	0.065405
novel-m0073-5p	4.33862	8.33109e-06	0.636741	0.184828	4.97536	1.01662e-09
novel-m0062-3p	1.75023	0.0115985	1.0345	0.0486568	2.78473	5.41738e-05
novel-m0063-3p	-0.662359	0.126433	1.27055	0.0170016	0.60819	0.512244
novel-m0064-3p	-0.662359	0.126433	1.27055	0.0170016	0.60819	0.512244
novel-m0080-3p	-3.31962	0.0134128	-0.879671	0.313802	-4.19929	0.0022688
novel-m0074-5p	-1.64865	0.00260735	2.3753	3.08446e-05	0.726653	0.408959
novel-m0075-5p	-1.64865	0.00260735	2.3753	3.08446e-05	0.726653	0.408959
novel-m0087-3p	-1.33103	0.0189832	-0.212516	0.783953	-1.54354	0.00448565
novel-m0103-5p	-2.58007	4.19901e-05	-1.04579	0.137836	-3.62586	2.92707e-08
novel-m0104-5p	-2.58007	4.19901e-05	-1.04579	0.137836	-3.62586	2.92707e-08
novel-m0092-3p	1.83424	0.0576623	0.44467	0.319206	2.27891	0.00126294
novel-m0093-3p	-2.61504	0.222174	-3.49363	0.00455808	-6.10868	5.112e-10
novel-m0081-3p	4.49653	1.85337e-07	0.00506869	0.879733	4.5016	5.50175e-08
novel-m0083-3p	4.11999	0.0557039	-4.69587	1.50777e-06	-0.57588	0.339502
novel-m0088-5p	11.3175	6.07568e-08	-11.3175	2.26509e-11	0	1
novel-m0089-5p	11.3175	6.07568e-08	-11.3175	2.26509e-11	0	1
novel-m0090-5p	11.3175	6.07568e-08	-11.3175	2.26509e-11	0	1
novel-m0110-5p	2.18276	0.00465443	0.185119	0.656501	2.36788	0.00237659
novel-m0111-5p	2.18276	0.00465443	0.185119	0.656501	2.36788	0.00237659
novel-m0130-3p	-2.21618	0.0737814	-0.274781	0.910586	-2.49096	0.0119685
novel-m0086-5p	3.00431	2.68482e-05	-1.72395	0.00731017	1.28036	0.159434
novel-m0096-3p	4.4957	0.130407	6.87799	8.90305e-16	11.3737	1.5303e-17
novel-m0144-5p	-0.478897	0.184267	1.1471	0.0419236	0.668206	0.487635
novel-m0134-5p	-1.10609	0.0225505	1.65472	0.00340317	0.54863	0.544061
novel-m0091-5p	-0.435879	0.185074	1.74174	0.00131237	1.30586	0.0775024
novel-m0097-5p	1.30812	0.0754052	0.695339	0.194659	2.00346	0.0120795
novel-m0095-3p	4.31023	1.60408e-05	-2.86283	3.73803e-05	1.4474	0.164385
novel-m0123-3p	-1.45559	0.0044258	-0.0190894	0.977189	-1.47468	0.0100769
novel-m0132-5p	-2.61995	0.00915458	-1.0921	0.363719	-3.71205	6.32088e-08
novel-m0181-3p	-2.55024	0.000142092	3.0468	3.84234e-05	0.496566	0.784229
novel-m0112-5p	2.09267	0.0015243	0.475731	0.325626	2.5684	0.000625304
novel-m0137-5p	1.9996	0.00330684	-0.353007	0.512199	1.64659	0.0618395
novel-m0127-3p	-2.04123	0.000278128	-1.10161	0.188406	-3.14284	2.53542e-06
novel-m0128-3p	-2.04123	0.000278128	-1.10161	0.188406	-3.14284	2.53542e-06
novel-m0125-5p	-0.747655	0.308795	3.61803	1.09292e-05	2.87037	0.000519451
novel-m0194-3p	1.93769	0.00539527	-0.710491	0.375194	1.2272	0.197665
novel-m0121-3p	8.78429	1.95873e-09	0.0480449	0.774721	8.83234	2.71329e-09
novel-m0113-3p	-2.05383	0.000301875	0.546022	0.456568	-1.50781	0.0120702
novel-m0146-3p	7.26927	0.000103389	1.67106	0.00745931	8.94033	1.99216e-09
novel-m0114-5p	1.41613	0.0719329	-1.40372	0.0333273	0.0124128	0.613188
novel-m0115-5p	1.41613	0.0719329	-1.40372	0.0333273	0.0124128	0.613188
novel-m0158-3p	4.31394	1.72967e-05	0.0868491	0.616362	4.40079	2.19168e-05
novel-m0179-3p	2.10722	0.0155633	0.895559	0.0966496	3.00278	0.000582874
novel-m0139-5p	9.83344	1.98111e-07	-9.83344	4.47405e-09	0	1
novel-m0131-3p	-1.204	0.00895259	-1.04314	0.302588	-2.24714	0.00221238
novel-m0151-5p	1.86896	0.0616463	-2.45479	0.00560658	-0.585825	0.913345
novel-m0198-3p	9.7248	2.02894e-07	-9.7248	7.27448e-09	0	1
novel-m0117-3p	-0.23981	0.325772	-3.81631	0.00300398	-4.05612	0.000231628
novel-m0118-3p	-0.23981	0.325772	-3.81631	0.00300398	-4.05612	0.000231628
novel-m0119-5p	-0.23981	0.325772	-3.81631	0.00300398	-4.05612	0.000231628
novel-m0120-3p	-0.23981	0.325772	-3.81631	0.00300398	-4.05612	0.000231628
novel-m0187-3p	3.42177	0.000788576	0.364455	0.556647	3.78623	0.00132388
novel-m0164-3p	-0.382191	0.249341	1.37345	0.0246642	0.991256	0.238031
novel-m0147-5p	9.57983	2.03787e-07	-9.57983	1.37494e-08	0	1
novel-m0156-5p	1.18027	0.182026	-2.47208	0.0100722	-1.29181	0.135798
novel-m0157-5p	1.18027	0.182026	-2.47208	0.0100722	-1.29181	0.135798
novel-m0166-3p	4.30013	0.00431757	0.36649	0.729641	4.66662	0.000651313
novel-m0159-3p	7.4203	8.73896e-05	-1.87171	0.0776817	5.54859	0.0327346
novel-m0148-5p	9.40309	1.93247e-07	-9.40309	2.92372e-08	0	1
novel-m0169-3p	-3.64624	4.26362e-06	-5.21684	0.0869519	-8.86309	2.01453e-08
novel-m0171-5p	-0.596018	0.131004	1.80001	0.0100464	1.20399	0.214359
novel-m0141-5p	8.04663	3.78746e-07	-0.916062	0.22162	7.13057	0.00110126
novel-m0142-3p	8.19842	1.34051e-07	-1.18994	0.0821652	7.00848	0.00245905
novel-m0193-5p	8.07385	3.64405e-07	-1.06867	0.158665	7.00518	0.00176834
novel-m0161-5p	2.40297	0.023393	-0.380174	0.829461	2.02279	0.108544
novel-m0167-3p	3.63139	0.000142056	-0.769816	0.49546	2.86158	0.0163224
novel-m0204-5p	-0.302414	0.24167	-1.67127	0.0747148	-1.97368	0.00605414
novel-m0170-5p	-1.68284	0.0288262	-1.32511	0.279269	-3.00795	9.36047e-05
novel-m0186-5p	-3.44426	8.40078e-07	1.13847	0.349813	-2.30579	0.00156845
novel-m0153-5p	7.44104	5.1842e-05	-0.436365	0.688745	7.00467	0.00227517
novel-m0185-3p	-2.68101	0.000270579	1.38168	0.306541	-1.29933	0.0557787
novel-m0188-3p	1.7552	0.0231309	-3.04846	0.00537981	-1.29326	0.30852
novel-m0246-3p	4.60716	0.000110846	-1.44503	0.114487	3.16213	0.0773167
novel-m0215-3p	-3.82511	0.00240278	-4.4957	0.143116	-8.3208	3.27889e-07
novel-m0216-3p	-3.82511	0.00240278	-4.4957	0.143116	-8.3208	3.27889e-07
novel-m0381-5p	2.69352	0.086104	1.32836	0.0668563	4.02188	0.000271477
novel-m0249-5p	-2.07637	0.000423997	-0.528131	0.583188	-2.6045	0.00140558
novel-m0250-5p	-2.07637	0.000423997	-0.528131	0.583188	-2.6045	0.00140558
novel-m0160-5p	3.54375	0.0236916	0.256638	0.85713	3.80039	0.0474627
novel-m0163-5p	-2.24836	0.000263127	-0.121784	0.941427	-2.37014	0.00105338
novel-m0184-5p	2.8321	0.0082147	0.183374	0.674333	3.01548	0.00700838
novel-m0168-5p	2.51857	0.0464125	-1.02679	0.26743	1.49178	0.378721
novel-m0196-3p	-0.860988	0.0630543	-0.552686	0.628361	-1.41367	0.038831
novel-m0206-5p	8.8108	1.27019e-07	-8.8108	5.04103e-07	0	1
novel-m0253-3p	4.4957	0.130407	3.29953	0.00112244	7.79523	7.74952e-06
novel-m0190-5p	-8.56106	2.1134e-09	0	1	-8.56106	9.76098e-08
novel-m0261-5p	-3.35711	2.79318e-05	1.83843	0.192256	-1.51868	0.0253771
novel-m0223-3p	-1.01017	0.347614	-4.99164	0.0838807	-6.0018	0.0192902
novel-m0174-5p	-3.05833	7.53799e-05	1.12695	0.524045	-1.93138	0.0307406
novel-m0208-5p	6.09972	0.0132915	1.61635	0.0438659	7.71606	1.67444e-05
novel-m0277-5p	0	1	7.45385	4.90046e-05	7.45385	0.00011536
novel-m0182-3p	-0.548291	0.162971	-1.40856	0.260098	-1.95686	0.0316278
novel-m0205-5p	3.76517	0.0326264	-0.137202	0.950897	3.62797	0.0348867
novel-m0217-3p	2.13923	0.00993092	-1.76556	0.0717598	0.373665	0.981623
novel-m0226-5p	7.12474	0.000271639	-1.25512	0.207642	5.86962	0.0178745
novel-m0189-3p	4.34422	0.000574849	-0.769266	0.357399	3.57495	0.09368
novel-m0236-5p	6.99333	0.000744236	-0.862198	0.449771	6.13114	0.0119777
novel-m0264-5p	3.67954	0.0157627	-0.771114	0.393574	2.90842	0.313261
novel-m0238-3p	7.0202	0.000485071	-0.887111	0.364468	6.13309	0.0124838
novel-m0347-5p	-3.27294	0.00132873	3.57815	0.00238798	0.305206	0.929729
novel-m0192-5p	-6.8334	0.000318479	3.60466	0.19495	-3.22873	0.0158548
novel-m0308-3p	4.4957	0.130407	1.85833	0.134923	6.35403	0.00768446
novel-m0243-5p	-8.00647	7.39165e-08	5.14954	0.0454717	-2.85692	0.000492552
novel-m0289-3p	-5.29032	1.1868e-07	-2.97361	0.35752	-8.26393	3.09283e-07
novel-m0290-3p	-5.29032	1.1868e-07	-2.97361	0.35752	-8.26393	3.09283e-07
novel-m0291-3p	-5.29032	1.1868e-07	-2.97361	0.35752	-8.26393	3.09283e-07
novel-m0355-5p	6.64832	0.00735833	0.481786	0.433716	7.13011	0.00145065
novel-m0197-5p	3.46666	0.000633709	-2.73945	0.015541	0.727211	0.928049
novel-m0380-5p	1.97236	0.0619363	-2.55003	0.0285297	-0.577679	0.539329
novel-m0199-3p	4.75141	0.0806318	1.96736	0.138717	6.71877	0.00510732
novel-m0200-3p	4.75141	0.0806318	1.96736	0.138717	6.71877	0.00510732
novel-m0201-3p	4.75141	0.0806318	1.96736	0.138717	6.71877	0.00510732
novel-m0202-3p	4.75141	0.0806318	1.96736	0.138717	6.71877	0.00510732
novel-m0293-3p	-1.39045	0.0129883	-6.09972	0.0149107	-7.49017	3.43327e-05
novel-m0346-5p	-3.86259	0.000412878	-3.67016	0.274691	-7.53275	4.85158e-05
novel-m0209-3p	6.09803	0.0228711	-0.228407	0.886017	5.86962	0.0178745
novel-m0210-3p	-3.3855	0.00200933	0.620729	0.675037	-2.76477	0.00495289
novel-m0211-3p	-3.3855	0.00200933	0.620729	0.675037	-2.76477	0.00495289
novel-m0213-5p	7.04576	0.00110006	-0.912669	0.491943	6.13309	0.0124838
novel-m0214-3p	-3.40561	0.267961	-3.92647	0.213814	-7.33208	0.000326813
novel-m0218-3p	2.14493	0.0167829	-1.85923	0.0936488	0.285698	0.997409
novel-m0219-3p	2.14493	0.0167829	-1.85923	0.0936488	0.285698	0.997409
novel-m0220-3p	2.14493	0.0167829	-1.85923	0.0936488	0.285698	0.997409
novel-m0221-3p	2.14493	0.0167829	-1.85923	0.0936488	0.285698	0.997409
novel-m0314-5p	-6.74497	0.00048126	0	1	-6.74497	0.0026687
novel-m0224-3p	1.62378	0.227992	1.30783	0.112031	2.93161	0.0121838
novel-m0225-5p	4.20354	0.00220832	-2.02393	0.13815	2.17961	0.419001
novel-m0313-5p	-1.00922	0.295095	-4.64155	0.143364	-5.65076	0.0267235
novel-m0315-3p	-3.86679	0.0011375	-2.97361	0.35752	-6.8404	0.00176323
novel-m0237-3p	-7.49466	3.84581e-06	4.57471	0.0849991	-2.91995	0.00262258
novel-m0244-5p	3.49081	0.0326747	-0.915083	0.629747	2.57573	0.208122
novel-m0245-5p	3.49081	0.0326747	-0.915083	0.629747	2.57573	0.208122
novel-m0248-3p	5.21994	0.0765773	1.49547	0.143224	6.71541	0.00475078
novel-m0251-5p	7.8358	1.60762e-05	-7.8358	0.000120646	0	1
novel-m0252-5p	7.8358	1.60762e-05	-7.8358	0.000120646	0	1
novel-m0254-3p	5.53978	0.0326917	-0.992576	0.536608	4.5472	0.0927772
novel-m0257-3p	-7.51017	1.65193e-05	0	1	-7.51017	6.30189e-05
novel-m0258-3p	-7.51017	1.65193e-05	0	1	-7.51017	6.30189e-05
novel-m0259-3p	7.68356	9.70691e-06	-1.8127	0.047911	5.87086	0.0227583
novel-m0260-5p	5.81429	0.0326758	0.0553306	0.744971	5.86962	0.0178745
novel-m0262-5p	-2.79042	0.00163357	-0.681095	0.669757	-3.47151	0.00730666
novel-m0388-3p	7.97877	6.3815e-07	-4.36819	0.000190588	3.61058	0.243821
novel-m0391-5p	-7.14965	5.55374e-05	0	1	-7.14965	0.00064677
novel-m0426-3p	-0.253464	0.811448	4.12413	0.000126505	3.87066	0.000814799
novel-m0411-3p	-2.35653	0.0472076	-0.0654961	0.866462	-2.42203	0.122749
novel-m0412-3p	-2.35653	0.0472076	-0.0654961	0.866462	-2.42203	0.122749
novel-m0270-5p	5.81429	0.0326758	0.0640635	0.890904	5.87836	0.0336373
novel-m0272-5p	1.47455	0.128853	-6.64947	0.00433486	-5.17493	0.0492344
novel-m0273-5p	1.47455	0.128853	-6.64947	0.00433486	-5.17493	0.0492344
novel-m0274-5p	1.47455	0.128853	-6.64947	0.00433486	-5.17493	0.0492344
novel-m0275-5p	1.47455	0.128853	-6.64947	0.00433486	-5.17493	0.0492344
novel-m0276-5p	1.47455	0.128853	-6.64947	0.00433486	-5.17493	0.0492344
novel-m0280-5p	7.63699	4.93544e-05	-7.63699	0.000276669	0	1
novel-m0281-3p	-2.61926	0.0232063	-3.92647	0.213814	-6.54574	0.00470775
novel-m0282-3p	-2.61926	0.0232063	-3.92647	0.213814	-6.54574	0.00470775
novel-m0283-5p	3.92647	0.188569	3.20816	0.0435865	7.13463	0.00249446
novel-m0286-3p	0	1	7.63623	4.38135e-05	7.63623	5.04233e-05
novel-m0287-3p	0	1	7.63623	4.38135e-05	7.63623	5.04233e-05
novel-m0288-5p	4.4957	0.130407	1.37282	0.278185	5.86851	0.0174414
novel-m0292-3p	-2.85732	0.637128	-3.67016	0.274691	-6.52748	0.0174733
novel-m0294-5p	5.09972	0.0573984	0.448875	0.782173	5.54859	0.0327346
novel-m0296-3p	2.97361	0.314535	3.38306	0.0753676	6.35667	0.0127222
novel-m0297-3p	2.97361	0.314535	3.38306	0.0753676	6.35667	0.0127222
novel-m0299-5p	-7.09977	6.03339e-05	0	1	-7.09977	0.000375855
novel-m0303-3p	-5.84046	0.0129402	3.61058	0.266877	-2.22988	0.1413
novel-m0475-5p	-1.85978	0.227775	4.27422	0.00187332	2.41444	0.0366728
novel-m0476-5p	-1.85978	0.227775	4.27422	0.00187332	2.41444	0.0366728
novel-m0304-5p	-7.37221	8.34183e-06	3.60466	0.19495	-3.76755	0.00099381
novel-m0306-5p	-0.621208	0.22778	-5.94591	0.0393924	-6.56712	0.00657629
novel-m0307-3p	-3.65941	0.00071137	-3.67016	0.274691	-7.32957	0.000246774
novel-m0512-5p	6.68475	0.00304825	-6.68475	0.003956	0	1
novel-m0312-5p	-5.63459	0.0225809	6.54489	0.0033563	0.910294	0.58671
novel-m0317-3p	-7.18606	8.73723e-05	0	1	-7.18606	0.000335498
novel-m0318-3p	-7.18606	8.73723e-05	0	1	-7.18606	0.000335498
novel-m0319-5p	5.62688	0.0643457	0.728033	0.268564	6.35491	0.00781204
novel-m0320-5p	5.62688	0.0643457	0.728033	0.268564	6.35491	0.00781204
novel-m0321-3p	1.3218	0.389899	-5.81429	0.0342275	-4.49249	0.129679
novel-m0322-5p	-7.29925	1.24956e-05	0	1	-7.29925	0.000126304
novel-m0325-5p	4.64155	0.136623	1.71081	0.155262	6.35235	0.0115244
novel-m0327-3p	5.81634	0.0247215	-1.26914	0.437637	4.5472	0.0927772
novel-m0328-5p	-7.24641	2.53995e-05	0	1	-7.24641	0.000157406
novel-m0329-5p	-6.86134	0.000449741	0	1	-6.86134	0.00184416
novel-m0330-5p	-3.02644	0.081537	-3.92647	0.213814	-6.95292	0.00135429
novel-m0331-5p	-3.02644	0.081537	-3.92647	0.213814	-6.95292	0.00135429
novel-m0332-5p	-3.02644	0.081537	-3.92647	0.213814	-6.95292	0.00135429
novel-m0334-5p	5.99141	0.0200282	-1.4167	0.392462	4.57471	0.113252
novel-m0335-3p	3.7995	0.014107	-2.17068	0.0974185	1.62882	0.432994
novel-m0336-5p	0	1	7.63514	2.04199e-05	7.63514	2.94193e-05
novel-m0337-5p	0	1	7.63514	2.04199e-05	7.63514	2.94193e-05
novel-m0341-3p	6.87646	0.0013789	-1.32786	0.213395	5.54859	0.0327346
novel-m0345-3p	-3.86938	0.153433	5.54859	0.0301987	1.67921	0.37428
novel-m0348-3p	2.97361	0.314535	4.16061	0.00684325	7.13422	0.00396867
novel-m0356-3p	0.985338	0.552821	-6.14924	0.0148784	-5.1639	0.0503505
novel-m0365-3p	0	1	7.7174	1.13086e-05	7.7174	1.43843e-05
novel-m0367-5p	0	1	5.54859	0.0301987	5.54859	0.0327346
novel-m0369-5p	-1.21979	0.179964	-4.64155	0.143364	-5.86134	0.0223487
novel-m0370-5p	-1.21979	0.179964	-4.64155	0.143364	-5.86134	0.0223487
novel-m0371-5p	-1.21979	0.179964	-4.64155	0.143364	-5.86134	0.0223487
novel-m0372-5p	-1.21979	0.179964	-4.64155	0.143364	-5.86134	0.0223487
novel-m0379-5p	5.46091	0.048361	1.08699	0.240014	6.5479	0.00552751
novel-m0386-5p	3.45104	0.0287567	-6.42097	0.00765383	-2.96993	0.324723
novel-m0387-5p	3.45104	0.0287567	-6.42097	0.00765383	-2.96993	0.324723
novel-m0389-5p	4.29168	0.126504	1.5756	0.263825	5.86728	0.021015
novel-m0390-5p	-1.19185	0.366051	-4.64155	0.143364	-5.8334	0.0239726
novel-m0393-5p	5.38007	0.0429665	-5.38007	0.0492041	0	1
novel-m0394-3p	0	1	5.5472	0.0229067	5.5472	0.0277732
novel-m0400-3p	3.67016	0.249991	1.46098	0.280767	5.13114	0.0492558
novel-m0401-5p	-6.00798	0.00955098	0	1	-6.00798	0.0165072
novel-m0403-3p	-6.6427	0.000910103	3.60466	0.19495	-3.03804	0.0278936
novel-m0409-3p	4.29168	0.126504	2.5756	0.0392834	6.86728	0.00358849
novel-m0414-5p	6.42232	0.0100639	-6.42232	0.0100544	0	1
novel-m0415-5p	-5.65878	0.0189729	0	1	-5.65878	0.026283
novel-m0416-3p	-2.74347	0.0957231	-3.67016	0.274691	-6.41363	0.010918
novel-m0417-5p	6.79188	0.00446731	-6.79188	0.00538858	0	1
novel-m0418-5p	6.79188	0.00446731	-6.79188	0.00538858	0	1
novel-m0419-3p	-5.66676	0.0222383	5.5472	0.0229067	-0.119554	0.837643
novel-m0420-3p	-5.66676	0.0222383	5.5472	0.0229067	-0.119554	0.837643
novel-m0422-5p	-2.65941	0.0383264	-3.67016	0.274691	-6.32957	0.0150089
novel-m0423-5p	-2.65941	0.0383264	-3.67016	0.274691	-6.32957	0.0150089
novel-m0424-3p	5.38007	0.0429665	-0.805364	0.557786	4.57471	0.113252
novel-m0425-5p	0	1	6.86907	0.00101956	6.86907	0.0024539
novel-m0427-3p	-5.41363	0.0303372	0	1	-5.41363	0.0459412
novel-m0428-3p	-1.3589	0.861295	-4.64155	0.143364	-6.00045	0.0373894
novel-m0434-5p	0	1	6.35403	0.00416233	6.35403	0.00768446
novel-m0435-5p	2.56985	0.14592	-5.53978	0.038167	-2.96993	0.324723
novel-m0436-5p	5.09972	0.0573984	0.768798	0.519027	5.86851	0.0174414
novel-m0437-5p	5.09972	0.0573984	0.768798	0.519027	5.86851	0.0174414
novel-m0442-5p	-5.45105	0.0389769	0	1	-5.45105	0.0422416
novel-m0446-3p	4.29168	0.126504	1.59268	0.477115	5.88435	0.0393982
novel-m0451-3p	5.61471	0.0322007	-1.06751	0.520118	4.5472	0.0927772
novel-m0453-5p	-2.37273	0.0401593	-3.92647	0.213814	-6.29921	0.00964651
novel-m0454-5p	-2.37273	0.0401593	-3.92647	0.213814	-6.29921	0.00964651
novel-m0458-3p	-6.03276	0.013375	5.14954	0.0454717	-0.883218	0.458254
novel-m0459-3p	-6.03276	0.013375	5.14954	0.0454717	-0.883218	0.458254
novel-m0463-3p	-6.42777	0.00264978	0	1	-6.42777	0.00697912
novel-m0466-3p	5.99333	0.0193406	-1.41863	0.306873	4.57471	0.113252
novel-m0470-5p	-6.02669	0.0108012	0	1	-6.02669	0.0157524
novel-m0474-3p	6.58639	0.0109599	-6.58639	0.00991777	0	1
novel-m0477-5p	-4.49249	0.147239	5.87836	0.0172601	1.38586	0.68269
novel-m0479-5p	6.58639	0.0109599	-6.58639	0.00991777	0	1
novel-m0480-3p	5.75154	0.0234623	-5.75154	0.0271514	0	1
novel-m0482-3p	5.68356	0.0300217	-0.134965	0.948595	5.54859	0.0327346
novel-m0483-3p	5.68356	0.0300217	-0.134965	0.948595	5.54859	0.0327346
novel-m0486-3p	-1.97269	0.164801	-3.67016	0.274691	-5.64285	0.0297314
novel-m0510-3p	5.38007	0.0429665	-5.38007	0.0492041	0	1
novel-m0511-3p	5.69975	0.0458868	-2.08916	0.316504	3.61058	0.243821
novel-m0514-3p	-6.31442	0.00522373	0	1	-6.31442	0.00927047
novel-m0522-3p	2.97361	0.314535	2.89367	0.086246	5.86728	0.021015
novel-m0525-3p	-4.49249	0.147239	5.13114	0.0404394	0.638643	0.648641
novel-m0528-3p	0	1	6.13114	0.00705702	6.13114	0.0119777
novel-m0533-5p	-6.289	0.00648849	0	1	-6.289	0.0131057
novel-m0534-5p	4.64155	0.136623	1.49154	0.163052	6.13309	0.0124838
