# Supplementary material for: Transcriptome reveals the roles and potential mechanisms of CeRNA in the regulation of salivary gland development in the tick Rhipicephalus haemaphysaloides
Source: Front Cell Infect Microbiol. 2025 Apr 30;15:1573239. doi: 10.3389/fcimb.2025.1573239 (PMC12075121; doi:10.3389/fcimb.2025.1573239)
Supplement: Supplementary file 1 [file DataSheet1.zip › Analyze data/Fig.1/B-heatmap of miRNA.xlsx]

## Sheet: TOP188DEmiRNA
gene	Unfed	F5d	E3d
novel-m0001-5p	82051.8	17915.6	8894.5
bantam-y	48554.6	17576.9	18033.6
miR-3931-z	48351.6	9026.91	9243.58
miR-184-y	35632.1	6528.71	10982.4
miR-285-z	19516.9	48.4279	83.17
miR-29-y	18773	49.1616	89.027
novel-m0005-3p	16070.7	3907.25	3641.91
novel-m0004-3p	16070.7	3907.25	3641.91
novel-m0010-3p	6040.78	1.9567	14.0569
miR-305-x	5153.18	22384.9	48639.9
miR-252-z	4838.58	5297.47	1146.81
miR-252-x	4815.69	1316.11	430.61
miR-5315-z	3458.1	17.8547	12.6512
miR-124-y	2916.5	4.1579	3.5142
miR-317-z	2782.53	24387.6	27441.9
novel-m0008-5p	2131.62	1819.71	3230.51
miR-8-y	2012.76	2484.5	5932.95
miR-5312-z	1657.96	19.3222	36.3137
miR-275-x	1316.36	4213.23	18810.7
novel-m0003-3p	1236.24	2244.31	21472.6
miR-34-x	1220.54	5266.16	5314.45
miR-5309-z	1164.63	239.204	25.771
novel-m0020-3p	1009.98	2.2013	2.3428
miR-750-y	971.532	533.685	424.05
miR-1175-y	555.538	273.691	187.425
miR-137-y	411.591	5.6255	7.2627
miR-993-z	363.756	0.9783	1.1714
miR-8-z	357.006	358.562	846.928
miR-5305-z	270.726	2.6904	8.9027
miR-5310-z	212.766	0.9783	0.2343
miR-3931-y	181.071	59.6788	51.542
miR-5306-z	176.229	1.7121	2.5771
miR-153-y	176.082	0.01	0.7028
miR-278-y	171.093	40.112	15.4626
miR-5314-z	147.615	0.2446	0.01
miR-92-z	144.827	80.224	52.7134
novel-m0017-5p	132.502	245.808	533.928
miR-2478-z	116.067	367.856	437.17
miR-1-z	107.263	14.4305	30.6909
miR-5308-z	75.4217	0.4892	0.2343
miR-219-x	71.7533	0.01	0.2343
miR-317-y	55.7592	597.766	642.635
miR-3934-z	53.2648	18.8331	40.2965
miR-184-z	51.0637	6.8484	9.8398
miR-4669-z	44.4607	278.827	352.594
miR-310-y	39.6184	8.5605	4.6856
miR-7975-z	33.0153	28.8611	85.5128
novel-m0052-5p	29.2002	15.6535	9.6055
miR-750-z	27.4394	11.7401	9.8398
miR-210-y	24.2113	7.5821	163.997
novel-m0061-5p	22.3037	0.4892	0.2343
novel-m0054-5p	22.3037	13.9414	8.6684
miR-1386-z	20.3961	31.0623	76.6101
novel-m0038-3p	19.5157	31.7961	57.8676
iab-8-y	16.8745	0.7338	1.64
miR-251-z	15.2604	28.8611	5.6228
novel-m0094-3p	14.38	4.4025	0.2343
miR-6928-x	14.2333	0.9783	0.01
novel-m0087-3p	13.7931	4.1579	3.0457
miR-745-y	13.3529	54.2979	81.2957
miR-153-z	9.2443	0.7338	0.01
novel-m0064-3p	8.9508	5.1363	12.1826
novel-m0063-3p	8.9508	5.1363	12.1826
novel-m0132-5p	8.8041	0.01	0.2343
novel-m0050-3p	8.0704	23.2356	41.9364
miR-4448-z	8.0704	1.9567	22.491
novel-m0074-5p	7.7769	3.1796	12.8855
novel-m0075-5p	7.7769	3.1796	12.8855
novel-m0169-3p	7.3367	0.7338	0.01
novel-m0042-5p	7.19	54.7871	21.7882
novel-m0051-5p	6.7498	38.6445	50.6048
miR-3968-z	6.7498	19.5668	40.5307
miR-9226-x	6.0161	17.8547	19.2111
novel-m0055-5p	5.2825	33.5082	35.6108
novel-m0215-3p	4.8423	0.01	0.01
novel-m0046-3p	4.5488	22.2573	20.3825
novel-m0131-3p	4.2553	1.7121	0.4686
miR-5311-z	3.8151	5.3809	9.8398
miR-305-z	3.5216	14.9197	39.125
novel-m0091-5p	3.3749	3.4242	9.3713
miR-10836-z	3.3749	1.4675	0.2343
miR-285-y	3.2282	0.01	0.01
miR-10306-z	3.2282	5.3809	11.2455
miR-1993-z	2.201	0.01	0.4686
miR-486-x	2.201	14.6751	59.5075
novel-m0092-3p	2.0543	3.9134	8.9027
let-7-y	2.0543	7.3376	8.1999
novel-m0204-5p	1.9076	1.9567	0.4686
miR-219-y	1.7608	0.01	0.01
miR-219-z	1.7608	0.01	0.01
novel-m0068-5p	1.6141	16.3872	5.857
miR-5319-z	1.6141	13.9414	2.5771
miR-83-y	1.4673	0.01	0.01
miR-124-z	1.4673	0.01	0.01
miR-1357-z	1.4673	0.4892	0.7028
novel-m0110-5p	1.3206	4.1579	4.4514
novel-m0071-5p	1.3206	6.8484	13.1198
miR-451-x	1.3206	180.015	389.611
miR-87-z	1.1739	0.7338	2.1085
novel-m0114-5p	1.1739	4.6471	0.4686
miR-22-y	1.1739	2.935	24.8339
miR-29-z	0.8804	0.01	0.01
novel-m0112-5p	0.8804	3.4242	5.1542
miR-33-y	0.8804	4.1579	14.7597
miR-26-x	0.8804	3.9134	4.6856
novel-m0019-5p	0.7337	0.01	0.01
miR-144-y	0.7337	35.4649	82.9357
miR-466-x	0.5869	0.01	0.7028
novel-m0073-5p	0.5869	6.1146	11.2455
miR-46-y	0.5869	0.7338	0.4686
miR-3620-x	0.5869	0.01	0.01
miR-223-y	0.5869	20.056	0.7028
miR-8076-z	0.5869	1.9567	49.4334
miR-30-x	0.5869	32.5298	61.8504
novel-m0168-5p	0.4402	0.9783	0.4686
miR-81-y	0.4402	0.01	0.01
novel-m0081-3p	0.4402	7.3376	8.4341
miR-191-x	0.4402	20.3006	13.5883
miR-25-y	0.4402	21.2789	127.918
novel-m0223-3p	0.2935	0.4892	0.01
miR-148-y	0.2935	30.8177	28.3481
miR-21-x	0.2935	15.4089	17.8054
miR-281-y	0.1467	0.7338	0.01
miR-1829-y	0.1467	0.01	0.01
novel-m0187-3p	0.1467	1.4675	1.4057
novel-m0189-3p	0.1467	1.7121	0.2343
miR-449-y	0.1467	2.4459	12.8855
miR-183-x	0.1467	1.9567	1.1714
miR-20-x	0.1467	1.4675	2.5771
miR-19-y	0.1467	2.2013	3.7485
miR-23-y	0.1467	4.6471	4.4514
miR-27-y	0.1467	26.6598	16.1654
miR-1422-x	0.01	0.7338	0.01
novel-m0198-3p	0.01	0.01	0.01
novel-m0159-3p	0.01	2.6904	0.7028
novel-m0141-5p	0.01	2.935	0.7028
novel-m0153-5p	0.01	2.4459	0.4686
novel-m0184-5p	0.01	0.7338	1.4057
miR-iab-8-x	0.01	0.01	0.01
miR-374-x	0.01	0.01	1.8743
miR-652-y	0.01	0.4892	0.01
miR-19-z	0.01	1.4675	0.7028
miR-221-y	0.01	1.7121	0.01
miR-885-z	0.01	1.2229	1.4057
miR-10240-x	0.01	0.7338	0.01
miR-27-x	0.01	0.4892	0.01
novel-m0193-5p	0.01	1.7121	0.7028
miR-4561-z	0.01	0.01	5.1542
miR-106-x	0.01	0.2446	1.1714
miR-331-x	0.01	0.01	1.8743
miR-28-y	0.01	0.2446	1.64
miR-339-y	0.01	0.7338	0.9371
miR-4502-z	0.01	0.01	0.9371
miR-107-y	0.01	1.4675	4.4514
miR-32-x	0.01	0.2446	0.9371
miR-185-y	0.01	0.2446	0.01
miR-151-y	0.01	0.4892	0.7028
miR-106-y	0.01	1.2229	0.4686
miR-6845-x	0.01	2.4459	0.9371
miR-598-y	0.01	0.2446	1.1714
miR-210-z	0.01	0.9783	2.1085
miR-144-x	0.01	0.01	0.4686
miR-15-y	0.01	0.7338	2.8114
miR-107-z	0.01	0.01	1.4057
novel-m0035-5p	0.01	0.01	0.01
miR-93-x	0.01	5.6255	4.9199
miR-425-x	0.01	1.7121	3.5142
miR-342-y	0.01	0.7338	1.1714
miR-186-x	0.01	1.2229	1.64
miR-484-x	0.01	0.4892	3.7485
miR-103-y	0.01	1.4675	5.857
miR-4334-y	0.01	0.9783	14.2912
miR-378-y	0.01	0.4892	3.0457
miR-6873-y	0.01	14.4305	5.6228
miR-339-x	0.01	2.2013	14.2912
miR-320-y	0.01	0.7338	4.2171
miR-15-x	0.01	5.87	7.2627
miR-128-y	0.01	5.1363	6.0913
miR-28-z	0.01	1.7121	2.3428
miR-140-y	0.01	10.5172	13.3541
miR-151-x	0.01	1.7121	2.3428
miR-101-y	0.01	5.87	9.8398
miR-24-y	0.01	3.6688	7.497
miR-423-y	0.01	2.935	33.9708
miR-142-x	0.01	20.3006	35.1423
miR-16-x	0.01	16.3872	40.2965
miR-423-x	0.01	5.3809	39.8279
miR-185-x	0.01	17.8547	50.6048
