# Supplementary material for: Transcriptome reveals the roles and potential mechanisms of CeRNA in the regulation of salivary gland development in the tick Rhipicephalus haemaphysaloides
Source: Front Cell Infect Microbiol. 2025 Apr 30;15:1573239. doi: 10.3389/fcimb.2025.1573239 (PMC12075121; doi:10.3389/fcimb.2025.1573239)
Supplement: Supplementary file 1 [file DataSheet1.zip › Analyze data/Fig.2/A-unfed-vs-F5d.Level2.xls]

GO ID (level1)	GO Term (level1)	GO ID (level2)	GO Term (level2)	number_of_unfed-vs-F5d (All)	Target_Genes_of_unfed-vs-F5d
GO:0008150	Biological Process	GO:0065007	biological regulation	8311	XM_037642073.2(CYLD),XM_037642087.2(CYLD),XM_037642090.2(ADGRG2),XM_037642091.2(CYLD),XM_037642100.2(RHPN2),XM_037642106.2(RHPN2),XM_037642108.2(MAFF),XM_037642109.2(MLH1),XM_037642111.2(Tgs1),XM_037642112.2(nme6),XM_037642113.2(RHPN2),XM_037642114.2(ZZZ3),XM_037642121.2(--),XM_037642122.2(RHPN2),XM_037642123.2(--),XM_037642124.2(--),XM_037642125.2(DDX1),XM_037642126.2(Vamp7),XM_037642128.2(MLH1)…
GO:0008150	Biological Process	GO:0050789	regulation of biological process	7780	XM_037642073.2(CYLD),XM_037642087.2(CYLD),XM_037642090.2(ADGRG2),XM_037642091.2(CYLD),XM_037642100.2(RHPN2),XM_037642106.2(RHPN2),XM_037642108.2(MAFF),XM_037642109.2(MLH1),XM_037642111.2(Tgs1),XM_037642112.2(nme6),XM_037642113.2(RHPN2),XM_037642114.2(ZZZ3),XM_037642121.2(--),XM_037642122.2(RHPN2),XM_037642123.2(--),XM_037642124.2(--),XM_037642125.2(DDX1),XM_037642126.2(Vamp7),XM_037642128.2(MLH1)…
GO:0008150	Biological Process	GO:0023052	signaling	4529	XM_037642073.2(CYLD),XM_037642087.2(CYLD),XM_037642090.2(ADGRG2),XM_037642091.2(CYLD),XM_037642100.2(RHPN2),XM_037642106.2(RHPN2),XM_037642109.2(MLH1),XM_037642113.2(RHPN2),XM_037642122.2(RHPN2),XM_037642126.2(Vamp7),XM_037642128.2(MLH1),XM_037642132.2(MIB1),XM_037642133.2(MIB1),XM_037642134.2(CDK10),XM_037642136.2(Cib2),XM_037642137.2(--),XM_037642138.2(Kdm1a),XM_037642139.2(CDK10),XM_037642143.…
GO:0008150	Biological Process	GO:0032501	multicellular organismal process	5849	XM_037642073.2(CYLD),XM_037642087.2(CYLD),XM_037642091.2(CYLD),XM_037642108.2(MAFF),XM_037642109.2(MLH1),XM_037642125.2(DDX1),XM_037642126.2(Vamp7),XM_037642128.2(MLH1),XM_037642129.2(CDKAL1),XM_037642132.2(MIB1),XM_037642133.2(MIB1),XM_037642136.2(Cib2),XM_037642137.2(--),XM_037642138.2(Kdm1a),XM_037642143.2(OPA1),XM_037642166.2(Sec6),XM_037642169.2(vdac2),XM_037642170.2(QARS1),XM_037642184.1(AT…
GO:0008150	Biological Process	GO:0032502	developmental process	5524	XM_037642073.2(CYLD),XM_037642087.2(CYLD),XM_037642089.2(NINJ1),XM_037642091.2(CYLD),XM_037642108.2(MAFF),XM_037642109.2(MLH1),XM_037642110.2(--),XM_037642125.2(DDX1),XM_037642126.2(Vamp7),XM_037642128.2(MLH1),XM_037642129.2(CDKAL1),XM_037642132.2(MIB1),XM_037642133.2(MIB1),XM_037642134.2(CDK10),XM_037642136.2(Cib2),XM_037642137.2(--),XM_037642138.2(Kdm1a),XM_037642139.2(CDK10),XM_037642143.2(OPA…
GO:0008150	Biological Process	GO:0050896	response to stimulus	6753	XM_037642073.2(CYLD),XM_037642080.2(--),XM_037642087.2(CYLD),XM_037642090.2(ADGRG2),XM_037642091.2(CYLD),XM_037642100.2(RHPN2),XM_037642106.2(RHPN2),XM_037642108.2(MAFF),XM_037642109.2(MLH1),XM_037642113.2(RHPN2),XM_037642122.2(RHPN2),XM_037642125.2(DDX1),XM_037642126.2(Vamp7),XM_037642128.2(MLH1),XM_037642132.2(MIB1),XM_037642133.2(MIB1),XM_037642134.2(CDK10),XM_037642136.2(Cib2),XM_037642137.2(…
GO:0008150	Biological Process	GO:0048519	negative regulation of biological process	3928	XM_037642073.2(CYLD),XM_037642087.2(CYLD),XM_037642091.2(CYLD),XM_037642109.2(MLH1),XM_037642112.2(nme6),XM_037642128.2(MLH1),XM_037642132.2(MIB1),XM_037642133.2(MIB1),XM_037642134.2(CDK10),XM_037642136.2(Cib2),XM_037642137.2(--),XM_037642138.2(Kdm1a),XM_037642139.2(CDK10),XM_037642143.2(OPA1),XM_037642147.2(CDK10),XM_037642166.2(Sec6),XM_037642170.2(QARS1),XM_037642182.2(Hbs1l),XM_037642183.2(Hb…
GO:0008150	Biological Process	GO:0048518	positive regulation of biological process	3966	XM_037642073.2(CYLD),XM_037642087.2(CYLD),XM_037642091.2(CYLD),XM_037642108.2(MAFF),XM_037642109.2(MLH1),XM_037642121.2(--),XM_037642123.2(--),XM_037642124.2(--),XM_037642126.2(Vamp7),XM_037642128.2(MLH1),XM_037642132.2(MIB1),XM_037642133.2(MIB1),XM_037642134.2(CDK10),XM_037642136.2(Cib2),XM_037642137.2(--),XM_037642138.2(Kdm1a),XM_037642139.2(CDK10),XM_037642143.2(OPA1),XM_037642147.2(CDK10),XM_…
GO:0008150	Biological Process	GO:0051179	localization	5694	XM_037642073.2(CYLD),XM_037642087.2(CYLD),XM_037642091.2(CYLD),XM_037642109.2(MLH1),XM_037642125.2(DDX1),XM_037642126.2(Vamp7),XM_037642128.2(MLH1),XM_037642132.2(MIB1),XM_037642133.2(MIB1),XM_037642136.2(Cib2),XM_037642137.2(--),XM_037642143.2(OPA1),XM_037642166.2(Sec6),XM_037642169.2(vdac2),XM_037642184.1(ATP5F1A),XM_037642200.2(Sord),XM_037642204.2(eipr1),XM_037642209.2(TRAPPC12),XM_037642212.…
GO:0008150	Biological Process	GO:0022414	reproductive process	2549	XM_037642108.2(MAFF),XM_037642109.2(MLH1),XM_037642111.2(Tgs1),XM_037642125.2(DDX1),XM_037642128.2(MLH1),XM_037642134.2(CDK10),XM_037642136.2(Cib2),XM_037642138.2(Kdm1a),XM_037642139.2(CDK10),XM_037642147.2(CDK10),XM_037642166.2(Sec6),XM_037642169.2(vdac2),XM_037642180.2(ISCW019144),XM_037642200.2(Sord),XM_037642204.2(eipr1),XM_037642212.2(edc4),XM_037642213.2(Gale),XM_037642247.2(cops5),XM_03764…
GO:0008150	Biological Process	GO:0000003	reproduction	2705	XM_037642108.2(MAFF),XM_037642109.2(MLH1),XM_037642110.2(--),XM_037642111.2(Tgs1),XM_037642125.2(DDX1),XM_037642128.2(MLH1),XM_037642134.2(CDK10),XM_037642136.2(Cib2),XM_037642138.2(Kdm1a),XM_037642139.2(CDK10),XM_037642147.2(CDK10),XM_037642166.2(Sec6),XM_037642169.2(vdac2),XM_037642180.2(ISCW019144),XM_037642200.2(Sord),XM_037642204.2(eipr1),XM_037642212.2(edc4),XM_037642213.2(Gale),XM_03764224…
GO:0008150	Biological Process	GO:0040011	locomotion	1789	XM_037642136.2(Cib2),XM_037642166.2(Sec6),XM_037642184.1(ATP5F1A),XM_037642200.2(Sord),XM_037642204.2(eipr1),XM_037642213.2(Gale),XM_037642233.2(Glra2),XM_037642247.2(cops5),XM_037642278.2(CIB1),XM_037642279.2(CIB1),XM_037642280.2(CIB1),XM_037642281.2(CIB1),XM_037642292.2(FOXP4),XM_037642293.2(FOXP4),XM_037642294.2(foxp4),XM_037642295.2(FOXP4),XM_037642296.2(FOXP4),XM_037642307.2(stan),XM_0376423…
GO:0008150	Biological Process	GO:0007610	behavior	1307	XM_037642204.2(eipr1),XM_037642211.2(FBXL20),XM_037642233.2(Glra2),XM_037642238.1(Hcrtr2),XM_037642284.2(SLC12A6),XM_037642287.2(SLC12A6),XM_037642291.2(SLC12A6),XM_037642292.2(FOXP4),XM_037642293.2(FOXP4),XM_037642294.2(foxp4),XM_037642295.2(FOXP4),XM_037642296.2(FOXP4),XM_037642322.2(CaMKI),XM_037642327.2(GLRA3),XM_037642342.2(Rho1),XM_037642343.2(CAV1),XM_037642416.2(Galphao),XM_037642445.2(NA…
GO:0008150	Biological Process	GO:0040007	growth	1420	XM_037642089.2(NINJ1),XM_037642112.2(nme6),XM_037642136.2(Cib2),XM_037642143.2(OPA1),XM_037642184.1(ATP5F1A),XM_037642230.2(MRPL46),XM_037642247.2(cops5),XM_037642265.2(Eif2b2),XM_037642278.2(CIB1),XM_037642279.2(CIB1),XM_037642280.2(CIB1),XM_037642281.2(CIB1),XM_037642299.2(Tim9a),XM_037642307.2(stan),XM_037642308.2(stan),XM_037642309.2(stan),XM_037642337.2(Strip1),XM_037642338.2(Strip1),XM_0376…
GO:0008150	Biological Process	GO:0051704	multi-organism process	2601	XM_037642073.2(CYLD),XM_037642087.2(CYLD),XM_037642091.2(CYLD),XM_037642108.2(MAFF),XM_037642109.2(MLH1),XM_037642125.2(DDX1),XM_037642128.2(MLH1),XM_037642129.2(CDKAL1),XM_037642136.2(Cib2),XM_037642137.2(--),XM_037642138.2(Kdm1a),XM_037642166.2(Sec6),XM_037642169.2(vdac2),XM_037642212.2(edc4),XM_037642213.2(Gale),XM_037642243.2(UCKL1),XM_037642244.2(UCKL1),XM_037642247.2(cops5),XM_037642278.2(C…
GO:0008150	Biological Process	GO:0009987	cellular process	12272	XM_037642069.2(B3GNT5),XM_037642070.2(B3GNT5),XM_037642073.2(CYLD),XM_037642080.2(--),XM_037642087.2(CYLD),XM_037642089.2(NINJ1),XM_037642090.2(ADGRG2),XM_037642091.2(CYLD),XM_037642100.2(RHPN2),XM_037642106.2(RHPN2),XM_037642108.2(MAFF),XM_037642109.2(MLH1),XM_037642110.2(--),XM_037642111.2(Tgs1),XM_037642112.2(nme6),XM_037642113.2(RHPN2),XM_037642114.2(ZZZ3),XM_037642121.2(--),XM_037642122.2(RH…
GO:0008150	Biological Process	GO:0022610	biological adhesion	755	XM_037642073.2(CYLD),XM_037642087.2(CYLD),XM_037642089.2(NINJ1),XM_037642090.2(ADGRG2),XM_037642091.2(CYLD),XM_037642136.2(Cib2),XM_037642191.2(--),XM_037642199.1(--),XM_037642252.2(Epb41l3),XM_037642253.2(Epb41l3),XM_037642278.2(CIB1),XM_037642279.2(CIB1),XM_037642280.2(CIB1),XM_037642281.2(CIB1),XM_037642307.2(stan),XM_037642308.2(stan),XM_037642309.2(stan),XM_037642343.2(CAV1),XM_037642416.2(G…
GO:0008150	Biological Process	GO:0002376	immune system process	1610	XM_037642073.2(CYLD),XM_037642087.2(CYLD),XM_037642091.2(CYLD),XM_037642109.2(MLH1),XM_037642126.2(Vamp7),XM_037642128.2(MLH1),XM_037642132.2(MIB1),XM_037642133.2(MIB1),XM_037642136.2(Cib2),XM_037642137.2(--),XM_037642191.2(--),XM_037642199.1(--),XM_037642212.2(edc4),XM_037642213.2(Gale),XM_037642236.2(PXDN),XM_037642237.2(PXDN),XM_037642247.2(cops5),XM_037642265.2(Eif2b2),XM_037642278.2(CIB1),XM…
GO:0008150	Biological Process	GO:0048511	rhythmic process	388	XM_037642238.1(Hcrtr2),XM_037642342.2(Rho1),XM_037642585.2(Pka-R2),XM_037642586.2(Pka-R2),XM_037642596.2(ID2),XM_037642600.2(Id2),XM_037642897.2(p38b),XM_037642899.2(mapk14),XM_037643370.2(APLF),XM_037643371.2(APLF),XM_037643372.2(APLF),XM_037643410.2(--),XM_037643411.2(--),XM_037643412.2(--),XM_037643413.2(--),XM_037643414.2(--),XM_037643415.2(--),XM_037643485.2(numb),XM_037643486.2(numb),XM_037…
GO:0008150	Biological Process	GO:0051703	biological process involved in intraspecies interaction between organisms	156	XM_037642921.2(Su(H)),XM_037643957.2(Trdmt1),XM_037644030.2(STK3),XM_037644137.2(CCNC),XM_037644203.2(actr2),XM_037644445.2(RAC1),XM_037644565.2(Atxn1),XM_037644575.2(Atxn1),XM_037644581.2(Atxn1),XM_037644586.2(Atxn1),XM_037644592.2(Atxn1),XM_037644637.2(PAPOLA),XM_037644638.2(PAPOLA),XM_037644640.2(PAPOLA),XM_037644641.2(PAPOLA),XM_037644667.1(TADA2B),XM_037645828.2(ABCC2),XM_037646015.2(cfaD),X…
GO:0008150	Biological Process	GO:0044419	biological process involved in interspecies interaction between organisms	1321	XM_037642073.2(CYLD),XM_037642087.2(CYLD),XM_037642091.2(CYLD),XM_037642125.2(DDX1),XM_037642126.2(Vamp7),XM_037642137.2(--),XM_037642212.2(edc4),XM_037642213.2(Gale),XM_037642243.2(UCKL1),XM_037642244.2(UCKL1),XM_037642300.2(RCC1),XM_037642302.2(RCC1),XM_037642313.2(echdc1),XM_037642342.2(Rho1),XM_037642343.2(CAV1),XM_037642345.2(UBE2N),XM_037642405.2(--),XM_037642416.2(Galphao),XM_037642475.2(T…
GO:0008150	Biological Process	GO:0043473	pigmentation	151	XM_037642132.2(MIB1),XM_037642133.2(MIB1),XM_037642406.2(ADAMTS9),XM_037642897.2(p38b),XM_037642899.2(mapk14),XM_037643188.2(--),XM_037643410.2(--),XM_037643411.2(--),XM_037643412.2(--),XM_037643413.2(--),XM_037643414.2(--),XM_037643415.2(--),XM_037643488.2(rab32B),XM_037643980.2(SOCS5),XM_037644180.2(Kif13a),XM_037644251.2(VhaAC39-1),XM_037644302.2(Sar1b),XM_037644669.2(DTNBP1),XM_037645180.2(RE…
GO:0008150	Biological Process	GO:0098754	detoxification	132	XM_037642200.2(Sord),XM_037642236.2(PXDN),XM_037642237.2(PXDN),XM_037642304.2(GSTM3),XM_037643051.1(CRYZ),XM_037643112.2(Gstm2),XM_037643333.1(Gstz1),XM_037643334.2(Gstz1),XM_037643460.2(Glo1),XM_037643724.2(Gstz1),XM_037643990.2(GSR),XM_037644945.2(GPX1),XM_037645828.2(ABCC2),XM_037646036.2(ATP7A),XM_037646139.2(djr-1.1),XM_037646392.2(SQOR),XM_037646774.2(Tp53inp2),XM_037646779.2(PRDX6),XM_0376…
GO:0008150	Biological Process	GO:1905413	regulation of dense core granule exocytosis	4	XM_049417861.1(BAIAP3),XM_049417862.1(BAIAP3),XM_049417863.1(BAIAP3),XM_049417864.1(BAIAP3)
GO:0008150	Biological Process	GO:0044848	biological phase	1	XM_037658765.2(gsp-2)
GO:0008150	Biological Process	GO:0110148	biomineralization	39	XM_037643439.2(Dcr-1),XM_037644065.2(nep-2),XM_037644074.2(Bmp2),XM_037645908.2(eral1),XM_037645913.2(--),XM_037646084.2(Asxl1),XM_037646085.2(Asxl1),XM_037647033.2(Sbds),XM_037648433.2(Eif2ak3),XM_037651085.2(TSHR),XM_037654361.2(Wnt6),XM_037654472.2(Wnt6),XM_037657204.2(Nep1),XM_037658103.2(Sbds),XM_037660275.2(Bmpr2),XM_037660686.2(SNX11),XM_037660687.2(SNX11),XM_037660705.2(--),XM_037660743.2…
GO:0008150	Biological Process	GO:0016032	viral process	470	XM_037642137.2(--),XM_037642238.1(Hcrtr2),XM_037642243.2(UCKL1),XM_037642244.2(UCKL1),XM_037642300.2(RCC1),XM_037642302.2(RCC1),XM_037642343.2(CAV1),XM_037642574.2(TAF5),XM_037642584.2(LMBRD1),XM_037642587.2(Kin),XM_037642613.2(Chst1),XM_037642615.2(Chst1),XM_037642760.1(rab7),XM_037642912.2(--),XM_037643122.2(--),XM_037643379.1(PPIB),XM_037643421.2(banf1),XM_037643439.2(Dcr-1),XM_037643586.2(Stx…
GO:0008150	Biological Process	GO:0015976	carbon utilization	5	XM_037648054.2(elp4),XM_037658740.2(BCKDK),XM_037658741.2(BCKDK),XM_049413244.1(pps),XM_049414040.1(pps)
GO:0008150	Biological Process	GO:0009758	carbohydrate utilization	1	XM_049414409.1(Mtor)
GO:0008150	Biological Process	GO:0019740	nitrogen utilization	8	XM_037642585.2(Pka-R2),XM_037642586.2(Pka-R2),XM_037654648.2(Nedd4),XM_037661739.2(Igbp1b),XM_037662868.2(glt1),XM_049413244.1(pps),XM_049414040.1(pps),XM_049417070.1(pnr)
GO:0008150	Biological Process	GO:0008152	metabolic process	10032	XM_037642069.2(B3GNT5),XM_037642070.2(B3GNT5),XM_037642073.2(CYLD),XM_037642080.2(--),XM_037642087.2(CYLD),XM_037642091.2(CYLD),XM_037642100.2(RHPN2),XM_037642106.2(RHPN2),XM_037642108.2(MAFF),XM_037642109.2(MLH1),XM_037642110.2(--),XM_037642111.2(Tgs1),XM_037642112.2(nme6),XM_037642113.2(RHPN2),XM_037642114.2(ZZZ3),XM_037642121.2(--),XM_037642122.2(RHPN2),XM_037642123.2(--),XM_037642124.2(--),XM…
GO:0003674	Molecular Function	GO:0005488	binding	10542	XM_037642073.2(CYLD),XM_037642076.2(ECM2),XM_037642079.1(--),XM_037642080.2(--),XM_037642082.1(--),XM_037642087.2(CYLD),XM_037642090.2(ADGRG2),XM_037642091.2(CYLD),XM_037642100.2(RHPN2),XM_037642106.2(RHPN2),XM_037642108.2(MAFF),XM_037642109.2(MLH1),XM_037642110.2(--),XM_037642112.2(nme6),XM_037642113.2(RHPN2),XM_037642114.2(ZZZ3),XM_037642121.2(--),XM_037642122.2(RHPN2),XM_037642123.2(--),XM_037…
GO:0003674	Molecular Function	GO:0140110	transcription regulator activity	1279	XM_037642108.2(MAFF),XM_037642114.2(ZZZ3),XM_037642125.2(DDX1),XM_037642137.2(--),XM_037642247.2(cops5),XM_037642263.2(TFB1M),XM_037642292.2(FOXP4),XM_037642293.2(FOXP4),XM_037642294.2(foxp4),XM_037642295.2(FOXP4),XM_037642296.2(FOXP4),XM_037642386.2(--),XM_037642430.2(--),XM_037642433.2(HBP1),XM_037642491.2(MYT1L),XM_037642574.2(TAF5),XM_037642585.2(Pka-R2),XM_037642586.2(Pka-R2),XM_037642596.2(…
GO:0003674	Molecular Function	GO:0060089	molecular transducer activity	571	XM_037642090.2(ADGRG2),XM_037642233.2(Glra2),XM_037642238.1(Hcrtr2),XM_037642307.2(stan),XM_037642308.2(stan),XM_037642309.2(stan),XM_037642327.2(GLRA3),XM_037642350.2(Svep1),XM_037642416.2(Galphao),XM_037642417.2(Csmd1),XM_037642528.2(GluClalpha),XM_037642589.2(Adgrg4),XM_037642590.2(Glra3),XM_037642657.2(SDK1),XM_037642810.2(TrissinR),XM_037643042.2(--),XM_037643146.1(tpra1),XM_037643147.1(tpra…
GO:0003674	Molecular Function	GO:0060090	molecular adaptor activity	262	XM_037642126.2(Vamp7),XM_037642136.2(Cib2),XM_037642278.2(CIB1),XM_037642279.2(CIB1),XM_037642280.2(CIB1),XM_037642281.2(CIB1),XM_037642343.2(CAV1),XM_037642368.2(Bicd2),XM_037642416.2(Galphao),XM_037642578.2(--),XM_037642685.2(KHDRBS2),XM_037642979.2(PDCD6),XM_037642987.2(PDCD6),XM_037642992.2(SDCBP),XM_037643485.2(numb),XM_037643486.2(numb),XM_037643487.2(numb),XM_037643586.2(Stx16),XM_03764419…
GO:0003674	Molecular Function	GO:0098772	molecular function regulator	1262	XM_037642082.1(--),XM_037642136.2(Cib2),XM_037642137.2(--),XM_037642140.2(Enc1),XM_037642170.2(QARS1),XM_037642192.2(--),XM_037642209.2(TRAPPC12),XM_037642236.2(PXDN),XM_037642237.2(PXDN),XM_037642245.2(ARFGEF1),XM_037642246.2(ARFGEF1),XM_037642265.2(Eif2b2),XM_037642278.2(CIB1),XM_037642279.2(CIB1),XM_037642280.2(CIB1),XM_037642281.2(CIB1),XM_037642300.2(RCC1),XM_037642302.2(RCC1),XM_037642335.2…
GO:0003674	Molecular Function	GO:0005215	transporter activity	1715	XM_037642169.2(vdac2),XM_037642184.1(ATP5F1A),XM_037642232.2(slc22a6-b),XM_037642233.2(Glra2),XM_037642238.1(Hcrtr2),XM_037642250.2(COX5B),XM_037642278.2(CIB1),XM_037642279.2(CIB1),XM_037642280.2(CIB1),XM_037642281.2(CIB1),XM_037642284.2(SLC12A6),XM_037642287.2(SLC12A6),XM_037642291.2(SLC12A6),XM_037642299.2(Tim9a),XM_037642320.2(Abcd4),XM_037642327.2(GLRA3),XM_037642348.2(--),XM_037642389.2(--),…
GO:0003674	Molecular Function	GO:0003774	cytoskeletal motor activity	129	XM_037643732.2(DYNC2LI1),XM_037644180.2(Kif13a),XM_037644590.2(Dhc64C),XM_037644953.2(Dhc64C),XM_037645145.2(Kif26b),XM_037646269.2(ccdc102a),XM_037646284.2(ccdc102a),XM_037646465.2(DYNC1I2),XM_037648191.1(Dctn1),XM_037648503.2(Actr1b),XM_037650183.2(STARD13),XM_037650690.2(KIF3A),XM_037654244.2(myo1d),XM_037654274.2(Khc),XM_037654357.2(ck),XM_037654590.2(MYO3A),XM_037654594.2(--),XM_037654702.2(…
GO:0003674	Molecular Function	GO:0038024	cargo receptor activity	43	XM_037642504.2(stan),XM_037642984.2(F26E4.3),XM_037646660.2(bark),XM_037647663.2(ATPsynbeta),XM_037648397.2(TEX261),XM_037648605.2(Lrp2),XM_037649073.2(SCARB1),XM_037650221.2(CD36),XM_037650470.2(alpha-Adaptin),XM_037650895.2(mesh),XM_037650896.2(mesh),XM_037651861.2(Cela2a),XM_037651863.2(Cela2a),XM_037651864.2(Cela2a),XM_037657794.2(LOXL3),XM_037661386.2(Gulp1),XM_037661722.2(CUBN),XM_037662835…
GO:0003674	Molecular Function	GO:0016209	antioxidant activity	133	XM_037642138.2(Kdm1a),XM_037642236.2(PXDN),XM_037642237.2(PXDN),XM_037643333.1(Gstz1),XM_037643334.2(Gstz1),XM_037643724.2(Gstz1),XM_037643990.2(GSR),XM_037644945.2(GPX1),XM_037645101.2(Gld),XM_037646139.2(djr-1.1),XM_037646392.2(SQOR),XM_037646681.2(KDM1A),XM_037646774.2(Tp53inp2),XM_037646779.2(PRDX6),XM_037646813.2(ZFAT),XM_037646825.2(ZFAT),XM_037648376.2(PRDX4),XM_037648377.2(PRDX4),XM_03764…
GO:0003674	Molecular Function	GO:0140223	general transcription initiation factor activity	5	XM_037667243.2(RRN3),XM_037672868.2(SUPT5H),XM_049411306.1(Brf1),XM_049411307.1(Brf1),XM_049419284.1(SUPT5H)
GO:0003674	Molecular Function	GO:0140657	ATP-dependent activity	876	XM_037642109.2(MLH1),XM_037642125.2(DDX1),XM_037642128.2(MLH1),XM_037642180.2(ISCW019144),XM_037642184.1(ATP5F1A),XM_037642221.2(--),XM_037642230.2(MRPL46),XM_037642233.2(Glra2),XM_037642284.2(SLC12A6),XM_037642287.2(SLC12A6),XM_037642291.2(SLC12A6),XM_037642299.2(Tim9a),XM_037642320.2(Abcd4),XM_037642327.2(GLRA3),XM_037642482.2(DHX34),XM_037642528.2(GluClalpha),XM_037642584.2(LMBRD1),XM_03764259…
GO:0003674	Molecular Function	GO:0045182	translation regulator activity	208	XM_037642182.2(Hbs1l),XM_037642183.2(Hbs1l),XM_037642213.2(Gale),XM_037642247.2(cops5),XM_037642265.2(Eif2b2),XM_037642526.2(eif4e3),XM_037642760.1(rab7),XM_037643085.2(Rab43),XM_037643091.2(Rab43),XM_037643730.2(Mtif2),XM_037643768.2(EIF2S2),XM_037644206.2(v1g168210),XM_037644302.2(Sar1b),XM_037644372.2(v1g168210),XM_037644665.2(samd4a),XM_037644753.2(eif3k),XM_037645049.2(TAF10),XM_037646811.1(…
GO:0003674	Molecular Function	GO:0045735	nutrient reservoir activity	3	XM_037644428.2(--),XM_049416767.1(--),XM_049416768.1(--)
GO:0003674	Molecular Function	GO:0140299	small molecule sensor activity	28	XM_037642109.2(MLH1),XM_037642128.2(MLH1),XM_037644664.2(Jkamp),XM_037646658.1(Rfx2),XM_037651971.2(Gyc88E),XM_037653334.2(Kcnh8),XM_037655359.2(scap),XM_037655833.2(Pde8b),XM_037655835.2(PDE8B),XM_037657048.2(SLC6A5),XM_037658740.2(BCKDK),XM_037658741.2(BCKDK),XM_037662740.2(NOX4),XM_037663950.2(RABL3),XM_037664145.2(TMEM14C),XM_037670604.2(MAD2L1),XM_037672731.2(HIF1AN),XM_037672786.2(--),XM_03…
GO:0003674	Molecular Function	GO:0044183	protein folding chaperone	20	XM_037646677.2(Tbcd),XM_037646971.2(CCT4),XM_037653817.2(Hsp60A),XM_037654967.2(cct3),XM_037655656.2(dnajb6-a),XM_037655657.2(dnajb6-a),XM_037655658.2(dnajb6-a),XM_037655659.2(dnajb6-a),XM_037655661.2(dnajb6-a),XM_037655754.2(Tbca),XM_037656095.2(CCT8),XM_037657790.2(CCT6),XM_037660145.1(PFDN2),XM_037661709.2(Fyco1),XM_037661710.2(Fyco1),XM_037664951.2(pfdn1),XM_049413538.1(cct3),XM_049413607.1(p…
GO:0003674	Molecular Function	GO:0090729	toxin activity	1	XM_037651079.2(--)
GO:0003674	Molecular Function	GO:0140104	molecular carrier activity	72	XM_037642526.2(eif4e3),XM_037644495.2(Srp54),XM_037644781.2(--),XM_037645828.2(ABCC2),XM_037645908.2(eral1),XM_037645989.2(nup42),XM_037646139.2(djr-1.1),XM_037646898.1(Ipo7),XM_037648167.2(XPO7),XM_037648168.2(XPO7),XM_037648640.2(GUK1),XM_037648641.2(GUK1),XM_037648642.2(GUK1),XM_037648643.2(GUK1),XM_037648645.2(GUK1),XM_037650074.2(MMAA),XM_037650075.2(Mmaa),XM_037650218.1(--),XM_037650967.2(A…
GO:0003674	Molecular Function	GO:0031386	protein tag	10	XM_037644611.2(NEDD8),XM_037650834.2(sumo3l),XM_037654869.2(UBC),XM_037657262.2(GABARAP),XM_037668876.2(Urm1),XM_037668882.2(Urm1),XM_037670890.2(GABARAPL2),XM_049413522.1(UBC),XM_049413523.1(UBC),XM_049420266.1(NEDD8)
GO:0003674	Molecular Function	GO:0005198	structural molecule activity	700	XM_037642226.2(--),XM_037642230.2(MRPL46),XM_037642236.2(PXDN),XM_037642237.2(PXDN),XM_037642252.2(Epb41l3),XM_037642253.2(Epb41l3),XM_037642283.2(RpS21),XM_037642343.2(CAV1),XM_037642398.2(--),XM_037642477.2(Rb1cc1),XM_037642734.2(--),XM_037642964.2(NUAK1),XM_037642965.2(NUAK1),XM_037643050.2(--),XM_037643051.1(CRYZ),XM_037643070.2(NSMAF),XM_037643077.2(NSMAF),XM_037643086.2(--),XM_037643165.2(-…
GO:0003674	Molecular Function	GO:0003824	catalytic activity	7363	XM_037642069.2(B3GNT5),XM_037642070.2(B3GNT5),XM_037642073.2(CYLD),XM_037642087.2(CYLD),XM_037642090.2(ADGRG2),XM_037642091.2(CYLD),XM_037642100.2(RHPN2),XM_037642106.2(RHPN2),XM_037642108.2(MAFF),XM_037642109.2(MLH1),XM_037642110.2(--),XM_037642111.2(Tgs1),XM_037642112.2(nme6),XM_037642113.2(RHPN2),XM_037642122.2(RHPN2),XM_037642125.2(DDX1),XM_037642126.2(Vamp7),XM_037642128.2(MLH1),XM_037642129…
GO:0005575	Cellular Component	GO:0110165	cellular anatomical entity	11618	XM_037642069.2(B3GNT5),XM_037642070.2(B3GNT5),XM_037642073.2(CYLD),XM_037642080.2(--),XM_037642082.1(--),XM_037642087.2(CYLD),XM_037642089.2(NINJ1),XM_037642090.2(ADGRG2),XM_037642091.2(CYLD),XM_037642100.2(RHPN2),XM_037642106.2(RHPN2),XM_037642108.2(MAFF),XM_037642109.2(MLH1),XM_037642110.2(--),XM_037642111.2(Tgs1),XM_037642112.2(nme6),XM_037642113.2(RHPN2),XM_037642114.2(ZZZ3),XM_037642121.2(--…
GO:0005575	Cellular Component	GO:0032991	protein-containing complex	4632	XM_037642080.2(--),XM_037642109.2(MLH1),XM_037642111.2(Tgs1),XM_037642114.2(ZZZ3),XM_037642125.2(DDX1),XM_037642126.2(Vamp7),XM_037642128.2(MLH1),XM_037642132.2(MIB1),XM_037642133.2(MIB1),XM_037642134.2(CDK10),XM_037642137.2(--),XM_037642138.2(Kdm1a),XM_037642139.2(CDK10),XM_037642147.2(CDK10),XM_037642166.2(Sec6),XM_037642169.2(vdac2),XM_037642170.2(QARS1),XM_037642182.2(Hbs1l),XM_037642183.2(Hb…
GO:0005575	Cellular Component	GO:0044423	virion component	121	XM_037642471.2(--),XM_037643086.2(--),XM_037643122.2(--),XM_037643586.2(Stx16),XM_037644524.2(traf6-b),XM_037644855.2(--),XM_037644856.2(--),XM_037644950.2(Trim9),XM_037646131.2(Mphosph10),XM_037646616.2(HNRNPK),XM_037646680.2(--),XM_037646837.2(--),XM_037648110.1(SPATS2),XM_037648248.2(STIP1),XM_037648249.2(STIP1),XM_037649138.2(--),XM_037649339.2(--),XM_037650176.2(--),XM_037650177.2(--),XM_037…
