# Supplementary material for: Transcriptome reveals the roles and potential mechanisms of CeRNA in the regulation of salivary gland development in the tick Rhipicephalus haemaphysaloides
Source: Front Cell Infect Microbiol. 2025 Apr 30;15:1573239. doi: 10.3389/fcimb.2025.1573239 (PMC12075121; doi:10.3389/fcimb.2025.1573239)
Supplement: Supplementary file 1 [file DataSheet1.zip › Analyze data/Fig.2/D-F5d-vs-E3d.path.xls]

KEGG_A_class	KEGG_B_class	Pathway	F5d-vs-E3d (5386)	All (12070)	Pvalue	Qvalue	Pathway ID	target_genes	K_IDs
Organismal Systems	Endocrine system	Insulin secretion	159	211	5.316586e-20	1.860805e-17	ko04911	XM_037643118.2(Ac76E);XM_037643619.2(Plc21C);XM_037643848.2(mAChR-A);XM_037644532.2(Snap25);XM_037644533.2(Snap25);XM_037644534.2(Snap25);XM_037644535.2(Snap25);XM_037644539.2(Snap25);XM_037644887.2(G-s-alpha-60A);XM_037644892.2(G-s-alpha-60A);XM_037647312.2(nrv2);XM_037650272.1(--);XM_037650273.1(--);XM_037650324.2(Adcy9);XM_037650325.2(Adcy9);XM_037650467.2(CCKBR);XM_037651072.2(--);XM_03765187…	K08042+K05858+K04131+K18211+K18211+K18211+K18211+K18211+K04632+K04632+K01540+K01540+K01540+K08049+K08049+K04194+K01540+K15297+K15297+K08043+K08043+K04351+K04351+K04351+K04351+K08045+K08045+K08045+K09048+K09048+K09048+K09048+K05870+K05870+K05870+K08041+K07299+K07299+K07299+K07299+K13504+K13504+K13504+K04943+K04943+K04943+K04943+K04560+K04560+K04560+K04560+K04634+K04131+K04131+K01539+K01539+K01539+…
Organismal Systems	Circulatory system	Adrenergic signaling in cardiomyocytes	203	298	1.043073e-16	1.825378e-14	ko04261	XM_037642566.2(Cacna2d3);XM_037642567.2(Cacna2d3);XM_037642897.2(p38b);XM_037642899.2(mapk14);XM_037643118.2(Ac76E);XM_037643240.2(RPS6KA5);XM_037643241.2(RPS6KA5);XM_037643619.2(Plc21C);XM_037644210.1(ppp1cb);XM_037644580.2(SLC8A1);XM_037644887.2(G-s-alpha-60A);XM_037644892.2(G-s-alpha-60A);XM_037645420.2(MAPK1);XM_037646866.2(gnai1);XM_037647312.2(nrv2);XM_037647355.2(gnai1);XM_037648219.1(tws)…	K04860+K04860+K04441+K04441+K08042+K04445+K04445+K05858+K06269+K05849+K04632+K04632+K04371+K04630+K01540+K04630+K04354+K04354+K04354+K04354+K04354+K04354+K01540+K01540+K08049+K08049+K11583+K01540+K10373+K08043+K08043+K02183+K11583+K04351+K04351+K04351+K04351+K08045+K08045+K08045+K02161+K11583+K09048+K09048+K09048+K09048+K05870+K05870+K05870+K02183+K10373+K10373+K10373+K10373+K10373+K10373+K08041+…
Organismal Systems	Endocrine system	Aldosterone synthesis and secretion	157	224	6.894199e-15	8.043232e-13	ko04925	XM_037642322.2(CaMKI);XM_037643118.2(Ac76E);XM_037643475.2(PRKC2);XM_037643476.2(PRKC2);XM_037643477.2(PRKC2);XM_037643478.2(PRKC2);XM_037643619.2(Plc21C);XM_037644390.2(KCNK9);XM_037644887.2(G-s-alpha-60A);XM_037644892.2(G-s-alpha-60A);XM_037647312.2(nrv2);XM_037647989.2(Hr38);XM_037647990.2(Hr38);XM_037647991.2(Hr38);XM_037647993.2(Hr38);XM_037647994.2(Hr38);XM_037647995.2(Hr38);XM_037647997.2(…	K08794+K08042+K18050+K18050+K18050+K18050+K05858+K04919+K04632+K04632+K01540+K08558+K08558+K08558+K08558+K08558+K08558+K08558+K08558+K08558+K13885+K18283+K18283+K18283+K18283+K18283+K01540+K01540+K08049+K08049+K01540+K12323+K13885+K08043+K08043+K02183+K08045+K08045+K08045+K09048+K09048+K09048+K09048+K05870+K05870+K05870+K02183+K08041+K02183+K02183+K02183+K16056+K16056+K02183+K02183+K04634+K12323+…
Organismal Systems	Nervous system	Dopaminergic synapse	168	254	2.438321e-12	2.133531e-10	ko04728	XM_037642416.2(Galphao);XM_037642897.2(p38b);XM_037642899.2(mapk14);XM_037643410.2(--);XM_037643411.2(--);XM_037643412.2(--);XM_037643413.2(--);XM_037643414.2(--);XM_037643415.2(--);XM_037643619.2(Plc21C);XM_037644210.1(ppp1cb);XM_037644887.2(G-s-alpha-60A);XM_037644892.2(G-s-alpha-60A);XM_037646866.2(gnai1);XM_037647355.2(gnai1);XM_037648219.1(tws);XM_037648220.2(tws);XM_037648221.2(tws);XM_0376…	K04534+K04441+K04441+K04379+K04379+K04379+K04379+K04379+K04379+K05858+K06269+K04632+K04632+K04630+K04630+K04354+K04354+K04354+K04354+K04354+K04354+K08155+K05840+K02296+K11583+K04144+K04144+K04144+K04144+K02183+K11583+K10396+K08045+K08045+K08045+K11583+K09048+K09048+K09048+K09048+K04439+K05870+K05870+K05870+K02183+K04539+K04539+K04539+K04539+K00274+K00274+K04439+K02183+K02183+K05036+K02183+K04536+…
Human Diseases	Endocrine and metabolic disease	Cushing syndrome	177	272	5.370432e-12	3.759302e-10	ko04934	XM_037643118.2(Ac76E);XM_037643338.2(CCNE1);XM_037643343.2(CCNE1);XM_037643349.2(CCNE1);XM_037643619.2(Plc21C);XM_037643781.2(Ork1);XM_037643960.2(RBL1);XM_037644632.2(Fh);XM_037644633.2(Fh);XM_037644887.2(G-s-alpha-60A);XM_037644892.2(G-s-alpha-60A);XM_037645420.2(MAPK1);XM_037646515.2(MEN1);XM_037646866.2(gnai1);XM_037647355.2(gnai1);XM_037648043.2(fzd1);XM_037648107.1(arm);XM_037648124.2(FZD5)…	K08042+K06626+K06626+K06626+K05858+K04913+K06618+K01679+K01679+K04632+K04632+K04371+K14970+K04630+K04630+K02432+K02105+K02375+K09355+K09355+K09355+K09355+K13885+K08049+K08049+K04579+K13885+K06620+K08043+K08043+K00512+K04578+K04578+K04578+K00445+K00445+K08045+K08045+K08045+K04361+K04361+K09048+K09048+K09048+K09048+K04368+K02091+K05870+K05870+K05870+K18437+K18437+K08041+K09097+K09097+K02353+K02353+…
Environmental Information Processing	Signal transduction	PI3K-Akt signaling pathway	226	365	1.189567e-11	6.939141e-10	ko04151	XM_037642782.2(LanA);XM_037642843.2(PCK1);XM_037642852.2(PCK1);XM_037643338.2(CCNE1);XM_037643343.2(CCNE1);XM_037643349.2(CCNE1);XM_037644107.2(G6pc3);XM_037644445.2(RAC1);XM_037645159.2(--);XM_037645420.2(MAPK1);XM_037648219.1(tws);XM_037648220.2(tws);XM_037648221.2(tws);XM_037648223.2(tws);XM_037648225.2(tws);XM_037648226.2(tws);XM_037648407.2(fgfr2);XM_037648451.2(NTRK1);XM_037648614.2(Ppn);XM…	K06240+K01596+K01596+K06626+K06626+K06626+K01084+K04392+K16340+K04371+K04354+K04354+K04354+K04354+K04354+K04354+K05093+K03176+K06238+K11583+K08524+K02583+K16197+K16197+K16197+K10605+K04392+K11583+K04392+K05719+K02161+K11583+K04361+K04361+K04527+K04527+K04527+K09048+K09048+K09048+K09048+K04368+K04447+K02091+K05870+K05870+K05870+K04539+K04539+K04539+K04539+K05719+K06487+K06487+K06585+K04356+K05635+…
Organismal Systems	Endocrine system	Glucagon signaling pathway	145	219	6.939653e-11	3.469826e-09	ko04922	XM_037642843.2(PCK1);XM_037642852.2(PCK1);XM_037643118.2(Ac76E);XM_037643619.2(Plc21C);XM_037644107.2(G6pc3);XM_037644143.2(GlyP);XM_037644423.2(smek1);XM_037644424.2(smek1);XM_037644699.2(GlyP);XM_037644887.2(G-s-alpha-60A);XM_037644892.2(G-s-alpha-60A);XM_037650322.2(CREBBP);XM_037652756.2(CMD1);XM_037654705.2(CREB3L3);XM_037654707.2(CREB3L3);XM_037654723.2(CREB3L3);XM_037654724.2(CREB3L3);XM_0…	K01596+K01596+K08042+K05858+K01084+K00688+K17491+K17491+K00688+K04632+K04632+K04498+K02183+K09048+K09048+K09048+K09048+K05870+K05870+K05870+K02183+K02183+K02183+K00871+K00871+K02183+K07299+K07299+K07299+K07299+K00162+K02183+K04348+K04348+K04348+K04348+K16311+K02183+K04634+K01084+K08765+K07199+K00873+K00873+K00873+K04515+K04515+K04515+K00161+K04958+K07299+K11411+K11411+K11411+K02183+K04374+K04456+…
Environmental Information Processing	Signal transduction	Calcium signaling pathway	192	307	1.257594e-10	5.501974e-09	ko04020	XM_037642169.2(vdac2);XM_037642322.2(CaMKI);XM_037643118.2(Ac76E);XM_037643307.2(mAChR-A);XM_037643406.2(5-HT7);XM_037643619.2(Plc21C);XM_037643848.2(mAChR-A);XM_037643884.2(5-HT7);XM_037644484.2(ITPKB);XM_037644580.2(SLC8A1);XM_037644658.2(5-HT7);XM_037644887.2(G-s-alpha-60A);XM_037644892.2(G-s-alpha-60A);XM_037646326.2(5-HT7);XM_037647069.2(--);XM_037647071.2(Tpcn1);XM_037647075.2(--);XM_037647…	K15040+K08794+K08042+K04133+K04163+K05858+K04131+K04163+K00911+K05849+K04163+K04632+K04632+K04163+K04160+K16896+K04160+K04160+K04160+K13755+K13755+K13755+K05860+K05093+K03176+K05840+K08049+K08049+K04194+K16059+K16059+K16059+K16059+K16059+K16059+K16059+K16059+K16059+K16059+K04226+K04144+K04144+K04144+K04144+K05863+K08043+K08043+K02183+K04226+K04361+K04361+K02183+K04226+K08041+K02183+K02183+K00871+…
Environmental Information Processing	Signal transduction	FoxO signaling pathway	136	207	5.976069e-10	2.129626e-08	ko04068	XM_037642843.2(PCK1);XM_037642852.2(PCK1);XM_037642897.2(p38b);XM_037642899.2(mapk14);XM_037644107.2(G6pc3);XM_037645420.2(MAPK1);XM_037650322.2(CREBBP);XM_037654288.2(CycB3);XM_037654668.2(Egfr);XM_037654672.2(Egfr);XM_037654699.2(IGF1R);XM_037654700.2(IGF1R);XM_037654701.2(Igf1r);XM_037654858.2(Map2k1);XM_037656458.2(PIK3CA);XM_037656592.2(Homer2);XM_037657262.2(GABARAP);XM_037657660.2(mapk1);X…	K01596+K01596+K04441+K04441+K01084+K04371+K04498+K21771+K04361+K04361+K04527+K04527+K04527+K04368+K00922+K15010+K08341+K04371+K04371+K04468+K01084+K07199+K23605+K23605+K23605+K23605+K04365+K04365+K21770+K07187+K09408+K09408+K09408+K09408+K09408+K01110+K11411+K11411+K11411+K15464+K04364+K04364+K08960+K06276+K06276+K09385+K06624+K04456+K03781+K03781+K06643+K06643+K06643+K04526+K04526+K07827+K08341+…
Environmental Information Processing	Signal transduction	MAPK signaling pathway	236	395	6.084645e-10	2.129626e-08	ko04010	XM_037642566.2(Cacna2d3);XM_037642567.2(Cacna2d3);XM_037642867.2(Dusp7);XM_037642897.2(p38b);XM_037642899.2(mapk14);XM_037642910.2(--);XM_037642983.2(Traf2);XM_037643083.2(--);XM_037643240.2(RPS6KA5);XM_037643241.2(RPS6KA5);XM_037643410.2(--);XM_037643411.2(--);XM_037643412.2(--);XM_037643413.2(--);XM_037643414.2(--);XM_037643415.2(--);XM_037643662.2(bs);XM_037644030.2(STK3);XM_037644045.2(MAX);X…	K04860+K04860+K04459+K04441+K04441+K03175+K03173+K03175+K04445+K04445+K04379+K04379+K04379+K04379+K04379+K04379+K04378+K04412+K04453+K04453+K04392+K03175+K20216+K04371+K03175+K04455+K03175+K04733+K03283+K05093+K03176+K04422+K02583+K04392+K04392+K07831+K07831+K04361+K04361+K04527+K04527+K04527+K04368+K04439+K04424+K04437+K04439+K04356+K04360+K04360+K04360+K04371+K04371+K04468+K04348+K04348+K04348+…
Human Diseases	Endocrine and metabolic disease	Insulin resistance	124	186	8.577827e-10	2.729309e-08	ko04931	XM_037642843.2(PCK1);XM_037642852.2(PCK1);XM_037642881.2(Pkcdelta);XM_037643279.2(PTPA);XM_037643475.2(PRKC2);XM_037643476.2(PRKC2);XM_037643477.2(PRKC2);XM_037643478.2(PRKC2);XM_037644107.2(G6pc3);XM_037644143.2(GlyP);XM_037644210.1(ppp1cb);XM_037644699.2(GlyP);XM_037648303.2(ppp1r3b-b);XM_037650653.2(SREBF1);XM_037651287.2(Slc27a1);XM_037651638.2(OGT);XM_037651639.2(OGT);XM_037651640.2(OGT);XM_…	K01596+K01596+K18052+K17605+K18050+K18050+K18050+K18050+K01084+K00688+K06269+K00688+K07189+K07197+K08745+K09667+K09667+K09667+K09667+K09667+K04527+K04527+K04527+K09048+K09048+K09048+K09048+K05870+K05870+K05870+K00922+K07293+K07293+K07293+K07293+K07299+K07299+K07299+K07299+K09113+K09113+K06269+K04688+K08745+K09113+K03083+K03083+K01084+K08765+K07199+K05695+K07187+K04373+K00820+K00820+K00820+K00820+…
Human Diseases	Substance dependence	Amphetamine addiction	125	188	9.497191e-10	2.770014e-08	ko05031	XM_037642104.2(HDAC1);XM_037643410.2(--);XM_037643411.2(--);XM_037643412.2(--);XM_037643413.2(--);XM_037643414.2(--);XM_037643415.2(--);XM_037644210.1(ppp1cb);XM_037644887.2(G-s-alpha-60A);XM_037644892.2(G-s-alpha-60A);XM_037648242.1(Slc18a2);XM_037651206.2(Dop1R1);XM_037651207.2(Dop1R1);XM_037651208.2(Dop1R1);XM_037651209.2(Dop1R1);XM_037652756.2(CMD1);XM_037654484.2(ADCY5);XM_037654485.2(ADCY5)…	K06067+K04379+K04379+K04379+K04379+K04379+K04379+K06269+K04632+K04632+K08155+K04144+K04144+K04144+K04144+K02183+K08045+K08045+K08045+K09048+K09048+K09048+K09048+K05870+K05870+K05870+K02183+K00274+K00274+K02183+K02183+K05036+K02183+K02183+K04560+K04560+K04560+K04560+K06269+K04348+K04348+K04348+K04348+K00274+K02183+K04515+K04515+K04515+K11411+K11411+K11411+K02677+K02677+K02183+K04374+K06268+K06268+…
Environmental Information Processing	Signal transduction	ErbB signaling pathway	96	137	1.26242e-09	3.398823e-08	ko04012	XM_037643568.2(mbt);XM_037645420.2(MAPK1);XM_037654668.2(Egfr);XM_037654672.2(Egfr);XM_037654858.2(Map2k1);XM_037656458.2(PIK3CA);XM_037657660.2(mapk1);XM_037657661.2(mapk1);XM_037658767.2(RPS6KB1);XM_037660216.2(CBL);XM_037660760.2(GSK3B);XM_037660761.2(GSK3B);XM_037662503.2(CaMKII);XM_037662504.2(CaMKII);XM_037662510.2(CaMKII);XM_037662714.2(BRAF);XM_037662715.2(BRAF);XM_037664041.2(PAK1);XM_03…	K05736+K04371+K04361+K04361+K04368+K00922+K04371+K04371+K04688+K04707+K03083+K03083+K04515+K04515+K04515+K04365+K04365+K04409+K04409+K02677+K02677+K04364+K04364+K03083+K04430+K06624+K04456+K06619+K07827+K02649+K02649+K02649+K04440+K05725+K01116+K01116+K04361+K04361+K04361+K04688+K04688+K04688+K04515+K04515+K04515+K04515+K04515+K04515+K04515+K04515+K04515+K04515+K04515+K04515+K04515+K04515+K04515+…
Organismal Systems	Endocrine system	Melanogenesis	127	194	3.100322e-09	7.750805e-08	ko04916	XM_037642416.2(Galphao);XM_037643118.2(Ac76E);XM_037643619.2(Plc21C);XM_037644887.2(G-s-alpha-60A);XM_037644892.2(G-s-alpha-60A);XM_037645420.2(MAPK1);XM_037646866.2(gnai1);XM_037647355.2(gnai1);XM_037648043.2(fzd1);XM_037648107.1(arm);XM_037648124.2(FZD5);XM_037650322.2(CREBBP);XM_037650324.2(Adcy9);XM_037650325.2(Adcy9);XM_037652438.2(ADCY3);XM_037652439.2(ADCY3);XM_037652756.2(CMD1);XM_0376543…	K04534+K08042+K05858+K04632+K04632+K04371+K04630+K04630+K02432+K02105+K02375+K04498+K08049+K08049+K08043+K08043+K02183+K00445+K00445+K08045+K08045+K08045+K09048+K09048+K09048+K09048+K04368+K05870+K05870+K05870+K02183+K08041+K02183+K02183+K02183+K02353+K02353+K02183+K04371+K04371+K02183+K04634+K03083+K03083+K04491+K04491+K04491+K04491+K04515+K04515+K04515+K02354+K00572+K00444+K02842+K02677+K02677+…
Environmental Information Processing	Signal transduction	Wnt signaling pathway	192	317	5.520535e-09	1.288125e-07	ko04310	XM_037642342.2(Rho1);XM_037642945.2(--);XM_037642946.2(--);XM_037642947.2(--);XM_037642948.2(--);XM_037643619.2(Plc21C);XM_037644445.2(RAC1);XM_037644673.2(PSEN1);XM_037644674.2(PSEN2);XM_037644675.2(PSEN1);XM_037645949.2(--);XM_037647935.2(nkd);XM_037647937.2(nkd);XM_037648043.2(fzd1);XM_037648107.1(arm);XM_037648124.2(FZD5);XM_037648169.2(FBXW11);XM_037648171.2(FBXW11);XM_037648192.2(CtBP);XM_0…	K04513+K01691+K01691+K01691+K01691+K05858+K04392+K04505+K04505+K04505+K03068+K03213+K03213+K02432+K02105+K02375+K03362+K03362+K04496+K04496+K04496+K04496+K04496+K08957+K08957+K04498+K08399+K03094+K10162+K04392+K04392+K00445+K00445+K10162+K04497+K04497+K04497+K04497+K04497+K04497+K02353+K02353+K04468+K04348+K04348+K04348+K04348+K03083+K03083+K04491+K04491+K04491+K04491+K23605+K23605+K23605+K23605+…
Organismal Systems	Development and regeneration	Axon guidance	177	289	6.765814e-09	1.480022e-07	ko04360	XM_037642342.2(Rho1);XM_037643568.2(mbt);XM_037644445.2(RAC1);XM_037645420.2(MAPK1);XM_037646866.2(gnai1);XM_037647355.2(gnai1);XM_037647606.2(Pard6g);XM_037648470.2(MYL9);XM_037648708.2(sli);XM_037649481.2(Trpgamma);XM_037650602.2(ILK);XM_037651351.2(Trpgamma);XM_037651387.2(Bmp7);XM_037653854.2(RAC1);XM_037654235.2(RAC1);XM_037654306.2(mys);XM_037654520.2(Pard3);XM_037654539.2(CDK5);XM_03765504…	K04513+K05736+K04392+K04371+K04630+K04630+K06093+K12755+K06839+K04967+K06272+K04967+K16621+K04392+K04392+K05719+K04237+K02090+K06843+K05719+K00922+K07293+K07293+K07293+K07293+K05110+K05110+K05110+K05110+K05110+K05110+K04371+K04371+K05766+K07525+K07525+K04966+K04348+K04348+K04348+K04348+K07532+K04671+K03083+K03083+K06754+K06754+K06754+K04515+K04515+K04515+K05099+K05099+K05099+K00444+K13578+K04409+…
Organismal Systems	Sensory system	Olfactory transduction	90	130	1.073827e-08	2.210820e-07	ko04740	XM_037644580.2(SLC8A1);XM_037644609.2(SLC24A4);XM_037648058.2(Pde1c);XM_037648059.2(Pde1c);XM_037648063.2(--);XM_037649295.2(CNGB1);XM_037650239.2(Pde2a);XM_037650240.2(Pde2a);XM_037650241.2(Pde2a);XM_037650242.2(PDE2A);XM_037650243.2(PDE2A);XM_037652438.2(ADCY3);XM_037652439.2(ADCY3);XM_037652639.1(Cnga3);XM_037652756.2(CMD1);XM_037654450.2(CNGA3);XM_037654921.2(ARRB1);XM_037655233.2(CMD1);XM_03…	K05849+K13752+K13755+K13755+K13755+K04952+K18283+K18283+K18283+K18283+K18283+K08043+K08043+K04950+K02183+K04950+K04439+K02183+K04439+K02183+K02183+K02183+K04536+K04536+K04536+K02183+K00910+K02183+K04515+K04515+K04515+K02183+K05849+K07376+K07376+K07376+K02183+K04345+K04345+K04345+K04345+K13755+K13755+K04439+K07376+K04515+K04515+K04515+K04515+K04515+K04515+K04515+K04515+K04515+K04515+K04515+K04515+…
Organismal Systems	Nervous system	Cholinergic synapse	167	275	4.20171e-08	8.169992e-07	ko04725	XM_037642416.2(Galphao);XM_037643118.2(Ac76E);XM_037643307.2(mAChR-A);XM_037643410.2(--);XM_037643411.2(--);XM_037643412.2(--);XM_037643413.2(--);XM_037643414.2(--);XM_037643415.2(--);XM_037643619.2(Plc21C);XM_037643848.2(mAChR-A);XM_037645420.2(MAPK1);XM_037645963.2(ACHE);XM_037646186.2(chat);XM_037646827.2(ACHE);XM_037646828.2(ACHE);XM_037646832.1(ACHE);XM_037646866.2(gnai1);XM_037647002.2(ACHE…	K04534+K08042+K04133+K04379+K04379+K04379+K04379+K04379+K04379+K05858+K04131+K04371+K01049+K00623+K01049+K01049+K01049+K04630+K01049+K04630+K08049+K08049+K08043+K08043+K14387+K01049+K01049+K08045+K08045+K08045+K02161+K09048+K09048+K09048+K09048+K04368+K04447+K05870+K05870+K05870+K04539+K04539+K04539+K04539+K08041+K00922+K14387+K04536+K04536+K04536+K04371+K04371+K01049+K01049+K01049+K01049+K01049+…
Organismal Systems	Environmental adaptation	Circadian entrainment	134	213	4.717735e-08	8.690564e-07	ko04713	XM_037642416.2(Galphao);XM_037643118.2(Ac76E);XM_037643240.2(RPS6KA5);XM_037643241.2(RPS6KA5);XM_037643410.2(--);XM_037643411.2(--);XM_037643412.2(--);XM_037643413.2(--);XM_037643414.2(--);XM_037643415.2(--);XM_037643619.2(Plc21C);XM_037644887.2(G-s-alpha-60A);XM_037644892.2(G-s-alpha-60A);XM_037645420.2(MAPK1);XM_037646866.2(gnai1);XM_037647355.2(gnai1);XM_037650324.2(Adcy9);XM_037650325.2(Adcy9…	K04534+K08042+K04445+K04445+K04379+K04379+K04379+K04379+K04379+K04379+K05858+K04632+K04632+K04371+K04630+K04630+K08049+K08049+K12318+K12318+K12319+K12318+K12319+K12319+K08043+K08043+K02183+K08045+K08045+K08045+K05870+K05870+K05870+K02183+K04539+K04539+K04539+K04539+K08041+K02183+K02183+K02183+K02633+K04536+K04536+K04536+K02183+K13240+K04371+K04371+K04285+K04285+K02183+K04634+K04515+K04515+K04515+…
Environmental Information Processing	Signal transduction	cAMP signaling pathway	229	399	1.307037e-07	2.229290e-06	ko04024	XM_037642342.2(Rho1);XM_037643118.2(Ac76E);XM_037643410.2(--);XM_037643411.2(--);XM_037643412.2(--);XM_037643413.2(--);XM_037643414.2(--);XM_037643415.2(--);XM_037644210.1(ppp1cb);XM_037644445.2(RAC1);XM_037644887.2(G-s-alpha-60A);XM_037644892.2(G-s-alpha-60A);XM_037645420.2(MAPK1);XM_037646866.2(gnai1);XM_037647069.2(--);XM_037647075.2(--);XM_037647081.2(--);XM_037647086.2(--);XM_037647312.2(nrv…	K04513+K08042+K04379+K04379+K04379+K04379+K04379+K04379+K06269+K04392+K04632+K04632+K04371+K04630+K04160+K04160+K04160+K04160+K01540+K04630+K05860+K12755+K05840+K04952+K01540+K01540+K04498+K08049+K08049+K04579+K01540+K04144+K04144+K04144+K04144+K12323+K08043+K08043+K04950+K02183+K04392+K04578+K04578+K04578+K04392+K04351+K04351+K04351+K04351+K04153+K04950+K08045+K08045+K08045+K09048+K09048+K09048+…
Human Diseases	Infectious disease: viral	Human papillomavirus infection	232	405	1.337574e-07	2.229290e-06	ko05165	XM_037642104.2(HDAC1);XM_037642782.2(LanA);XM_037642921.2(Su(H));XM_037643019.2(tbk1);XM_037643338.2(CCNE1);XM_037643343.2(CCNE1);XM_037643349.2(CCNE1);XM_037643960.2(RBL1);XM_037644251.2(VhaAC39-1);XM_037644673.2(PSEN1);XM_037644674.2(PSEN2);XM_037644675.2(PSEN1);XM_037644841.2(Tbp);XM_037644887.2(G-s-alpha-60A);XM_037644892.2(G-s-alpha-60A);XM_037645113.2(RBL1);XM_037645120.2(Rbl2);XM_037645420…	K06067+K06240+K06053+K05410+K06626+K06626+K06626+K06618+K02146+K04505+K04505+K04505+K03120+K04632+K04632+K04681+K04681+K04371+K06093+K02432+K02105+K02375+K04354+K04354+K04354+K04354+K04354+K04354+K02147+K02153+K06238+K06069+K08957+K08957+K04498+K06061+K02155+K10587+K11583+K03062+K11583+K10389+K05719+K00445+K02144+K02144+K00445+K04237+K11583+K04361+K04361+K09048+K09048+K09048+K09048+K06640+K04368+…
Environmental Information Processing	Signal transduction	HIF-1 signaling pathway	112	177	3.817982e-07	6.074062e-06	ko04066	XM_037643956.2(hif1a);XM_037645420.2(MAPK1);XM_037648355.2(Hk2);XM_037650322.2(CREBBP);XM_037651007.2(PGK1);XM_037654544.2(BAX);XM_037654668.2(Egfr);XM_037654672.2(Egfr);XM_037654699.2(IGF1R);XM_037654700.2(IGF1R);XM_037654701.2(Igf1r);XM_037654858.2(Map2k1);XM_037656458.2(PIK3CA);XM_037656669.2(tgo);XM_037656670.2(tgo);XM_037656693.2(Glut1);XM_037656694.2(Glut1);XM_037656695.2(Glut1);XM_03765670…	K08268+K04371+K00844+K04498+K00927+K02161+K04361+K04361+K04527+K04527+K04527+K04368+K00922+K09097+K09097+K07299+K07299+K07299+K07299+K00162+K01689+K01689+K01623+K01623+K04371+K04371+K00134+K04688+K04515+K04515+K04515+K00844+K00161+K02161+K07299+K03259+K02677+K02677+K06624+K04456+K04526+K04526+K02649+K02649+K02649+K04372+K04372+K03873+K04527+K01116+K01116+K00844+K00844+K00844+K03871+K04498+K00850+…
Organismal Systems	Endocrine system	Thyroid hormone signaling pathway	130	211	4.196525e-07	6.265109e-06	ko04919	XM_037642104.2(HDAC1);XM_037643619.2(Plc21C);XM_037643956.2(hif1a);XM_037645420.2(MAPK1);XM_037647214.2(Slc16a12);XM_037647312.2(nrv2);XM_037648107.1(arm);XM_037648352.2(plc-1);XM_037649864.2(MED30);XM_037650272.1(--);XM_037650273.1(--);XM_037650322.2(CREBBP);XM_037651072.2(--);XM_037651115.2(rxraa);XM_037652092.2(Ncoa2);XM_037652093.2(--);XM_037654858.2(Map2k1);XM_037655476.2(Act5C);XM_037655574…	K06067+K05858+K08268+K04371+K08187+K01540+K02105+K05860+K15143+K01540+K01540+K04498+K01540+K08524+K11255+K11255+K04368+K05692+K06487+K06487+K06062+K04662+K04662+K00922+K07299+K07299+K07299+K07299+K15164+K15164+K15164+K04371+K04371+K04650+K04650+K08187+K07208+K03083+K03083+K11644+K11644+K01539+K01539+K01539+K09183+K15167+K07299+K02599+K02677+K02677+K03083+K06276+K06276+K05692+K04456+K06643+K06643+…
Organismal Systems	Endocrine system	GnRH signaling pathway	122	196	4.322621e-07	6.265109e-06	ko04912	XM_037642897.2(p38b);XM_037642899.2(mapk14);XM_037643118.2(Ac76E);XM_037643619.2(Plc21C);XM_037644887.2(G-s-alpha-60A);XM_037644892.2(G-s-alpha-60A);XM_037645420.2(MAPK1);XM_037650324.2(Adcy9);XM_037650325.2(Adcy9);XM_037652438.2(ADCY3);XM_037652439.2(ADCY3);XM_037652732.1(GNRHR2);XM_037652756.2(CMD1);XM_037654484.2(ADCY5);XM_037654485.2(ADCY5);XM_037654486.2(ADCY5);XM_037654668.2(Egfr);XM_037654…	K04441+K04441+K08042+K05858+K04632+K04632+K04371+K08049+K08049+K08043+K08043+K04280+K02183+K08045+K08045+K08045+K04361+K04361+K04368+K02183+K04280+K07763+K08041+K02183+K02183+K02183+K02183+K04371+K04371+K02183+K04634+K04515+K04515+K04515+K04958+K02677+K02677+K04433+K02183+K04364+K04364+K04374+K04430+K02183+K01115+K07827+K04634+K04345+K04345+K04345+K04345+K04440+K05858+K08049+K08048+K04361+K04361+…
Human Diseases	Cancer: specific types	Glioma	101	157	4.475078e-07	6.265109e-06	ko05214	XM_037642322.2(CaMKI);XM_037643960.2(RBL1);XM_037645420.2(MAPK1);XM_037652254.2(E2F3);XM_037652756.2(CMD1);XM_037654668.2(Egfr);XM_037654672.2(Egfr);XM_037654858.2(Map2k1);XM_037654959.2(CDK6);XM_037655233.2(CMD1);XM_037656066.2(PCM3);XM_037656067.2(PCM3);XM_037656458.2(PIK3CA);XM_037656692.2(CML2);XM_037656822.2(ddb2);XM_037657345.2(cam1);XM_037657660.2(mapk1);XM_037657661.2(mapk1);XM_037660560.…	K08794+K06618+K04371+K06620+K02183+K04361+K04361+K04368+K02091+K02183+K02183+K02183+K00922+K02183+K10140+K02183+K04371+K04371+K02183+K04515+K04515+K04515+K04365+K04365+K04359+K01110+K02677+K02677+K02183+K04364+K04364+K04456+K02183+K06643+K06643+K06643+K07827+K02649+K02649+K02649+K04451+K01116+K01116+K06620+K04361+K04361+K04361+K04515+K04515+K04515+K04515+K04515+K04515+K04515+K04515+K04515+K04515+…
Organismal Systems	Digestive system	Gastric acid secretion	107	169	6.623527e-07	8.916286e-06	ko04971	XM_037643118.2(Ac76E);XM_037643619.2(Plc21C);XM_037643781.2(Ork1);XM_037643848.2(mAChR-A);XM_037644887.2(G-s-alpha-60A);XM_037644892.2(G-s-alpha-60A);XM_037646866.2(gnai1);XM_037647312.2(nrv2);XM_037647355.2(gnai1);XM_037648600.2(Slc4a2);XM_037650272.1(--);XM_037650273.1(--);XM_037650324.2(Adcy9);XM_037650325.2(Adcy9);XM_037651072.2(--);XM_037652438.2(ADCY3);XM_037652439.2(ADCY3);XM_037652756.2(C…	K08042+K05858+K04913+K04131+K04632+K04632+K04630+K01540+K04630+K13855+K01540+K01540+K08049+K08049+K01540+K08043+K08043+K02183+K08045+K08045+K08045+K02183+K05692+K08041+K02183+K02183+K02183+K02183+K02183+K04634+K04131+K04131+K01539+K01539+K01539+K04515+K04515+K04515+K04958+K02677+K02677+K02183+K05692+K02183+K04926+K04634+K04345+K04345+K04345+K04345+K05858+K08049+K00907+K01540+K01540+K08048+K00907+…
Organismal Systems	Endocrine system	Growth hormone synthesis, secretion and action	108	171	7.024022e-07	9.105214e-06	ko04935	XM_037642897.2(p38b);XM_037642899.2(mapk14);XM_037643118.2(Ac76E);XM_037643410.2(--);XM_037643411.2(--);XM_037643412.2(--);XM_037643413.2(--);XM_037643414.2(--);XM_037643415.2(--);XM_037643619.2(Plc21C);XM_037644887.2(G-s-alpha-60A);XM_037644892.2(G-s-alpha-60A);XM_037645420.2(MAPK1);XM_037646866.2(gnai1);XM_037647310.2(Socs2);XM_037647355.2(gnai1);XM_037650322.2(CREBBP);XM_037650324.2(Adcy9);XM_…	K04441+K04441+K08042+K04379+K04379+K04379+K04379+K04379+K04379+K05858+K04632+K04632+K04371+K04630+K04695+K04630+K04498+K08049+K08049+K08043+K08043+K08045+K08045+K08045+K09048+K09048+K09048+K09048+K04368+K04447+K05870+K05870+K05870+K08041+K00922+K04371+K04371+K04634+K03083+K03083+K07187+K04958+K02677+K02677+K04433+K04364+K04364+K04374+K03083+K04430+K04456+K09048+K07827+K04634+K02649+K02649+K02649+…
Human Diseases	Cardiovascular disease	Viral myocarditis	52	71	8.948326e-07	1.118541e-05	ko05416	XM_037642343.2(CAV1);XM_037644445.2(RAC1);XM_037647087.2(Eif4g2);XM_037651069.2(EIF4G2);XM_037651070.2(EIF4G2);XM_037653854.2(RAC1);XM_037654235.2(RAC1);XM_037655476.2(Act5C);XM_037655707.2(cytC);XM_037655708.2(cytC);XM_037657326.2(EIF4G3);XM_037657328.2(EIF4G3);XM_037657330.2(EIF4G3);XM_037657331.2(EIF4G3);XM_037657332.2(EIF4G3);XM_037657335.2(EIF4G3);XM_037662759.2(DAG1);XM_037666330.2(Rac1);XM…	K06278+K04392+K03260+K03260+K03260+K04392+K04392+K05692+K08738+K08738+K03260+K03260+K03260+K03260+K03260+K03260+K06265+K04392+K05692+K06619+K04392+K05637+K03260+K04392+K03260+K03260+K06265+K17751+K17751+K17751+K17751+K17751+K17751+K17751+K17751+K17751+K17751+K17751+K17751+K17751+K17751+K17751+K17751+K17751+K17751+K17751+K17751+K17751+K17751+K17751+K17751+K17751
Human Diseases	Cardiovascular disease	Dilated cardiomyopathy	90	139	1.236968e-06	1.492892e-05	ko05414	XM_037642566.2(Cacna2d3);XM_037642567.2(Cacna2d3);XM_037643118.2(Ac76E);XM_037644580.2(SLC8A1);XM_037644887.2(G-s-alpha-60A);XM_037644892.2(G-s-alpha-60A);XM_037650324.2(Adcy9);XM_037650325.2(Adcy9);XM_037651539.2(--);XM_037652438.2(ADCY3);XM_037652439.2(ADCY3);XM_037654306.2(mys);XM_037654484.2(ADCY5);XM_037654485.2(ADCY5);XM_037654486.2(ADCY5);XM_037655237.2(TM);XM_037655238.2(TM);XM_037655239.…	K04860+K04860+K08042+K05849+K04632+K04632+K08049+K08049+K10373+K08043+K08043+K05719+K08045+K08045+K08045+K10373+K10373+K10373+K10373+K10373+K10373+K05692+K05719+K06487+K06487+K06585+K08041+K06265+K05849+K05692+K04345+K04345+K04345+K04345+K05637+K08049+K08048+K10373+K05719+K05719+K05719+K05719+K05719+K05719+K05719+K05719+K05719+K05719+K04863+K04863+K04863+K04863+K04863+K04863+K04863+K04863+K04863+…
Cellular Processes	Cell growth and death	Oocyte meiosis	147	247	1.451635e-06	1.693574e-05	ko04114	XM_037642897.2(p38b);XM_037642899.2(mapk14);XM_037643118.2(Ac76E);XM_037643338.2(CCNE1);XM_037643343.2(CCNE1);XM_037643349.2(CCNE1);XM_037644210.1(ppp1cb);XM_037645420.2(MAPK1);XM_037646410.2(--);XM_037648169.2(FBXW11);XM_037648171.2(FBXW11);XM_037648199.2(cpeb3);XM_037648200.2(cpeb3);XM_037650324.2(Adcy9);XM_037650325.2(Adcy9);XM_037650942.2(--);XM_037650943.2(--);XM_037651281.2(CDC20);XM_037651…	K04441+K04441+K08042+K06626+K06626+K06626+K06269+K04371+K06679+K03362+K03362+K02602+K02602+K08049+K08049+K25228+K25228+K03363+K10292+K10292+K03094+K16197+K16197+K16197+K08043+K08043+K02183+K08045+K08045+K08045+K04368+K03350+K02183+K03355+K08041+K02183+K02183+K03354+K02183+K06630+K02183+K04371+K04371+K06269+K04348+K04348+K04348+K04348+K03456+K03456+K02183+K02602+K04382+K04382+K08836+K08836+K04515+…
Organismal Systems	Endocrine system	Relaxin signaling pathway	102	162	1.749762e-06	1.975538e-05	ko04926	XM_037642416.2(Galphao);XM_037642897.2(p38b);XM_037642899.2(mapk14);XM_037643118.2(Ac76E);XM_037643410.2(--);XM_037643411.2(--);XM_037643412.2(--);XM_037643413.2(--);XM_037643414.2(--);XM_037643415.2(--);XM_037643619.2(Plc21C);XM_037644887.2(G-s-alpha-60A);XM_037644892.2(G-s-alpha-60A);XM_037645420.2(MAPK1);XM_037646866.2(gnai1);XM_037647355.2(gnai1);XM_037650324.2(Adcy9);XM_037650325.2(Adcy9);XM…	K04534+K04441+K04441+K08042+K04379+K04379+K04379+K04379+K04379+K04379+K05858+K04632+K04632+K04371+K04630+K04630+K08049+K08049+K04306+K08043+K08043+K08045+K08045+K08045+K04361+K04361+K09048+K09048+K09048+K09048+K04368+K04439+K05870+K05870+K05870+K04539+K04539+K04539+K04539+K04439+K08041+K00922+K04536+K04536+K04536+K13240+K04371+K04371+K06237+K06237+K02677+K02677+K04364+K04364+K04374+K04430+K04456+…
Cellular Processes	Transport and catabolism	Endocytosis	293	541	3.310497e-06	3.620856e-05	ko04144	XM_037642220.2(washc5);XM_037642245.2(ARFGEF1);XM_037642246.2(ARFGEF1);XM_037642342.2(Rho1);XM_037642343.2(CAV1);XM_037642457.2(Arfgap1);XM_037642459.2(Arfgap1);XM_037642460.2(Arfgap1);XM_037642552.2(RAB10);XM_037642760.1(rab7);XM_037642910.2(--);XM_037643083.2(--);XM_037643135.2(Smap1);XM_037643137.2(Smap1);XM_037643138.2(Smap1);XM_037643140.2(Smap1);XM_037643552.2(EHD3);XM_037643784.2(Rab31);XM…	K18464+K18442+K18442+K04513+K06278+K12492+K12492+K12492+K07903+K07897+K03175+K03175+K12486+K12486+K12486+K12486+K12483+K07891+K17260+K11827+K03175+K17920+K17920+K17920+K03175+K04678+K05633+K05633+K05633+K12562+K17920+K17920+K17920+K18467+K03175+K07939+K12194+K18468+K06093+K18584+K03283+K08291+K08291+K05093+K06069+K18462+K11824+K19366+K04644+K04644+K04644+K12189+K04705+K07937+K10396+K19475+K19475+…
Environmental Information Processing	Signaling molecules and interaction	Neuroactive ligand-receptor interaction	130	218	5.012901e-06	5.316713e-05	ko04080	XM_037642238.1(Hcrtr2);XM_037642528.2(GluClalpha);XM_037643307.2(mAChR-A);XM_037643406.2(5-HT7);XM_037643848.2(mAChR-A);XM_037643884.2(5-HT7);XM_037644658.2(5-HT7);XM_037645259.1(Dop1R2);XM_037645267.2(Dop1R2);XM_037646326.2(5-HT7);XM_037647069.2(--);XM_037647075.2(--);XM_037647081.2(--);XM_037647086.2(--);XM_037647914.2(C3);XM_037648699.2(ADRB3);XM_037648779.2(--);XM_037648831.2(PRLHR);XM_037648…	K04239+K05193+K04133+K04163+K04131+K04163+K04163+K04148+K04148+K04163+K04160+K04160+K04160+K04160+K03990+K05840+K04210+K04314+K04210+K05194+K04579+K04194+K01312+K04306+K05181+K05181+K05181+K05181+K05175+K05175+K04226+K04144+K04144+K04144+K04144+K04280+K04226+K04578+K04578+K04578+K04577+K04576+K04153+K04237+K04576+K04576+K04226+K04280+K04210+K04585+K04585+K04585+K05218+K04266+K04285+K04285+K05053+…
Organismal Systems	Nervous system	Long-term potentiation	95	152	6.200151e-06	6.382508e-05	ko04720	XM_037643619.2(Plc21C);XM_037644210.1(ppp1cb);XM_037645420.2(MAPK1);XM_037650322.2(CREBBP);XM_037652756.2(CMD1);XM_037654858.2(Map2k1);XM_037655233.2(CMD1);XM_037656065.2(ADCY1);XM_037656066.2(PCM3);XM_037656067.2(PCM3);XM_037656692.2(CML2);XM_037657345.2(cam1);XM_037657660.2(mapk1);XM_037657661.2(mapk1);XM_037658765.2(gsp-2);XM_037659680.2(Pp2B-14D);XM_037659681.2(Pp2B-14D);XM_037659682.2(Pp2B-1…	K05858+K06269+K04371+K04498+K02183+K04368+K02183+K08041+K02183+K02183+K02183+K02183+K04371+K04371+K06269+K04348+K04348+K04348+K04348+K02183+K04634+K04515+K04515+K04515+K04365+K04365+K04604+K04373+K04958+K02677+K02677+K02183+K04374+K06268+K06268+K02183+K07827+K04634+K04345+K04345+K04345+K04345+K04353+K05858+K04498+K08048+K04353+K04515+K04515+K04515+K04515+K04515+K04515+K04515+K04515+K04515+K04515+…
Organismal Systems	Immune system	Natural killer cell mediated cytotoxicity	45	63	1.447939e-05	1.447939e-04	ko04650	XM_037644445.2(RAC1);XM_037645420.2(MAPK1);XM_037653854.2(RAC1);XM_037654235.2(RAC1);XM_037654858.2(Map2k1);XM_037656458.2(PIK3CA);XM_037656522.2(PTPN11);XM_037656523.2(PTPN11);XM_037656524.2(PTPN11);XM_037656526.2(PTPN11);XM_037657660.2(mapk1);XM_037657661.2(mapk1);XM_037659680.2(Pp2B-14D);XM_037659681.2(Pp2B-14D);XM_037659682.2(Pp2B-14D);XM_037659683.2(Pp2B-14D);XM_037662714.2(BRAF);XM_03766271…	K04392+K04371+K04392+K04392+K04368+K00922+K07293+K07293+K07293+K07293+K04371+K04371+K04348+K04348+K04348+K04348+K04365+K04365+K04409+K04409+K04392+K02677+K02677+K04364+K04364+K06268+K06268+K07827+K02649+K02649+K02649+K05855+K04392+K01116+K01116+K04392+K03099+K03099+K03099+K03099+K03099+K03099+K03099+K03099+K03099
Environmental Information Processing	Signal transduction	AMPK signaling pathway	158	277	1.8127e-05	1.762347e-04	ko04152	XM_037642410.2(elavl1-b);XM_037642412.2(elavl1-b);XM_037642413.2(elavl1-b);XM_037642414.2(elavl1-b);XM_037642552.2(RAB10);XM_037642843.2(PCK1);XM_037642852.2(PCK1);XM_037644107.2(G6pc3);XM_037645286.2(HNF4A);XM_037645306.2(HNF4A);XM_037646547.2(RAB2);XM_037648219.1(tws);XM_037648220.2(tws);XM_037648221.2(tws);XM_037648223.2(tws);XM_037648225.2(tws);XM_037648226.2(tws);XM_037650653.2(SREBF1);XM_03…	K13088+K13088+K13088+K13088+K07903+K01596+K01596+K01084+K07292+K07292+K07877+K04354+K04354+K04354+K04354+K04354+K04354+K07197+K11583+K11583+K11583+K04527+K04527+K04527+K09048+K09048+K09048+K09048+K05870+K05870+K05870+K03234+K08272+K08272+K08272+K08272+K00922+K07359+K04688+K07881+K07881+K00665+K03456+K03456+K07206+K07208+K07901+K07901+K07901+K01084+K08765+K04382+K04382+K07199+K00507+K00507+K00507+…
Environmental Information Processing	Signal transduction	Hippo signaling pathway	110	184	2.238487e-05	2.086706e-04	ko04390	XM_037643018.2(--);XM_037644030.2(STK3);XM_037644074.2(Bmp2);XM_037644210.1(ppp1cb);XM_037646977.2(jub);XM_037646982.2(jub);XM_037647606.2(Pard6g);XM_037647792.2(SNAI1);XM_037647935.2(nkd);XM_037647937.2(nkd);XM_037648043.2(fzd1);XM_037648107.1(arm);XM_037648124.2(FZD5);XM_037648169.2(FBXW11);XM_037648171.2(FBXW11);XM_037648219.1(tws);XM_037648220.2(tws);XM_037648221.2(tws);XM_037648223.2(tws);XM…	K05706+K04412+K21283+K06269+K16682+K16682+K06093+K05706+K03213+K03213+K02432+K02105+K02375+K03362+K03362+K04354+K04354+K04354+K04354+K04354+K04354+K05691+K05691+K05691+K06069+K04676+K04676+K16621+K16197+K16197+K16197+K16796+K00445+K00445+K04237+K08731+K05692+K04662+K04662+K02353+K02353+K06630+K06069+K06069+K06269+K21283+K06069+K04671+K18496+K18496+K18496+K18496+K18496+K18496+K03456+K03456+K06827+…
Human Diseases	Cancer: specific types	Prostate cancer	89	144	2.265566e-05	2.086706e-04	ko05215	XM_037643338.2(CCNE1);XM_037643343.2(CCNE1);XM_037643349.2(CCNE1);XM_037643960.2(RBL1);XM_037645420.2(MAPK1);XM_037648107.1(arm);XM_037648407.2(fgfr2);XM_037650322.2(CREBBP);XM_037651861.2(Cela2a);XM_037651863.2(Cela2a);XM_037651864.2(Cela2a);XM_037652254.2(E2F3);XM_037654544.2(BAX);XM_037654668.2(Egfr);XM_037654672.2(Egfr);XM_037654705.2(CREB3L3);XM_037654707.2(CREB3L3);XM_037654723.2(CREB3L3);X…	K06626+K06626+K06626+K06618+K04371+K02105+K05093+K04498+K09633+K09633+K09633+K06620+K02161+K04361+K04361+K09048+K09048+K09048+K09048+K04368+K05870+K05870+K05870+K00922+K04371+K04371+K03083+K03083+K04491+K04491+K04491+K04491+K04365+K04365+K02161+K04359+K01110+K04364+K04364+K04374+K03083+K06276+K06276+K06624+K04079+K04456+K04734+K04734+K09048+K06643+K06643+K06643+K04526+K04362+K04526+K07827+K02649+…
Organismal Systems	Endocrine system	Adipocytokine signaling pathway	63	96	2.55278e-05	2.290956e-04	ko04920	XM_037642843.2(PCK1);XM_037642852.2(PCK1);XM_037642881.2(Pkcdelta);XM_037642983.2(Traf2);XM_037643576.2(ACSL3);XM_037644107.2(G6pc3);XM_037644351.2(ACSL4);XM_037644431.2(ACSL3);XM_037645250.2(Acsl4);XM_037651115.2(rxraa);XM_037654149.2(ACSL3);XM_037654913.2(Jak2);XM_037655736.2(Acsl5);XM_037656522.2(PTPN11);XM_037656523.2(PTPN11);XM_037656524.2(PTPN11);XM_037656526.2(PTPN11);XM_037656693.2(Glut1)…	K01596+K01596+K18052+K03173+K01897+K01084+K01897+K01897+K01897+K08524+K01897+K04447+K01897+K07293+K07293+K07293+K07293+K07299+K07299+K07299+K07299+K07359+K01084+K08765+K07199+K07187+K07299+K01897+K04456+K08765+K08765+K08765+K08765+K04734+K04734+K01897+K07198+K08524+K08524+K04440+K03173+K01897+K02580+K07299+K03173+K08765+K07298+K07298+K07298+K07298+K07298+K07298+K07187+K07187+K07187+K07187+K07187+…
Human Diseases	Drug resistance: antineoplastic	Endocrine resistance	84	135	2.666915e-05	2.333551e-04	ko01522	XM_037642897.2(p38b);XM_037642899.2(mapk14);XM_037643118.2(Ac76E);XM_037643410.2(--);XM_037643411.2(--);XM_037643412.2(--);XM_037643413.2(--);XM_037643414.2(--);XM_037643415.2(--);XM_037643766.2(Ser);XM_037643960.2(RBL1);XM_037644887.2(G-s-alpha-60A);XM_037644892.2(G-s-alpha-60A);XM_037645420.2(MAPK1);XM_037650324.2(Adcy9);XM_037650325.2(Adcy9);XM_037652254.2(E2F3);XM_037652438.2(ADCY3);XM_037652…	K04441+K04441+K08042+K04379+K04379+K04379+K04379+K04379+K04379+K21635+K06618+K04632+K04632+K04371+K08049+K08049+K06620+K08043+K08043+K08045+K08045+K08045+K02161+K04361+K04361+K04368+K08041+K00922+K04371+K04371+K04650+K04650+K04688+K04365+K04365+K02161+K02599+K04364+K04364+K06624+K04456+K06051+K06643+K06643+K06643+K07827+K02649+K02649+K02649+K05931+K05931+K05931+K05931+K05931+K04345+K04345+K04345+…
Organismal Systems	Endocrine system	Regulation of lipolysis in adipocytes	65	100	3.016836e-05	2.575348e-04	ko04923	XM_037643118.2(Ac76E);XM_037643407.2(Abhd5);XM_037644887.2(G-s-alpha-60A);XM_037644892.2(G-s-alpha-60A);XM_037646866.2(gnai1);XM_037647355.2(gnai1);XM_037650324.2(Adcy9);XM_037650325.2(Adcy9);XM_037651223.2(NPR1);XM_037652027.2(Pnpla2);XM_037652028.2(atgl-1);XM_037652438.2(ADCY3);XM_037652439.2(ADCY3);XM_037653348.2(AQP10);XM_037654484.2(ADCY5);XM_037654485.2(ADCY5);XM_037654486.2(ADCY5);XM_03765…	K08042+K13699+K04632+K04632+K04630+K04630+K08049+K08049+K12323+K16816+K16816+K08043+K08043+K08771+K08045+K08045+K08045+K04527+K04527+K04527+K08771+K08041+K00922+K12323+K12323+K12323+K12323+K07187+K16817+K07376+K07376+K07376+K04456+K04526+K04526+K02649+K02649+K02649+K04345+K04345+K04345+K04345+K01054+K01054+K01054+K01054+K04527+K04249+K08049+K08048+K16816+K04527+K07376+K07187+K07187+K07187+K07187+…
Human Diseases	Cancer: specific types	Gastric cancer	102	170	3.558846e-05	2.965705e-04	ko05226	XM_037642109.2(MLH1);XM_037642128.2(MLH1);XM_037643338.2(CCNE1);XM_037643343.2(CCNE1);XM_037643349.2(CCNE1);XM_037643960.2(RBL1);XM_037645420.2(MAPK1);XM_037645949.2(--);XM_037648043.2(fzd1);XM_037648107.1(arm);XM_037648124.2(FZD5);XM_037648296.2(alpha-Cat);XM_037648298.2(alpha-Cat);XM_037648299.2(alpha-Cat);XM_037648407.2(fgfr2);XM_037648711.2(CSNK1A1);XM_037648712.2(CSNK1A1);XM_037651115.2(rxra…	K08734+K08734+K06626+K06626+K06626+K06618+K04371+K03068+K02432+K02105+K02375+K05691+K05691+K05691+K05093+K08957+K08957+K08524+K06620+K00445+K00445+K02161+K04361+K04361+K04368+K00922+K02353+K02353+K10140+K04371+K04371+K04688+K18496+K18496+K18496+K18496+K18496+K18496+K03083+K03083+K04491+K04491+K04491+K04491+K23605+K23605+K23605+K23605+K04365+K04365+K02354+K05099+K05099+K05099+K02161+K00572+K00444+…
Organismal Systems	Sensory system	Phototransduction - fly	73	117	7.723712e-05	6.286742e-04	ko04745	XM_037643619.2(Plc21C);XM_037649481.2(Trpgamma);XM_037650970.2(pef-1);XM_037651351.2(Trpgamma);XM_037652756.2(CMD1);XM_037654590.2(MYO3A);XM_037655233.2(CMD1);XM_037655476.2(Act5C);XM_037656066.2(PCM3);XM_037656067.2(PCM3);XM_037656692.2(CML2);XM_037657345.2(cam1);XM_037658061.1(Gprk1);XM_037660560.2(CALML4);XM_037660565.2(Gnaq);XM_037662503.2(CaMKII);XM_037662504.2(CaMKII);XM_037662510.2(CaMKII)…	K05858+K04967+K13807+K04967+K02183+K08834+K02183+K05692+K02183+K02183+K02183+K02183+K00910+K02183+K04634+K04515+K04515+K04515+K04958+K02677+K02677+K02183+K05692+K02183+K04634+K05858+K04967+K04515+K04515+K04515+K04515+K04515+K04515+K04515+K04515+K04515+K04515+K04515+K04515+K04515+K04515+K04515+K04515+K04515+K04515+K04515+K04515+K04515+K04515+K04515+K04515+K04515+K04515+K04515+K04515+K04515+K04515+…
Human Diseases	Infectious disease: bacterial	Legionellosis	65	103	0.000115119	9.157193e-04	ko05134	XM_037642182.2(Hbs1l);XM_037642183.2(Hbs1l);XM_037642942.2(hsf1);XM_037642950.2(hsf1);XM_037643688.2(RAB1A);XM_037643736.2(RAB1A);XM_037644302.2(Sar1b);XM_037647914.2(C3);XM_037648149.2(Hsp68);XM_037651161.2(eEF1alpha1);XM_037652976.2(Hsp60A);XM_037653817.2(Hsp60A);XM_037654144.2(Arf79F);XM_037655707.2(cytC);XM_037655708.2(cytC);XM_037658839.2(Drice);XM_037658847.2(Drice);XM_037662968.2(SEC22B);X…	K14416+K14416+K09414+K09414+K07874+K07874+K07953+K03990+K03283+K03231+K04077+K04077+K07937+K08738+K08738+K04397+K04397+K08517+K07953+K15464+K04734+K04734+K04397+K04397+K13525+K03283+K03283+K03283+K03283+K09414+K09414+K09414+K09414+K09414+K09414+K07874+K03990+K02580+K04397+K04397+K13525+K03283+K03283+K03283+K03283+K03283+K03283+K03283+K03283+K03283+K03283+K03283+K03283+K03283+K03283+K03283+K03283+…
Environmental Information Processing	Signal transduction	cGMP-PKG signaling pathway	187	344	0.0001481255	1.152087e-03	ko04022	XM_037642169.2(vdac2);XM_037642342.2(Rho1);XM_037643118.2(Ac76E);XM_037643475.2(PRKC2);XM_037643476.2(PRKC2);XM_037643477.2(PRKC2);XM_037643478.2(PRKC2);XM_037643619.2(Plc21C);XM_037643662.2(bs);XM_037644210.1(ppp1cb);XM_037644580.2(SLC8A1);XM_037645420.2(MAPK1);XM_037646866.2(gnai1);XM_037647312.2(nrv2);XM_037647355.2(gnai1);XM_037648470.2(MYL9);XM_037649295.2(CNGB1);XM_037650239.2(Pde2a);XM_037…	K15040+K04513+K08042+K18050+K18050+K18050+K18050+K05858+K04378+K06269+K05849+K04371+K04630+K01540+K04630+K12755+K04952+K18283+K18283+K18283+K18283+K18283+K01540+K01540+K08049+K08049+K12318+K12318+K01540+K12323+K12319+K12318+K12319+K12319+K05863+K08043+K08043+K02183+K08045+K08045+K08045+K04527+K04527+K04527+K09048+K09048+K09048+K09048+K09260+K04368+K05870+K05870+K05870+K02183+K08041+K02183+K02183+…
Organismal Systems	Development and regeneration	Dorso-ventral axis formation	36	51	0.0001544008	1.174789e-03	ko04320	XM_037644227.2(FMN2);XM_037645420.2(MAPK1);XM_037645946.2(egh);XM_037648199.2(cpeb3);XM_037648200.2(cpeb3);XM_037650472.2(egh);XM_037652041.2(ETV6);XM_037652043.2(ETV6);XM_037652044.2(ETV6);XM_037654668.2(Egfr);XM_037654672.2(Egfr);XM_037654858.2(Map2k1);XM_037657266.2(Siwi);XM_037657660.2(mapk1);XM_037657661.2(mapk1);XM_037660720.2(CPEB1);XM_037662714.2(BRAF);XM_037662715.2(BRAF);XM_037662735.2(…	K02184+K04371+K02359+K02602+K02602+K02359+K03211+K03211+K03211+K04361+K04361+K04368+K02156+K04371+K04371+K02602+K04365+K04365+K02156+K03102+K02599+K04364+K04364+K07827+K04361+K04361+K04361+K03099+K03099+K03099+K03099+K03099+K03099+K03099+K03099+K03099
Human Diseases	Cancer: specific types	Endometrial cancer	57	89	0.0001671213	1.244520e-03	ko05213	XM_037642109.2(MLH1);XM_037642128.2(MLH1);XM_037645420.2(MAPK1);XM_037648107.1(arm);XM_037648296.2(alpha-Cat);XM_037648298.2(alpha-Cat);XM_037648299.2(alpha-Cat);XM_037650602.2(ILK);XM_037654668.2(Egfr);XM_037654672.2(Egfr);XM_037654858.2(Map2k1);XM_037656458.2(PIK3CA);XM_037656822.2(ddb2);XM_037657660.2(mapk1);XM_037657661.2(mapk1);XM_037660760.2(GSK3B);XM_037660761.2(GSK3B);XM_037661056.2(pan);…	K08734+K08734+K04371+K02105+K05691+K05691+K05691+K06272+K04361+K04361+K04368+K00922+K10140+K04371+K04371+K03083+K03083+K04491+K04491+K04491+K04491+K04365+K04365+K09408+K09408+K09408+K09408+K09408+K01110+K04364+K04364+K04385+K03083+K06276+K06276+K04456+K07827+K02649+K02649+K02649+K04451+K04361+K04361+K04361+K02085+K02085+K06276+K04451+K03099+K03099+K03099+K03099+K03099+K03099+K03099+K03099+K03099
Human Diseases	Cancer: specific types	Renal cell carcinoma	68	110	0.0002003408	1.460818e-03	ko05211	XM_037643568.2(mbt);XM_037643956.2(hif1a);XM_037644445.2(RAC1);XM_037644632.2(Fh);XM_037644633.2(Fh);XM_037645420.2(MAPK1);XM_037650322.2(CREBBP);XM_037653854.2(RAC1);XM_037654235.2(RAC1);XM_037654858.2(Map2k1);XM_037656458.2(PIK3CA);XM_037656522.2(PTPN11);XM_037656523.2(PTPN11);XM_037656524.2(PTPN11);XM_037656526.2(PTPN11);XM_037656669.2(tgo);XM_037656670.2(tgo);XM_037656693.2(Glut1);XM_03765669…	K05736+K08268+K04392+K01679+K01679+K04371+K04498+K04392+K04392+K04368+K00922+K07293+K07293+K07293+K07293+K09097+K09097+K07299+K07299+K07299+K07299+K04371+K04371+K09105+K09105+K04365+K04365+K05099+K05099+K05099+K04409+K04409+K05099+K07299+K04392+K04364+K04364+K04456+K07827+K02649+K02649+K02649+K03873+K04353+K04392+K03871+K04498+K04392+K04393+K07299+K04353+K05099+K05099+K09105+K09105+K09105+K09105+…
Organismal Systems	Aging	Longevity regulating pathway	98	168	0.0002238455	1.598896e-03	ko04211	XM_037642477.2(Rb1cc1);XM_037643118.2(Ac76E);XM_037650324.2(Adcy9);XM_037650325.2(Adcy9);XM_037652438.2(ADCY3);XM_037652439.2(ADCY3);XM_037654484.2(ADCY5);XM_037654485.2(ADCY5);XM_037654486.2(ADCY5);XM_037654699.2(IGF1R);XM_037654700.2(IGF1R);XM_037654701.2(Igf1r);XM_037654705.2(CREB3L3);XM_037654707.2(CREB3L3);XM_037654723.2(CREB3L3);XM_037654724.2(CREB3L3);XM_037654993.2(CREB1);XM_037654995.2(C…	K17589+K08042+K08049+K08049+K08043+K08043+K08045+K08045+K08045+K04527+K04527+K04527+K09048+K09048+K09048+K09048+K05870+K05870+K05870+K08041+K00922+K07359+K04688+K07206+K07208+K07199+K07187+K20394+K09408+K09408+K09408+K09408+K09408+K08339+K08339+K03259+K11411+K11411+K11411+K04374+K04456+K09048+K03781+K03781+K04526+K04526+K07827+K07198+K02649+K02649+K02649+K04345+K04345+K04345+K04345+K11420+K04451+…
Organismal Systems	Aging	Longevity regulating pathway - multiple species	109	190	0.0002536448	1.756886e-03	ko04213	XM_037642104.2(HDAC1);XM_037643118.2(Ac76E);XM_037644911.2(fkh);XM_037648149.2(Hsp68);XM_037648889.2(sod1);XM_037648892.2(sod1);XM_037650324.2(Adcy9);XM_037650325.2(Adcy9);XM_037652438.2(ADCY3);XM_037652439.2(ADCY3);XM_037654484.2(ADCY5);XM_037654485.2(ADCY5);XM_037654486.2(ADCY5);XM_037654699.2(IGF1R);XM_037654700.2(IGF1R);XM_037654701.2(Igf1r);XM_037656065.2(ADCY1);XM_037656458.2(PIK3CA);XM_037…	K06067+K08042+K08035+K03283+K04565+K04565+K08049+K08049+K08043+K08043+K08045+K08045+K08045+K04527+K04527+K04527+K08041+K00922+K04688+K18644+K18644+K09542+K07199+K07187+K04565+K09408+K09408+K09408+K09408+K09408+K08339+K08339+K09542+K11411+K11411+K11411+K04456+K03781+K03781+K04526+K04526+K07827+K07198+K02649+K02649+K02649+K04345+K04345+K04345+K04345+K09542+K09542+K09542+K09542+K09542+K09542+K03283+…
Organismal Systems	Development and regeneration	Axon regeneration	165	302	0.0002560034	1.756886e-03	ko04361	XM_037642342.2(Rho1);XM_037642416.2(Galphao);XM_037642867.2(Dusp7);XM_037642897.2(p38b);XM_037642899.2(mapk14);XM_037643406.2(5-HT7);XM_037643619.2(Plc21C);XM_037643884.2(5-HT7);XM_037643956.2(hif1a);XM_037644445.2(RAC1);XM_037644658.2(5-HT7);XM_037644673.2(PSEN1);XM_037644674.2(PSEN2);XM_037644675.2(PSEN1);XM_037644887.2(G-s-alpha-60A);XM_037644892.2(G-s-alpha-60A);XM_037646311.2(GH18973);XM_037…	K04513+K04534+K04459+K04441+K04441+K04163+K05858+K04163+K08268+K04392+K04163+K04505+K04505+K04505+K04632+K04632+K00901+K04163+K06839+K04422+K10693+K08049+K08049+K09442+K09442+K16336+K16336+K04392+K04392+K04527+K04527+K04527+K00901+K00901+K00901+K06843+K00901+K23488+K00922+K23480+K05110+K05110+K05110+K05110+K05110+K05110+K04688+K07532+K00901+K00901+K06704+K04634+K12035+K12035+K06754+K06754+K06754+…
Cellular Processes	Cell motility	Regulation of actin cytoskeleton	153	278	0.0002695657	1.814385e-03	ko04810	XM_037642342.2(Rho1);XM_037643307.2(mAChR-A);XM_037643568.2(mbt);XM_037643848.2(mAChR-A);XM_037644203.2(actr2);XM_037644210.1(ppp1cb);XM_037644445.2(RAC1);XM_037645420.2(MAPK1);XM_037646054.2(PIKFYVE);XM_037648023.2(ACTR3);XM_037648139.2(Dock1);XM_037648140.2(Dock1);XM_037648407.2(fgfr2);XM_037648449.2(PRO2);XM_037648470.2(MYL9);XM_037651292.2(Sra-1);XM_037653854.2(RAC1);XM_037654235.2(RAC1);XM_0…	K04513+K04133+K05736+K04131+K17260+K06269+K04392+K04371+K00921+K18584+K13708+K13708+K05093+K05759+K12755+K05749+K04392+K04392+K05719+K07831+K07831+K04361+K04361+K04368+K00889+K05769+K05692+K05719+K06487+K06487+K06585+K05759+K00922+K04371+K04371+K05760+K05760+K05760+K05766+K06269+K05754+K07532+K18496+K18496+K18496+K18496+K18496+K18496+K04131+K04131+K00889+K00889+K00889+K00889+K00889+K00889+K00889+…
Human Diseases	Cancer: overview	Pathways in cancer	411	815	0.0003272522	2.161099e-03	ko05200	XM_037642104.2(HDAC1);XM_037642109.2(MLH1);XM_037642128.2(MLH1);XM_037642304.2(GSTM3);XM_037642342.2(Rho1);XM_037642782.2(LanA);XM_037642910.2(--);XM_037642983.2(Traf2);XM_037643083.2(--);XM_037643118.2(Ac76E);XM_037643240.2(RPS6KA5);XM_037643241.2(RPS6KA5);XM_037643338.2(CCNE1);XM_037643343.2(CCNE1);XM_037643349.2(CCNE1);XM_037643410.2(--);XM_037643411.2(--);XM_037643412.2(--);XM_037643413.2(--)…	K06067+K08734+K08734+K00799+K04513+K06240+K03175+K03173+K03175+K08042+K04445+K04445+K06626+K06626+K06626+K04379+K04379+K04379+K04379+K04379+K04379+K05858+K21635+K08268+K06618+K04453+K04453+K21283+K04392+K03175+K08736+K01679+K01679+K04632+K04632+K04371+K03068+K10500+K03175+K04630+K03175+K04630+K02432+K02105+K02375+K04496+K04496+K04496+K04496+K04496+K09849+K05691+K05691+K05691+K05093+K03176+K04498+…
Organismal Systems	Endocrine system	Parathyroid hormone synthesis, secretion and action	134	241	0.0003544592	2.297421e-03	ko04928	XM_037642342.2(Rho1);XM_037643118.2(Ac76E);XM_037643410.2(--);XM_037643411.2(--);XM_037643412.2(--);XM_037643413.2(--);XM_037643414.2(--);XM_037643415.2(--);XM_037643619.2(Plc21C);XM_037644887.2(G-s-alpha-60A);XM_037644892.2(G-s-alpha-60A);XM_037645420.2(MAPK1);XM_037645949.2(--);XM_037646866.2(gnai1);XM_037647355.2(gnai1);XM_037647430.2(mafaa);XM_037647989.2(Hr38);XM_037647990.2(Hr38);XM_0376479…	K04513+K08042+K04379+K04379+K04379+K04379+K04379+K04379+K05858+K04632+K04632+K04371+K03068+K04630+K04630+K09036+K08558+K08558+K08558+K08558+K08558+K08558+K08558+K08558+K08558+K08049+K08049+K08524+K08043+K08043+K08045+K08045+K08045+K02161+K04361+K04361+K09048+K09048+K09048+K09048+K09260+K04368+K04439+K05870+K05870+K05870+K04439+K07763+K04585+K04585+K04585+K08041+K07997+K07997+K04371+K04371+K04634+…
Organismal Systems	Immune system	Fc gamma R-mediated phagocytosis	78	131	0.0003965751	2.523660e-03	ko04666	XM_037643475.2(PRKC2);XM_037643476.2(PRKC2);XM_037643477.2(PRKC2);XM_037643478.2(PRKC2);XM_037644203.2(actr2);XM_037644445.2(RAC1);XM_037645420.2(MAPK1);XM_037646701.2(--);XM_037648023.2(ACTR3);XM_037648139.2(Dock1);XM_037648140.2(Dock1);XM_037653854.2(RAC1);XM_037654235.2(RAC1);XM_037654858.2(Map2k1);XM_037655158.2(PIP4K2A);XM_037656458.2(PIK3CA);XM_037657660.2(mapk1);XM_037657661.2(mapk1);XM_03…	K18050+K18050+K18050+K18050+K17260+K04392+K04371+K12562+K18584+K13708+K13708+K04392+K04392+K04368+K00889+K00922+K04371+K04371+K04688+K05754+K00889+K00889+K00889+K00889+K00889+K00889+K00889+K12562+K12562+K06083+K06083+K04409+K04409+K12488+K12488+K04392+K02677+K02677+K05757+K16343+K16343+K04456+K05765+K01115+K18050+K01080+K02649+K02649+K02649+K01080+K01080+K01080+K01080+K05855+K01080+K01080+K04392+…
Human Diseases	Substance dependence	Morphine addiction	80	135	0.0004147028	2.591892e-03	ko05032	XM_037642416.2(Galphao);XM_037643118.2(Ac76E);XM_037644887.2(G-s-alpha-60A);XM_037644892.2(G-s-alpha-60A);XM_037646866.2(gnai1);XM_037647355.2(gnai1);XM_037648058.2(Pde1c);XM_037648059.2(Pde1c);XM_037648063.2(--);XM_037648175.2(Gprk2);XM_037648176.2(Gprk2);XM_037650239.2(Pde2a);XM_037650240.2(Pde2a);XM_037650241.2(Pde2a);XM_037650242.2(PDE2A);XM_037650243.2(PDE2A);XM_037650324.2(Adcy9);XM_0376503…	K04534+K08042+K04632+K04632+K04630+K04630+K13755+K13755+K13755+K08291+K08291+K18283+K18283+K18283+K18283+K18283+K08049+K08049+K05181+K05181+K05181+K05181+K05175+K05175+K04144+K04144+K04144+K04144+K08043+K08043+K08045+K08045+K08045+K04439+K04539+K04539+K04539+K04539+K04439+K18437+K18437+K08041+K04536+K04536+K04536+K00910+K05181+K04615+K02677+K02677+K15015+K13293+K13293+K13293+K13293+K13293+K13293+…
Human Diseases	Infectious disease: bacterial	Staphylococcus aureus infection	28	39	0.0005372973	3.247247e-03	ko05150	XM_037647914.2(C3);XM_037662862.2(SELP);XM_037673894.2(C3);XM_037674139.2(C3);XM_049413936.1(--);XM_049415251.1(Tmprss3);XM_049419665.1(C3);XM_049419666.1(C3);XM_049419667.1(C3);XM_049419668.1(C3);XM_049419669.1(C3);XM_049419670.1(C3);XM_049419671.1(C3);XM_049419672.1(C3);XM_049419673.1(C3);XM_049419674.1(C3);XM_049419675.1(C3);XM_049419676.1(C3);XM_049419677.1(C3);XM_049419678.1(C3);XM_049419679…	K03990+K01335+K03989+K03989+K03990+K03992+K03989+K03989+K03989+K03989+K03989+K03989+K03989+K03989+K03989+K03989+K03989+K03989+K03989+K03989+K03989+K03989+K03989+K03989+K03989+K03989+K03989+K03989
Human Diseases	Cardiovascular disease	Hypertrophic cardiomyopathy	77	130	0.0005381152	3.247247e-03	ko05410	XM_037642566.2(Cacna2d3);XM_037642567.2(Cacna2d3);XM_037644580.2(SLC8A1);XM_037651539.2(--);XM_037654306.2(mys);XM_037655237.2(TM);XM_037655238.2(TM);XM_037655239.1(TM);XM_037655240.2(--);XM_037655242.2(--);XM_037655243.2(--);XM_037655476.2(Act5C);XM_037655485.2(mys);XM_037655574.2(Itga5);XM_037655575.2(Itga5);XM_037655576.2(Itga9);XM_037660850.2(Ace);XM_037661231.2(PRKAB1);XM_037661625.1(ACE);XM…	K04860+K04860+K05849+K10373+K05719+K10373+K10373+K10373+K10373+K10373+K10373+K05692+K05719+K06487+K06487+K06585+K01283+K07199+K01283+K06265+K05849+K05692+K07198+K05637+K10373+K05719+K05719+K05719+K05719+K05719+K05719+K05719+K05719+K05719+K05719+K04863+K04863+K04863+K04863+K04863+K04863+K04863+K04863+K04863+K04863+K06583+K06265+K04858+K17751+K17751+K17751+K17751+K17751+K17751+K17751+K17751+K17751+…
Organismal Systems	Immune system	Fc epsilon RI signaling pathway	44	68	0.0006529599	3.873491e-03	ko04664	XM_037642897.2(p38b);XM_037642899.2(mapk14);XM_037644445.2(RAC1);XM_037645420.2(MAPK1);XM_037650146.2(ALOX5);XM_037650149.2(ALOX5);XM_037653854.2(RAC1);XM_037654235.2(RAC1);XM_037654858.2(Map2k1);XM_037656458.2(PIK3CA);XM_037657660.2(mapk1);XM_037657661.2(mapk1);XM_037666330.2(Rac1);XM_037666342.2(Pkc53E);XM_037666343.2(Pkc53E);XM_037666458.2(MAP2K6);XM_037666543.2(drk);XM_037666544.2(drk);XM_037…	K04441+K04441+K04392+K04371+K00461+K00461+K04392+K04392+K04368+K00922+K04371+K04371+K04392+K02677+K02677+K04433+K04364+K04364+K06276+K06276+K04430+K04456+K07827+K02649+K02649+K02649+K05855+K04440+K04392+K01116+K01116+K04392+K04431+K06276+K04441+K03099+K03099+K03099+K03099+K03099+K03099+K03099+K03099+K03099
Human Diseases	Cancer: specific types	Non-small cell lung cancer	61	100	0.0006903461	4.027019e-03	ko05223	XM_037643960.2(RBL1);XM_037645420.2(MAPK1);XM_037651115.2(rxraa);XM_037652254.2(E2F3);XM_037654274.2(Khc);XM_037654668.2(Egfr);XM_037654672.2(Egfr);XM_037654858.2(Map2k1);XM_037654959.2(CDK6);XM_037656458.2(PIK3CA);XM_037656822.2(ddb2);XM_037657660.2(mapk1);XM_037657661.2(mapk1);XM_037662714.2(BRAF);XM_037662715.2(BRAF);XM_037663415.2(Met);XM_037663416.2(MET);XM_037663418.2(MET);XM_037663954.2(--…	K06618+K04371+K08524+K06620+K10396+K04361+K04361+K04368+K02091+K00922+K10140+K04371+K04371+K04365+K04365+K05099+K05099+K05099+K09408+K09408+K09408+K09408+K09408+K05099+K02677+K02677+K04364+K04364+K06276+K06276+K04456+K07827+K02649+K02649+K02649+K08524+K08524+K04451+K01116+K01116+K05119+K06620+K05126+K04361+K04361+K04361+K11224+K05099+K05099+K05099+K06276+K04451+K03099+K03099+K03099+K03099+K03099+…
Organismal Systems	Sensory system	Inflammatory mediator regulation of TRP channels	122	220	0.0007303543	4.167350e-03	ko04750	XM_037642881.2(Pkcdelta);XM_037642897.2(p38b);XM_037642899.2(mapk14);XM_037643118.2(Ac76E);XM_037643446.2(CYP2C8);XM_037643475.2(PRKC2);XM_037643476.2(PRKC2);XM_037643477.2(PRKC2);XM_037643478.2(PRKC2);XM_037643619.2(Plc21C);XM_037644210.1(ppp1cb);XM_037644887.2(G-s-alpha-60A);XM_037644892.2(G-s-alpha-60A);XM_037646978.2(CYP2U1);XM_037648451.2(NTRK1);XM_037649424.2(ASIC3);XM_037650324.2(Adcy9);XM…	K18052+K04441+K04441+K08042+K07413+K18050+K18050+K18050+K18050+K05858+K06269+K04632+K04632+K07413+K03176+K04831+K08049+K08049+K07413+K07418+K04831+K08043+K08043+K02183+K08045+K08045+K08045+K02183+K08041+K02183+K02183+K00922+K02183+K02183+K07418+K06269+K02183+K04634+K04832+K04515+K04515+K04515+K04958+K07418+K07418+K04828+K02677+K02677+K04433+K02183+K16343+K16343+K02183+K18050+K04634+K02649+K02649+…
Environmental Information Processing	Signal transduction	Rap1 signaling pathway	161	299	0.0007382162	4.167350e-03	ko04015	XM_037642342.2(Rho1);XM_037642416.2(Galphao);XM_037642897.2(p38b);XM_037642899.2(mapk14);XM_037643118.2(Ac76E);XM_037643619.2(Plc21C);XM_037644445.2(RAC1);XM_037644887.2(G-s-alpha-60A);XM_037644892.2(G-s-alpha-60A);XM_037645420.2(MAPK1);XM_037646866.2(gnai1);XM_037647355.2(gnai1);XM_037647606.2(Pard6g);XM_037648107.1(arm);XM_037648352.2(plc-1);XM_037648407.2(fgfr2);XM_037648449.2(PRO2);XM_0376486…	K04513+K04534+K04441+K04441+K08042+K05858+K04392+K04632+K04632+K04371+K04630+K04630+K06093+K02105+K05860+K05093+K05759+K06069+K08049+K08049+K02583+K08043+K08043+K02183+K04392+K04392+K04351+K04351+K04351+K04351+K05719+K08045+K08045+K08045+K07831+K07831+K04237+K04361+K04361+K04527+K04527+K04527+K04368+K02183+K05692+K05719+K07834+K05759+K08041+K02183+K02183+K00922+K02183+K04266+K06069+K06069+K02183+…
Environmental Information Processing	Signal transduction	Hippo signaling pathway - fly	64	106	0.0007616636	4.231464e-03	ko04391	XM_037643338.2(CCNE1);XM_037643343.2(CCNE1);XM_037643349.2(CCNE1);XM_037644030.2(STK3);XM_037646977.2(jub);XM_037646982.2(jub);XM_037647606.2(Pard6g);XM_037648219.1(tws);XM_037648220.2(tws);XM_037648221.2(tws);XM_037648223.2(tws);XM_037648225.2(tws);XM_037648226.2(tws);XM_037648615.2(PRKCI);XM_037650958.2(Mad);XM_037650959.2(Mad);XM_037652266.1(14-3-3zeta);XM_037652268.1(14-3-3zeta);XM_037652269.…	K06626+K06626+K06626+K04412+K16682+K16682+K06093+K04354+K04354+K04354+K04354+K04354+K04354+K06069+K04676+K04676+K16197+K16197+K16197+K04237+K05692+K06630+K06069+K06069+K06069+K03456+K03456+K16680+K04382+K04382+K08791+K16669+K16669+K08960+K05692+K06095+K04440+K16681+K16672+K16507+K16669+K04676+K04676+K04676+K16175+K04237+K04237+K04237+K04237+K04237+K04237+K04237+K04237+K04237+K12076+K06069+K06069+…
Human Diseases	Cardiovascular disease	Arrhythmogenic right ventricular cardiomyopathy	47	74	0.0007992395	4.370841e-03	ko05412	XM_037642566.2(Cacna2d3);XM_037642567.2(Cacna2d3);XM_037644580.2(SLC8A1);XM_037648107.1(arm);XM_037648296.2(alpha-Cat);XM_037648298.2(alpha-Cat);XM_037648299.2(alpha-Cat);XM_037654306.2(mys);XM_037655476.2(Act5C);XM_037655485.2(mys);XM_037655574.2(Itga5);XM_037655575.2(Itga5);XM_037655576.2(Itga9);XM_037661056.2(pan);XM_037661065.2(pan);XM_037661072.2(pan);XM_037661080.2(pan);XM_037662759.2(DAG1)…	K04860+K04860+K05849+K02105+K05691+K05691+K05691+K05719+K05692+K05719+K06487+K06487+K06585+K04491+K04491+K04491+K04491+K06265+K05849+K05692+K05637+K05719+K05719+K05719+K05719+K05719+K05719+K05719+K05719+K05719+K05719+K04863+K04863+K04863+K04863+K04863+K04863+K04863+K04863+K04863+K04863+K06583+K06265+K04858+K04851+K04851+K04851
Metabolism	Lipid metabolism	Glycerophospholipid metabolism	136	249	0.0008706574	4.688155e-03	ko00564	XM_037643058.2(LYPLA1);XM_037643519.2(Lpcat1);XM_037643526.2(Lpcat1);XM_037644112.2(Gnpat);XM_037644113.2(Gnpat);XM_037644189.2(CRLS1);XM_037644391.2(Lpin1);XM_037644392.2(Lpin1);XM_037644393.2(Lpin1);XM_037645963.2(ACHE);XM_037646149.2(--);XM_037646151.2(--);XM_037646186.2(chat);XM_037646241.2(etnppl);XM_037646311.2(GH18973);XM_037646786.2(Lpcat3);XM_037646827.2(ACHE);XM_037646828.2(ACHE);XM_037…	K06130+K13510+K13510+K00649+K00649+K08744+K15728+K15728+K15728+K01049+K01047+K01047+K00623+K14286+K00901+K13515+K01049+K01049+K01049+K01047+K01047+K13514+K13514+K13514+K01049+K13509+K13506+K00629+K00629+K00999+K13644+K13644+K08729+K13517+K14156+K14156+K14156+K14156+K14156+K00111+K00111+K00894+K00993+K00993+K00993+K01049+K01049+K00901+K00901+K00901+K00968+K00968+K00968+K00968+K00901+K01047+K01047+…
Human Diseases	Substance dependence	Alcoholism	126	229	0.000909374	4.822438e-03	ko05034	XM_037642104.2(HDAC1);XM_037642416.2(Galphao);XM_037643750.2(--);XM_037643927.2(His2A);XM_037643928.2(H4-I);XM_037644210.1(ppp1cb);XM_037644564.2(His2B);XM_037644747.2(h2ax);XM_037644887.2(G-s-alpha-60A);XM_037644892.2(G-s-alpha-60A);XM_037645420.2(MAPK1);XM_037646135.2(H2bc1);XM_037646627.2(His2A);XM_037646815.2(His2A);XM_037646866.2(gnai1);XM_037647355.2(gnai1);XM_037648242.1(Slc18a2);XM_037651…	K06067+K04534+K15014+K11251+K11254+K06269+K11252+K11251+K04632+K04632+K04371+K11252+K11251+K11251+K04630+K04630+K08155+K04144+K04144+K04144+K04144+K02183+K08045+K08045+K08045+K18671+K18671+K09048+K09048+K09048+K09048+K04368+K05870+K05870+K05870+K02183+K04539+K04539+K04539+K04539+K00274+K00274+K02183+K02183+K05036+K02183+K04360+K04360+K04360+K04266+K04536+K04536+K04536+K02183+K04371+K04371+K07359+…
Organismal Systems	Immune system	Chemokine signaling pathway	119	215	0.0009276319	4.845838e-03	ko04062	XM_037642342.2(Rho1);XM_037643118.2(Ac76E);XM_037643619.2(Plc21C);XM_037644445.2(RAC1);XM_037645420.2(MAPK1);XM_037646866.2(gnai1);XM_037647355.2(gnai1);XM_037648175.2(Gprk2);XM_037648176.2(Gprk2);XM_037650324.2(Adcy9);XM_037650325.2(Adcy9);XM_037652438.2(ADCY3);XM_037652439.2(ADCY3);XM_037653854.2(RAC1);XM_037654235.2(RAC1);XM_037654484.2(ADCY5);XM_037654485.2(ADCY5);XM_037654486.2(ADCY5);XM_037…	K04513+K08042+K05858+K04392+K04371+K04630+K04630+K08291+K08291+K08049+K08049+K08043+K08043+K04392+K04392+K08045+K08045+K08045+K04237+K04368+K04447+K04439+K04539+K04539+K04539+K04539+K04439+K08041+K00922+K04536+K04536+K04536+K04371+K04371+K05760+K05760+K05760+K00910+K04634+K03083+K03083+K04365+K04365+K09408+K09408+K09408+K09408+K09408+K04409+K04409+K04392+K04364+K04364+K03083+K04456+K04734+K04734+…
Cellular Processes	Cellular community - eukaryotes	Gap junction	75	128	0.00097633	5.018727e-03	ko04540	XM_037643118.2(Ac76E);XM_037643619.2(Plc21C);XM_037644887.2(G-s-alpha-60A);XM_037644892.2(G-s-alpha-60A);XM_037645420.2(MAPK1);XM_037645904.2(TUBB4B);XM_037645905.2(TUBB4B);XM_037646866.2(gnai1);XM_037647355.2(gnai1);XM_037650324.2(Adcy9);XM_037650325.2(Adcy9);XM_037650905.2(GUCY1A2);XM_037650906.2(GUCY1A2);XM_037651206.2(Dop1R1);XM_037651207.2(Dop1R1);XM_037651208.2(Dop1R1);XM_037651209.2(Dop1R1…	K08042+K05858+K04632+K04632+K04371+K07375+K07375+K04630+K04630+K08049+K08049+K12318+K12318+K04144+K04144+K04144+K04144+K12319+K12318+K12319+K12319+K08043+K08043+K08045+K08045+K08045+K04361+K04361+K04368+K08041+K04371+K04371+K04634+K04145+K04145+K04145+K04604+K04359+K04958+K02677+K02677+K04364+K04364+K02087+K07376+K07376+K07376+K07827+K04634+K04345+K04345+K04345+K04345+K05858+K08049+K08048+K04361+…
Human Diseases	Substance dependence	Cocaine addiction	51	82	0.0009894062	5.018727e-03	ko05030	XM_037644887.2(G-s-alpha-60A);XM_037644892.2(G-s-alpha-60A);XM_037646866.2(gnai1);XM_037647355.2(gnai1);XM_037648242.1(Slc18a2);XM_037651206.2(Dop1R1);XM_037651207.2(Dop1R1);XM_037651208.2(Dop1R1);XM_037651209.2(Dop1R1);XM_037654484.2(ADCY5);XM_037654485.2(ADCY5);XM_037654486.2(ADCY5);XM_037654539.2(CDK5);XM_037654705.2(CREB3L3);XM_037654707.2(CREB3L3);XM_037654723.2(CREB3L3);XM_037654724.2(CREB3…	K04632+K04632+K04630+K04630+K08155+K04144+K04144+K04144+K04144+K08045+K08045+K08045+K02090+K09048+K09048+K09048+K09048+K05870+K05870+K05870+K11716+K11716+K00274+K00274+K05036+K00274+K04145+K04145+K04145+K04606+K04606+K04374+K09048+K04345+K04345+K04345+K04345+K09048+K09048+K09048+K09048+K09048+K09048+K05870+K05870+K05870+K02580+K04145+K04450+K04345+K05213
Organismal Systems	Immune system	Toll and Imd signaling pathway	63	105	0.001048993	5.244965e-03	ko04624	XM_037642345.2(UBE2N);XM_037642897.2(p38b);XM_037642899.2(mapk14);XM_037643264.2(Ube2v2);XM_037643271.2(Ube2v2);XM_037646435.2(eff);XM_037647242.2(IRAK4);XM_037648169.2(FBXW11);XM_037648171.2(FBXW11);XM_037653749.2(Duox);XM_037667385.2(UBE2D2);XM_037668283.2(Nfkbie);XM_037668284.2(Nfkbie);XM_037668315.2(dl);XM_037668316.2(dl);XM_037668317.2(dl);XM_037672955.1(bsk);XM_049414032.1(Rel);XM_049416396…	K10580+K04441+K04441+K10704+K10704+K06689+K04733+K03362+K03362+K13411+K06689+K04734+K04734+K09254+K09254+K09254+K04440+K02580+K04450+K04427+K04427+K04427+K04427+K04427+K04427+K04431+K06689+K10380+K10380+K10380+K10380+K10380+K10380+K10380+K10380+K10380+K10380+K10380+K10380+K10380+K10380+K10380+K10380+K10380+K10380+K10380+K10380+K10380+K10380+K10380+K10380+K10380+K10380+K10380+K10380+K10380+K10380+…
Human Diseases	Cancer: specific types	Breast cancer	91	160	0.001151357	5.552026e-03	ko05224	XM_037643410.2(--);XM_037643411.2(--);XM_037643412.2(--);XM_037643413.2(--);XM_037643414.2(--);XM_037643415.2(--);XM_037643766.2(Ser);XM_037643960.2(RBL1);XM_037645420.2(MAPK1);XM_037645949.2(--);XM_037648043.2(fzd1);XM_037648107.1(arm);XM_037648124.2(FZD5);XM_037648711.2(CSNK1A1);XM_037648712.2(CSNK1A1);XM_037650618.2(BRCA2);XM_037652254.2(E2F3);XM_037653426.2(--);XM_037654361.2(Wnt6);XM_0376544…	K04379+K04379+K04379+K04379+K04379+K04379+K21635+K06618+K04371+K03068+K02432+K02105+K02375+K08957+K08957+K08775+K06620+K10605+K00445+K00445+K04361+K04361+K04368+K02091+K00922+K02353+K02353+K10140+K06054+K06054+K04371+K04371+K04688+K18496+K18496+K18496+K18496+K18496+K18496+K03083+K03083+K04491+K04491+K04491+K04491+K04365+K04365+K02354+K00572+K00444+K02842+K04358+K01110+K09091+K02599+K04364+K04364+…
Cellular Processes	Transport and catabolism	Mitophagy - animal	67	113	0.001154871	5.552026e-03	ko04137	XM_037642760.1(rab7);XM_037643019.2(tbk1);XM_037643956.2(hif1a);XM_037648433.2(Eif2ak3);XM_037653812.2(FUNDC2);XM_037653813.2(FUNDC1);XM_037653815.2(FUNDC1);XM_037654053.2(AMBRA1);XM_037654510.1(MRAS);XM_037654511.2(MRAS);XM_037654869.2(UBC);XM_037657024.2(Pgam5);XM_037657026.2(Pgam5);XM_037657027.2(Pgam5);XM_037657110.2(Marf);XM_037657262.2(GABARAP);XM_037657582.1(SPBP35G2.11c);XM_037658328.2(Pr…	K07897+K05410+K08268+K08860+K17986+K17986+K17986+K17985+K07831+K07831+K08770+K15637+K15637+K15637+K06030+K08341+K17987+K04556+K15637+K08770+K17987+K11839+K11839+K09105+K09105+K21343+K09408+K09408+K09408+K09408+K09408+K08339+K08339+K14381+K15464+K07870+K07870+K07870+K07870+K04374+K03115+K03115+K07827+K08341+K04440+K04451+K03097+K03097+K08860+K17907+K17985+K07831+K08770+K08770+K04556+K09105+K09105+…
Human Diseases	Endocrine and metabolic disease	Type II diabetes mellitus	46	73	0.001157994	5.552026e-03	ko04930	XM_037643475.2(PRKC2);XM_037643476.2(PRKC2);XM_037643477.2(PRKC2);XM_037643478.2(PRKC2);XM_037645420.2(MAPK1);XM_037647310.2(Socs2);XM_037648355.2(Hk2);XM_037654699.2(IGF1R);XM_037654700.2(IGF1R);XM_037654701.2(Igf1r);XM_037656458.2(PIK3CA);XM_037657660.2(mapk1);XM_037657661.2(mapk1);XM_037661346.2(PKM);XM_037661347.2(PKM);XM_037661348.2(PKM);XM_037663244.2(HK2);XM_037663624.2(Irs1);XM_037666879.…	K18050+K18050+K18050+K18050+K04371+K04695+K00844+K04527+K04527+K04527+K00922+K04371+K04371+K00873+K00873+K00873+K00844+K07187+K04854+K04854+K18050+K04526+K04526+K02649+K02649+K02649+K04440+K04527+K00844+K00844+K00844+K04527+K07187+K07187+K07187+K07187+K07187+K07187+K07187+K07187+K07187+K07187+K04527+K04851+K04851+K04851
Organismal Systems	Nervous system	Synaptic vesicle cycle	126	231	0.001411514	6.676080e-03	ko04721	XM_037642181.2(Slc6a7);XM_037642695.2(SLC6A5);XM_037642696.2(SLC6A5);XM_037642844.2(slc6a5);XM_037642851.2(slc6a5);XM_037642952.2(SLC6A1);XM_037644251.2(VhaAC39-1);XM_037644264.1(AP2S1);XM_037644532.2(Snap25);XM_037644533.2(Snap25);XM_037644534.2(Snap25);XM_037644535.2(Snap25);XM_037644539.2(Snap25);XM_037644639.2(Slc6a2);XM_037647973.2(Nsf2);XM_037648242.1(Slc18a2);XM_037648301.2(VHA55);XM_03764…	K05038+K05038+K05038+K05038+K05038+K05034+K02146+K11827+K18211+K18211+K18211+K18211+K18211+K05035+K06027+K08155+K02147+K15294+K15294+K15294+K15294+K15294+K02153+K02155+K11824+K05038+K05038+K05038+K05038+K05038+K05038+K04644+K04644+K04644+K05038+K05038+K12302+K12302+K12302+K02144+K02144+K05613+K05613+K05613+K15293+K15293+K15293+K05036+K13504+K13504+K13504+K04560+K04560+K04560+K04560+K04646+K05037+…
Organismal Systems	Immune system	B cell receptor signaling pathway	51	83	0.001462711	6.801341e-03	ko04662	XM_037643410.2(--);XM_037643411.2(--);XM_037643412.2(--);XM_037643413.2(--);XM_037643414.2(--);XM_037643415.2(--);XM_037644445.2(RAC1);XM_037645420.2(MAPK1);XM_037651564.2(--);XM_037651731.2(CD9);XM_037651732.2(CD9);XM_037653854.2(RAC1);XM_037654235.2(RAC1);XM_037654858.2(Map2k1);XM_037656458.2(PIK3CA);XM_037657660.2(mapk1);XM_037657661.2(mapk1);XM_037659680.2(Pp2B-14D);XM_037659681.2(Pp2B-14D);X…	K04379+K04379+K04379+K04379+K04379+K04379+K04392+K04371+K07369+K06508+K06508+K04392+K04392+K04368+K00922+K04371+K04371+K04348+K04348+K04348+K04348+K03083+K03083+K04392+K04364+K04364+K03083+K04456+K04734+K04734+K06268+K06268+K07827+K02649+K02649+K02649+K05855+K04392+K04379+K04392+K02580+K12362+K03099+K03099+K03099+K03099+K03099+K03099+K03099+K03099+K03099
Organismal Systems	Endocrine system	Oxytocin signaling pathway	167	315	0.001490962	6.801341e-03	ko04921	XM_037642322.2(CaMKI);XM_037642342.2(Rho1);XM_037642416.2(Galphao);XM_037642566.2(Cacna2d3);XM_037642567.2(Cacna2d3);XM_037643118.2(Ac76E);XM_037643410.2(--);XM_037643411.2(--);XM_037643412.2(--);XM_037643413.2(--);XM_037643414.2(--);XM_037643415.2(--);XM_037643619.2(Plc21C);XM_037644210.1(ppp1cb);XM_037644887.2(G-s-alpha-60A);XM_037644892.2(G-s-alpha-60A);XM_037645420.2(MAPK1);XM_037646866.2(gna…	K08794+K04513+K04534+K04860+K04860+K08042+K04379+K04379+K04379+K04379+K04379+K04379+K05858+K06269+K04632+K04632+K04371+K04630+K04630+K12755+K08049+K08049+K12318+K12318+K12323+K12319+K12318+K12319+K12319+K04977+K08043+K08043+K02183+K08045+K08045+K08045+K04361+K04361+K04368+K02183+K05692+K03234+K08041+K02183+K02183+K02183+K02183+K04371+K04371+K07359+K06269+K04348+K04348+K04348+K04348+K02183+K04634+…
Organismal Systems	Nervous system	Neurotrophin signaling pathway	183	348	0.001496295	6.801341e-03	ko04722	XM_037642342.2(Rho1);XM_037642897.2(p38b);XM_037642899.2(mapk14);XM_037642910.2(--);XM_037643083.2(--);XM_037643240.2(RPS6KA5);XM_037643241.2(RPS6KA5);XM_037644445.2(RAC1);XM_037644524.2(traf6-b);XM_037644673.2(PSEN1);XM_037644674.2(PSEN2);XM_037644675.2(PSEN1);XM_037645420.2(MAPK1);XM_037646305.2(--);XM_037647103.2(--);XM_037647242.2(IRAK4);XM_037648451.2(NTRK1);XM_037651684.2(--);XM_037652756.2…	K04513+K04441+K04441+K03175+K03175+K04445+K04445+K04392+K03175+K04505+K04505+K04505+K04371+K03175+K03175+K04733+K03176+K02583+K02183+K04392+K04392+K02161+K04368+K02183+K04356+K02183+K02183+K00922+K07293+K07293+K07293+K07293+K02183+K04360+K04360+K04360+K06630+K02183+K04371+K04371+K03175+K03175+K02183+K03083+K03083+K04515+K04515+K04515+K04365+K04365+K04443+K04443+K04426+K04426+K04426+K04426+K02161+…
Organismal Systems	Nervous system	Serotonergic synapse	81	142	0.001864629	8.366925e-03	ko04726	XM_037642416.2(Galphao);XM_037643406.2(5-HT7);XM_037643446.2(CYP2C8);XM_037643619.2(Plc21C);XM_037643884.2(5-HT7);XM_037644658.2(5-HT7);XM_037644887.2(G-s-alpha-60A);XM_037644892.2(G-s-alpha-60A);XM_037645420.2(MAPK1);XM_037646326.2(5-HT7);XM_037646866.2(gnai1);XM_037646978.2(CYP2U1);XM_037647069.2(--);XM_037647075.2(--);XM_037647081.2(--);XM_037647086.2(--);XM_037647355.2(gnai1);XM_037648242.1(S…	K04534+K04163+K07413+K05858+K04163+K04163+K04632+K04632+K04371+K04163+K04630+K07413+K04160+K04160+K04160+K04160+K04630+K08155+K00461+K00461+K07413+K05181+K05181+K05181+K05181+K07418+K04153+K08045+K08045+K08045+K04368+K04539+K04539+K04539+K04539+K00274+K00274+K04536+K04536+K04536+K04943+K04943+K04943+K04943+K04371+K04371+K07418+K05037+K00274+K04634+K05181+K04365+K04365+K04958+K07418+K07418+K02677+…
Organismal Systems	Endocrine system	PPAR signaling pathway	61	103	0.001955466	8.663457e-03	ko03320	XM_037642843.2(PCK1);XM_037642852.2(PCK1);XM_037643576.2(ACSL3);XM_037644351.2(ACSL4);XM_037644431.2(ACSL3);XM_037645250.2(Acsl4);XM_037650602.2(ILK);XM_037651115.2(rxraa);XM_037651287.2(Slc27a1);XM_037653348.2(AQP10);XM_037654149.2(ACSL3);XM_037654869.2(UBC);XM_037654890.2(--);XM_037654892.2(AQP7);XM_037654907.2(--);XM_037655736.2(Acsl5);XM_037657066.2(ACOX3);XM_037657954.2(CG12262);XM_037657960…	K01596+K01596+K01897+K01897+K01897+K01897+K06272+K08524+K08745+K08771+K01897+K08770+K17284+K08771+K17284+K01897+K00232+K00249+K00249+K08752+K08745+K08770+K08765+K00864+K00864+K00507+K00507+K00507+K00507+K00507+K00507+K00029+K00029+K00029+K00232+K08766+K01897+K06276+K06276+K08765+K08765+K08765+K08765+K08764+K01897+K00864+K00507+K00507+K08524+K01641+K01641+K08524+K01897+K08770+K08770+K06086+K06086+…
Organismal Systems	Digestive system	Carbohydrate digestion and absorption	34	52	0.00201542	8.817462e-03	ko04973	XM_037643619.2(Plc21C);XM_037644107.2(G6pc3);XM_037647312.2(nrv2);XM_037648355.2(Hk2);XM_037650272.1(--);XM_037650273.1(--);XM_037651072.2(--);XM_037656458.2(PIK3CA);XM_037656994.2(slc5a9);XM_037657108.2(Amy35);XM_037657113.2(Amy35);XM_037658576.2(AMY2B);XM_037660795.2(G6pc2);XM_037661225.2(Atpalpha);XM_037661226.2(Atpalpha);XM_037661227.2(Atpalpha);XM_037663244.2(HK2);XM_037668110.2(Akt1);XM_037…	K05858+K01084+K01540+K00844+K01540+K01540+K01540+K00922+K14158+K01176+K01176+K01176+K01084+K01539+K01539+K01539+K00844+K04456+K02649+K02649+K02649+K08171+K08171+K05858+K00844+K00844+K00844+K01540+K01540+K01539+K01539+K04851+K04851+K04851
Organismal Systems	Endocrine system	Thyroid hormone synthesis	67	115	0.002166866	9.363001e-03	ko04918	XM_037643118.2(Ac76E);XM_037643619.2(Plc21C);XM_037643990.2(GSR);XM_037644887.2(G-s-alpha-60A);XM_037644892.2(G-s-alpha-60A);XM_037647312.2(nrv2);XM_037648605.2(Lrp2);XM_037650272.1(--);XM_037650273.1(--);XM_037650324.2(Adcy9);XM_037650325.2(Adcy9);XM_037650657.2(CLGN);XM_037650659.2(CLGN);XM_037651072.2(--);XM_037652438.2(ADCY3);XM_037652439.2(ADCY3);XM_037653749.2(Duox);XM_037653902.2(TTF2);XM_…	K08042+K05858+K00383+K04632+K04632+K01540+K06233+K01540+K01540+K08049+K08049+K08054+K08054+K01540+K08043+K08043+K13411+K15173+K08045+K08045+K08045+K09048+K09048+K09048+K09048+K05870+K05870+K05870+K08041+K04634+K01539+K01539+K01539+K00432+K00432+K04958+K02677+K02677+K04374+K09048+K04634+K04345+K04345+K04345+K04345+K05858+K04249+K06233+K08049+K01540+K01540+K08048+K09048+K09048+K09048+K09048+K09048+…
Genetic Information Processing	Folding, sorting and degradation	Protein processing in endoplasmic reticulum	192	369	0.002210455	9.434869e-03	ko04141	XM_037642216.1(--);XM_037642983.2(Traf2);XM_037643639.2(Syvn1);XM_037643862.1(Marchf6);XM_037643955.2(Erlec1);XM_037644302.2(Sar1b);XM_037644451.2(Ero1L);XM_037644453.2(Ero1L);XM_037646183.2(RAD23A);XM_037646435.2(eff);XM_037646516.2(--);XM_037646891.2(DNAJA2);XM_037648126.1(shv);XM_037648149.2(Hsp68);XM_037648237.2(Eif2ak4);XM_037648251.2(Sil1);XM_037648253.2(Sil1);XM_037648254.2(Sil1);XM_037648…	K11718+K03173+K10601+K10661+K14008+K07953+K10950+K10950+K10839+K06689+K14014+K09503+K09517+K03283+K16196+K14001+K14001+K14001+K08860+K10082+K10636+K09562+K10100+K10084+K10085+K08054+K08054+K07151+K09485+K09562+K12667+K03094+K08288+K08288+K14010+K01456+K02161+K09481+K14006+K09523+K13989+K13989+K09586+K10666+K10666+K10666+K10575+K04554+K14016+K12670+K04523+K04523+K12275+K12275+K09027+K04556+K09027+…
Environmental Information Processing	Signal transduction	Notch signaling pathway	44	71	0.002378582	9.920250e-03	ko04330	XM_037642104.2(HDAC1);XM_037642921.2(Su(H));XM_037643485.2(numb);XM_037643486.2(numb);XM_037643487.2(numb);XM_037643766.2(Ser);XM_037644565.2(Atxn1);XM_037644575.2(Atxn1);XM_037644581.2(Atxn1);XM_037644586.2(Atxn1);XM_037644592.2(Atxn1);XM_037644673.2(PSEN1);XM_037644674.2(PSEN2);XM_037644675.2(PSEN1);XM_037648192.2(CtBP);XM_037648193.2(CtBP);XM_037648195.2(CtBP);XM_037648196.2(CtBP);XM_037648197…	K06067+K06053+K06057+K06057+K06057+K21635+K23616+K23616+K23616+K23616+K23616+K04505+K04505+K04505+K04496+K04496+K04496+K04496+K04496+K04498+K06061+K06066+K06062+K04497+K04497+K04497+K04497+K04497+K04497+K06058+K02353+K02353+K06054+K06054+K09091+K02599+K05948+K06051+K06057+K04496+K04498+K06171+K06059+K23616
Metabolism	Glycan biosynthesis and metabolism	Other types of O-glycan biosynthesis	55	92	0.00238086	9.920250e-03	ko00514	XM_037644186.2(Gxylt2);XM_037644188.2(Gxylt2);XM_037644240.2(Gxylt1);XM_037651020.2(gly-10);XM_037651021.2(gly-10);XM_037651349.2(Xxylt1);XM_037651350.2(Xxylt1);XM_037651489.2(AAEL011121);XM_037651638.2(OGT);XM_037651639.2(OGT);XM_037651640.2(OGT);XM_037651642.2(OGT);XM_037651643.2(OGT);XM_037653767.2(GALNT11);XM_037653768.2(GALNT11);XM_037653791.2(C1GalTA);XM_037653792.2(C1GalTA);XM_037653793.2(…	K13676+K13676+K13676+K00710+K00710+K23800+K23800+K13667+K09667+K09667+K09667+K09667+K09667+K00710+K00710+K00731+K00731+K00731+K00731+K00731+K00731+K00731+K00710+K00710+K03691+K03691+K13646+K13646+K07968+K07968+K07968+K07968+K07968+K07968+K23800+K13676+K13675+K07966+K03691+K07968+K07968+K05948+K00728+K00710+K00731+K00710+K13676+K13676+K00710+K07968+K07968+K00710+K00710+K03691+K18134
Cellular Processes	Cell growth and death	Cellular senescence	118	218	0.002791061	1.149260e-02	ko04218	XM_037642169.2(vdac2);XM_037642897.2(p38b);XM_037642899.2(mapk14);XM_037643338.2(CCNE1);XM_037643343.2(CCNE1);XM_037643349.2(CCNE1);XM_037643960.2(RBL1);XM_037644210.1(ppp1cb);XM_037644764.2(LIN52);XM_037644765.2(LIN52);XM_037645113.2(RBL1);XM_037645120.2(Rbl2);XM_037645420.2(MAPK1);XM_037647891.2(E2F4);XM_037647894.2(E2F4);XM_037648169.2(FBXW11);XM_037648171.2(FBXW11);XM_037650775.2(Ppid);XM_037…	K15040+K04441+K04441+K06626+K06626+K06626+K06618+K06269+K21775+K21775+K04681+K04681+K04371+K04682+K04682+K03362+K03362+K05864+K06620+K08826+K08826+K08826+K08826+K05863+K02183+K21771+K07831+K07831+K10867+K06640+K04368+K02091+K02183+K02183+K02183+K02830+K00922+K02183+K02183+K04371+K04371+K10866+K06269+K20858+K04348+K04348+K04348+K04348+K10994+K07206+K02183+K07208+K10903+K23605+K23605+K23605+K23605+…
Environmental Information Processing	Signal transduction	VEGF signaling pathway	43	70	0.003370605	1.371758e-02	ko04370	XM_037642897.2(p38b);XM_037642899.2(mapk14);XM_037644445.2(RAC1);XM_037645420.2(MAPK1);XM_037646448.1(HSPB1);XM_037653854.2(RAC1);XM_037654235.2(RAC1);XM_037654858.2(Map2k1);XM_037656458.2(PIK3CA);XM_037657660.2(mapk1);XM_037657661.2(mapk1);XM_037657772.2(PXN);XM_037657773.2(PXN);XM_037657774.2(PXN);XM_037659680.2(Pp2B-14D);XM_037659681.2(Pp2B-14D);XM_037659682.2(Pp2B-14D);XM_037659683.2(Pp2B-14D…	K04441+K04441+K04392+K04371+K04455+K04392+K04392+K04368+K00922+K04371+K04371+K05760+K05760+K05760+K04348+K04348+K04348+K04348+K04443+K04443+K04392+K02677+K02677+K04456+K06268+K06268+K07827+K02649+K02649+K02649+K05725+K04392+K01116+K01116+K04392+K04393+K05760+K05760+K05760+K05760+K05760+K05760+K04441
Human Diseases	Drug resistance: antineoplastic	EGFR tyrosine kinase inhibitor resistance	59	101	0.003558904	1.431743e-02	ko01521	XM_037645420.2(MAPK1);XM_037648407.2(fgfr2);XM_037654544.2(BAX);XM_037654668.2(Egfr);XM_037654672.2(Egfr);XM_037654858.2(Map2k1);XM_037654913.2(Jak2);XM_037656458.2(PIK3CA);XM_037657660.2(mapk1);XM_037657661.2(mapk1);XM_037658767.2(RPS6KB1);XM_037660760.2(GSK3B);XM_037660761.2(GSK3B);XM_037662714.2(BRAF);XM_037662715.2(BRAF);XM_037663415.2(Met);XM_037663416.2(MET);XM_037663418.2(MET);XM_037663429…	K04371+K05093+K02161+K04361+K04361+K04368+K04447+K00922+K04371+K04371+K04688+K03083+K03083+K04365+K04365+K05099+K05099+K05099+K02161+K04359+K09408+K09408+K09408+K09408+K09408+K01110+K05099+K03259+K02677+K02677+K04364+K04364+K03083+K04456+K07827+K02649+K02649+K02649+K01116+K01116+K05093+K04361+K04361+K04361+K04688+K04688+K04688+K05099+K05099+K05099+K03099+K03099+K03099+K03099+K03099+K03099+K03099+…
Human Diseases	Cancer: overview	Choline metabolism in cancer	133	250	0.003635678	1.446008e-02	ko05231	XM_037642232.2(slc22a6-b);XM_037643410.2(--);XM_037643411.2(--);XM_037643412.2(--);XM_037643413.2(--);XM_037643414.2(--);XM_037643415.2(--);XM_037643956.2(hif1a);XM_037644445.2(RAC1);XM_037644483.2(Orct);XM_037645197.2(--);XM_037645420.2(MAPK1);XM_037646311.2(GH18973);XM_037651603.2(Chkb);XM_037651604.2(Chkb);XM_037651605.2(Chkb);XM_037651608.2(Chkb);XM_037651609.2(Chkb);XM_037653206.2(CHT1);XM_0…	K08202+K04379+K04379+K04379+K04379+K04379+K04379+K08268+K04392+K08202+K08202+K04371+K00901+K14156+K14156+K14156+K14156+K14156+K14387+K04392+K04392+K04361+K04361+K04368+K00901+K00901+K00901+K00968+K00968+K00968+K00968+K00889+K00901+K00922+K14387+K08202+K18695+K04371+K04371+K15377+K15377+K15377+K15377+K04688+K08202+K08202+K08202+K08202+K00901+K00901+K07206+K07208+K00889+K00889+K00889+K00889+K00889+…
Organismal Systems	Endocrine system	Cortisol synthesis and secretion	62	107	0.003702317	1.455967e-02	ko04927	XM_037643118.2(Ac76E);XM_037643619.2(Plc21C);XM_037643781.2(Ork1);XM_037644887.2(G-s-alpha-60A);XM_037644892.2(G-s-alpha-60A);XM_037648870.2(exd);XM_037648872.2(exd);XM_037648873.2(exd);XM_037648874.2(exd);XM_037650221.2(CD36);XM_037650324.2(Adcy9);XM_037650325.2(Adcy9);XM_037651664.2(crq);XM_037652438.2(ADCY3);XM_037652439.2(ADCY3);XM_037653663.2(CYP17A1);XM_037654484.2(ADCY5);XM_037654485.2(ADC…	K08042+K05858+K04913+K04632+K04632+K09355+K09355+K09355+K09355+K13885+K08049+K08049+K13885+K08043+K08043+K00512+K08045+K08045+K08045+K09048+K09048+K09048+K09048+K05870+K05870+K05870+K18437+K18437+K08041+K16056+K16056+K04634+K04958+K04374+K04854+K04854+K09048+K04634+K04345+K04345+K04345+K04345+K05858+K08049+K08048+K09048+K09048+K09048+K09048+K09048+K09048+K05870+K05870+K05870+K18437+K04634+K04634+…
Organismal Systems	Nervous system	Glutamatergic synapse	81	145	0.004069299	1.582505e-02	ko04724	XM_037642416.2(Galphao);XM_037643118.2(Ac76E);XM_037643619.2(Plc21C);XM_037644887.2(G-s-alpha-60A);XM_037644892.2(G-s-alpha-60A);XM_037645420.2(MAPK1);XM_037646866.2(gnai1);XM_037647355.2(gnai1);XM_037650324.2(Adcy9);XM_037650325.2(Adcy9);XM_037650349.2(glul);XM_037651689.2(Slc17a8);XM_037651803.2(Slc17a6);XM_037651804.2(Slc17a6);XM_037652438.2(ADCY3);XM_037652439.2(ADCY3);XM_037654484.2(ADCY5);X…	K04534+K08042+K05858+K04632+K04632+K04371+K04630+K04630+K08049+K08049+K01915+K12302+K12302+K12302+K08043+K08043+K08045+K08045+K08045+K04539+K04539+K04539+K04539+K05613+K05613+K05613+K08041+K15010+K04536+K04536+K04536+K04371+K04371+K00910+K04348+K04348+K04348+K04348+K04634+K15008+K01915+K04604+K01425+K01425+K04606+K04606+K04958+K02677+K02677+K06268+K06268+K01915+K01115+K05613+K04634+K05612+K05612+…
Human Diseases	Cancer: overview	MicroRNAs in cancer	152	290	0.00421967	1.622950e-02	ko05206	XM_037642104.2(HDAC1);XM_037642342.2(Rho1);XM_037643240.2(RPS6KA5);XM_037643241.2(RPS6KA5);XM_037643338.2(CCNE1);XM_037643343.2(CCNE1);XM_037643349.2(CCNE1);XM_037643439.2(Dcr-1);XM_037643475.2(PRKC2);XM_037643476.2(PRKC2);XM_037643477.2(PRKC2);XM_037643478.2(PRKC2);XM_037645420.2(MAPK1);XM_037646616.2(HNRNPK);XM_037650116.2(ABCC1);XM_037650322.2(CREBBP);XM_037651539.2(--);XM_037652254.2(E2F3);XM…	K06067+K04513+K04445+K04445+K06626+K06626+K06626+K11592+K18050+K18050+K18050+K18050+K04371+K12886+K05665+K04498+K10373+K06620+K10605+K17391+K02161+K04361+K04361+K04368+K02091+K10373+K10373+K10373+K10373+K10373+K10373+K11459+K00922+K08670+K04371+K04371+K00558+K04671+K12035+K12035+K05099+K05099+K05099+K02161+K07187+K04359+K01425+K01425+K01110+K05099+K02599+K11411+K11411+K11411+K02677+K02677+K04364+…
Organismal Systems	Endocrine system	Estrogen signaling pathway	130	245	0.004508196	1.715075e-02	ko04915	XM_037642416.2(Galphao);XM_037643118.2(Ac76E);XM_037643410.2(--);XM_037643411.2(--);XM_037643412.2(--);XM_037643413.2(--);XM_037643414.2(--);XM_037643415.2(--);XM_037643619.2(Plc21C);XM_037643696.2(AAEL006169);XM_037643861.2(PEP4);XM_037644887.2(G-s-alpha-60A);XM_037644892.2(G-s-alpha-60A);XM_037645420.2(MAPK1);XM_037646866.2(gnai1);XM_037647355.2(gnai1);XM_037648149.2(Hsp68);XM_037650324.2(Adcy9…	K04534+K08042+K04379+K04379+K04379+K04379+K04379+K04379+K05858+K01379+K01379+K04632+K04632+K04371+K04630+K04630+K03283+K08049+K08049+K01379+K09571+K11255+K11255+K08043+K08043+K02183+K08045+K08045+K08045+K02161+K04361+K04361+K09048+K09048+K09048+K09048+K04368+K05870+K05870+K05870+K02183+K08041+K02183+K02183+K00922+K02183+K02183+K04371+K04371+K02183+K04634+K04615+K02161+K04958+K02183+K04364+K04364+…
Cellular Processes	Cellular community - eukaryotes	Adherens junction	106	196	0.004593614	1.727190e-02	ko04520	XM_037642342.2(Rho1);XM_037643018.2(--);XM_037644445.2(RAC1);XM_037645420.2(MAPK1);XM_037647792.2(SNAI1);XM_037648107.1(arm);XM_037648296.2(alpha-Cat);XM_037648298.2(alpha-Cat);XM_037648299.2(alpha-Cat);XM_037650322.2(CREBBP);XM_037651647.2(Limch1);XM_037653854.2(RAC1);XM_037654235.2(RAC1);XM_037654520.2(Pard3);XM_037654668.2(Egfr);XM_037654672.2(Egfr);XM_037654699.2(IGF1R);XM_037654700.2(IGF1R);…	K04513+K05706+K04392+K04371+K05706+K02105+K05691+K05691+K05691+K04498+K06084+K04392+K04392+K04237+K04361+K04361+K04527+K04527+K04527+K05692+K04371+K04371+K04468+K08889+K08889+K04491+K04491+K04491+K04491+K23605+K23605+K23605+K23605+K05695+K05099+K05099+K05099+K06083+K06083+K05099+K04392+K16848+K03115+K03115+K05627+K05692+K05694+K04362+K05695+K14394+K05700+K05700+K05695+K23612+K03097+K03097+K04392+…
Environmental Information Processing	Signal transduction	Ras signaling pathway	158	303	0.004638739	1.727190e-02	ko04014	XM_037642342.2(Rho1);XM_037643019.2(tbk1);XM_037643406.2(5-HT7);XM_037643568.2(mbt);XM_037643884.2(5-HT7);XM_037644445.2(RAC1);XM_037644658.2(5-HT7);XM_037645420.2(MAPK1);XM_037646149.2(--);XM_037646151.2(--);XM_037646326.2(5-HT7);XM_037646933.2(--);XM_037646935.2(--);XM_037648352.2(plc-1);XM_037648407.2(fgfr2);XM_037648451.2(NTRK1);XM_037650175.2(Brap);XM_037651684.2(--);XM_037652756.2(CMD1);XM_…	K04513+K05410+K04163+K05736+K04163+K04392+K04163+K04371+K01047+K01047+K04163+K01047+K01047+K05860+K05093+K03176+K10632+K02583+K02183+K04392+K04392+K07831+K07831+K04361+K04361+K04527+K04527+K04527+K04368+K02183+K04539+K04539+K04539+K04539+K07834+K04356+K18529+K07888+K07888+K02183+K02183+K00922+K01047+K07293+K07293+K07293+K07293+K01047+K02183+K04360+K04360+K04360+K04536+K04536+K04536+K18529+K02183+…
Human Diseases	Cancer: overview	Proteoglycans in cancer	242	479	0.004703834	1.732991e-02	ko05205	XM_037642342.2(Rho1);XM_037642343.2(CAV1);XM_037642897.2(p38b);XM_037642899.2(mapk14);XM_037643956.2(hif1a);XM_037644210.1(ppp1cb);XM_037644445.2(RAC1);XM_037645420.2(MAPK1);XM_037647988.2(CD63);XM_037648041.2(CD63);XM_037648043.2(fzd1);XM_037648107.1(arm);XM_037648124.2(FZD5);XM_037648182.2(DROSHA);XM_037648352.2(plc-1);XM_037650954.2(TFAP4);XM_037651904.2(SDC3);XM_037651905.2(SDC3);XM_037653854…	K04513+K06278+K04441+K04441+K08268+K06269+K04392+K04371+K06497+K06497+K02432+K02105+K02375+K03685+K05860+K09108+K16336+K16336+K04392+K04392+K05719+K00445+K00445+K07831+K07831+K04361+K04361+K04368+K04437+K05692+K05719+K06487+K06487+K00922+K07293+K07293+K07293+K07293+K04371+K04371+K05760+K05760+K05760+K06269+K04688+K07532+K04707+K03258+K03258+K03258+K03258+K03258+K03258+K11989+K04515+K04515+K04515+…
Organismal Systems	Nervous system	GABAergic synapse	67	118	0.005111204	1.863460e-02	ko04727	XM_037642416.2(Galphao);XM_037642952.2(SLC6A1);XM_037643118.2(Ac76E);XM_037646866.2(gnai1);XM_037647355.2(gnai1);XM_037647973.2(Nsf2);XM_037650324.2(Adcy9);XM_037650325.2(Adcy9);XM_037650349.2(glul);XM_037650925.2(Rdl);XM_037650926.2(Rdl);XM_037650927.2(Rdl);XM_037650928.2(Lcch3);XM_037650930.2(Grd);XM_037650931.2(Grd);XM_037652438.2(ADCY3);XM_037652439.2(ADCY3);XM_037654484.2(ADCY5);XM_037654485…	K04534+K05034+K08042+K04630+K04630+K06027+K08049+K08049+K01915+K05181+K05181+K05181+K05181+K05175+K05175+K08043+K08043+K08045+K08045+K08045+K04539+K04539+K04539+K04539+K08041+K04536+K04536+K04536+K08341+K01580+K05181+K01915+K04615+K05034+K05034+K05034+K05034+K05034+K05034+K05034+K05034+K05034+K01425+K01425+K02677+K02677+K15015+K01915+K08341+K04345+K04345+K04345+K04345+K13524+K04615+K04347+K08049+…
Human Diseases	Cancer: specific types	Melanoma	45	75	0.005181243	1.869521e-02	ko05218	XM_037643960.2(RBL1);XM_037645420.2(MAPK1);XM_037652254.2(E2F3);XM_037654668.2(Egfr);XM_037654672.2(Egfr);XM_037654858.2(Map2k1);XM_037654959.2(CDK6);XM_037656458.2(PIK3CA);XM_037656822.2(ddb2);XM_037657660.2(mapk1);XM_037657661.2(mapk1);XM_037660367.2(FGF9);XM_037660369.2(FGF9);XM_037660370.2(FGF9);XM_037660371.2(FGF9);XM_037660372.2(FGF9);XM_037660373.2(FGF9);XM_037662714.2(BRAF);XM_037662715.2…	K06618+K04371+K06620+K04361+K04361+K04368+K02091+K00922+K10140+K04371+K04371+K18496+K18496+K18496+K18496+K18496+K18496+K04365+K04365+K05099+K05099+K05099+K04359+K04358+K01110+K05099+K04456+K06643+K06643+K06643+K04362+K07827+K02649+K02649+K02649+K04451+K06620+K04361+K04361+K04361+K05099+K05099+K05099+K04362+K04451
Organismal Systems	Endocrine system	Prolactin signaling pathway	55	95	0.006190637	2.188609e-02	ko04917	XM_037642897.2(p38b);XM_037642899.2(mapk14);XM_037643410.2(--);XM_037643411.2(--);XM_037643412.2(--);XM_037643413.2(--);XM_037643414.2(--);XM_037643415.2(--);XM_037643980.2(SOCS5);XM_037644822.2(SOCS6);XM_037645420.2(MAPK1);XM_037647310.2(Socs2);XM_037653663.2(CYP17A1);XM_037654713.2(Galt);XM_037654714.2(Galt);XM_037654727.2(Galt);XM_037654728.2(Galt);XM_037654858.2(Map2k1);XM_037654913.2(Jak2);X…	K04441+K04441+K04379+K04379+K04379+K04379+K04379+K04379+K04698+K04699+K04371+K04695+K00512+K00965+K00965+K00965+K00965+K04368+K04447+K00922+K04371+K04371+K04699+K03083+K03083+K09408+K09408+K09408+K09408+K09408+K04364+K04364+K03083+K04456+K04526+K04526+K07827+K02649+K02649+K02649+K04440+K04379+K00965+K02580+K11224+K04441+K03099+K03099+K03099+K03099+K03099+K03099+K03099+K03099+K03099
Human Diseases	Cancer: specific types	Chronic myeloid leukemia	55	95	0.006190637	2.188609e-02	ko05220	XM_037642104.2(HDAC1);XM_037643960.2(RBL1);XM_037645420.2(MAPK1);XM_037648192.2(CtBP);XM_037648193.2(CtBP);XM_037648195.2(CtBP);XM_037648196.2(CtBP);XM_037648197.2(CtBP);XM_037652254.2(E2F3);XM_037654858.2(Map2k1);XM_037654959.2(CDK6);XM_037656458.2(PIK3CA);XM_037656522.2(PTPN11);XM_037656523.2(PTPN11);XM_037656524.2(PTPN11);XM_037656526.2(PTPN11);XM_037656822.2(ddb2);XM_037657660.2(mapk1);XM_037…	K06067+K06618+K04371+K04496+K04496+K04496+K04496+K04496+K06620+K04368+K02091+K00922+K07293+K07293+K07293+K07293+K10140+K04371+K04371+K04707+K23605+K23605+K23605+K23605+K04365+K04365+K04364+K04364+K06624+K04456+K04734+K04734+K06619+K06643+K06643+K06643+K07827+K02649+K02649+K02649+K04451+K06620+K04496+K02580+K11224+K04451+K03099+K03099+K03099+K03099+K03099+K03099+K03099+K03099+K03099
Environmental Information Processing	Signal transduction	Phospholipase D signaling pathway	126	240	0.008040616	2.814216e-02	ko04072	XM_037642342.2(Rho1);XM_037643118.2(Ac76E);XM_037643619.2(Plc21C);XM_037644887.2(G-s-alpha-60A);XM_037644892.2(G-s-alpha-60A);XM_037645420.2(MAPK1);XM_037646311.2(GH18973);XM_037647531.2(AGPAT1);XM_037650324.2(Adcy9);XM_037650325.2(Adcy9);XM_037651082.2(anr);XM_037652438.2(ADCY3);XM_037652439.2(ADCY3);XM_037653581.2(Avpr1a);XM_037654144.2(Arf79F);XM_037654296.2(RAPGEF4);XM_037654297.2(RAPGEF4);XM…	K04513+K08042+K05858+K04632+K04632+K04371+K00901+K13509+K08049+K08049+K04226+K08043+K08043+K04226+K07937+K04351+K04351+K04351+K04351+K08045+K08045+K08045+K07831+K07831+K04361+K04361+K04527+K04527+K04527+K04368+K00901+K00901+K00901+K00889+K07834+K04226+K00901+K08041+K00922+K07293+K07293+K07293+K07293+K04371+K04371+K00901+K00901+K07206+K07208+K00889+K00889+K00889+K00889+K00889+K00889+K00889+K04604+…
Organismal Systems	Nervous system	Long-term depression	43	73	0.009717371	3.367406e-02	ko04730	XM_037642416.2(Galphao);XM_037643619.2(Plc21C);XM_037644887.2(G-s-alpha-60A);XM_037644892.2(G-s-alpha-60A);XM_037645420.2(MAPK1);XM_037646866.2(gnai1);XM_037647355.2(gnai1);XM_037650905.2(GUCY1A2);XM_037650906.2(GUCY1A2);XM_037651318.1(GUCY1B1);XM_037651320.2(--);XM_037651321.2(Gucy1b1);XM_037651659.2(Gucy1b1);XM_037654070.2(CRHR2);XM_037654071.2(CRHR2);XM_037654076.2(Crhr2);XM_037654858.2(Map2k1…	K04534+K05858+K04632+K04632+K04371+K04630+K04630+K12318+K12318+K12319+K12318+K12319+K12319+K04578+K04578+K04578+K04368+K13240+K04371+K04371+K03456+K03456+K04634+K04382+K04382+K04365+K04365+K04958+K02677+K02677+K04346+K07376+K07376+K07376+K07827+K04634+K05858+K05199+K04578+K07376+K03456+K04634+K04634
Organismal Systems	Circulatory system	Cardiac muscle contraction	75	137	0.01063101	3.647896e-02	ko04260	XM_037642250.2(COX5B);XM_037642566.2(Cacna2d3);XM_037642567.2(Cacna2d3);XM_037643597.2(COX4I1);XM_037643606.2(COX4I1);XM_037644580.2(SLC8A1);XM_037647312.2(nrv2);XM_037647853.2(UQCRFS1);XM_037650272.1(--);XM_037650273.1(--);XM_037651072.2(--);XM_037651348.2(Uqcrq);XM_037651539.2(--);XM_037654834.2(COX5A);XM_037655237.2(TM);XM_037655238.2(TM);XM_037655239.1(TM);XM_037655240.2(--);XM_037655242.2(--…	K02265+K04860+K04860+K02263+K02263+K05849+K01540+K00411+K01540+K01540+K01540+K00418+K10373+K02264+K10373+K10373+K10373+K10373+K10373+K10373+K01539+K01539+K01539+K05849+K02267+K01540+K01540+K10373+K12041+K12041+K12041+K12041+K12041+K12041+K04863+K04863+K04863+K04863+K04863+K04863+K04863+K04863+K04863+K04863+K01539+K01539+K04858+K17751+K17751+K17751+K17751+K17751+K17751+K17751+K17751+K17751+K17751+…
Environmental Information Processing	Signal transduction	MAPK signaling pathway - fly	143	278	0.01235081	4.196877e-02	ko04013	XM_037642605.2(Src42A);XM_037642606.2(Src42A);XM_037642897.2(p38b);XM_037642899.2(mapk14);XM_037642910.2(--);XM_037643083.2(--);XM_037643246.2(STRN3);XM_037644445.2(RAC1);XM_037644524.2(traf6-b);XM_037644557.2(pros);XM_037644969.2(DUSP10);XM_037645420.2(MAPK1);XM_037646305.2(--);XM_037646435.2(eff);XM_037646898.1(Ipo7);XM_037646899.1(znf711);XM_037646905.2(znf711);XM_037646916.2(znf711);XM_037647…	K08892+K08892+K04441+K04441+K03175+K03175+K17608+K04392+K03175+K20211+K20216+K04371+K03175+K06689+K20223+K20210+K20210+K20210+K03175+K05759+K07364+K12379+K03211+K03211+K03211+K16197+K16197+K16197+K20223+K13411+K04392+K04392+K04361+K04361+K09260+K04368+K04662+K04662+K20226+K18529+K05759+K07293+K07293+K07293+K07293+K04497+K04497+K04497+K04497+K04497+K04497+K18529+K04371+K04371+K10176+K10176+K03175+…
Environmental Information Processing	Signaling molecules and interaction	Cell adhesion molecules	40	68	0.01275705	4.293238e-02	ko04514	XM_037644972.2(NRXN2);XM_037651147.2(BCHE);XM_037651148.2(BCHE);XM_037651149.2(BCHE);XM_037651904.2(SDC3);XM_037651905.2(SDC3);XM_037653705.2(NLGN3);XM_037654306.2(mys);XM_037654915.2(NLGN4Y);XM_037655105.2(NLGN1);XM_037655485.2(mys);XM_037655574.2(Itga5);XM_037655575.2(Itga5);XM_037655576.2(Itga9);XM_037661370.2(--);XM_037661433.2(Nrx-IV);XM_037661881.2(FAS2);XM_037661883.2(FAS2);XM_037671570.1(…	K07377+K07378+K07378+K07378+K16336+K16336+K07378+K05719+K07378+K07378+K05719+K06487+K06487+K06585+K05695+K07380+K06491+K06491+K05695+K05695+K05719+K05719+K05719+K05719+K05719+K05719+K05719+K05719+K05719+K05719+K06766+K06766+K06766+K06766+K06766+K07380+K07380+K05695+K05695+K05695
Environmental Information Processing	Signal transduction	Apelin signaling pathway	98	185	0.01315805	4.386017e-02	ko04371	XM_037642941.2(nrf1);XM_037642943.2(nrf1);XM_037643118.2(Ac76E);XM_037643475.2(PRKC2);XM_037643476.2(PRKC2);XM_037643477.2(PRKC2);XM_037643478.2(PRKC2);XM_037643619.2(Plc21C);XM_037644580.2(SLC8A1);XM_037645420.2(MAPK1);XM_037646866.2(gnai1);XM_037647355.2(gnai1);XM_037650324.2(Adcy9);XM_037650325.2(Adcy9);XM_037652438.2(ADCY3);XM_037652439.2(ADCY3);XM_037652756.2(CMD1);XM_037654484.2(ADCY5);XM_0…	K11831+K11831+K08042+K18050+K18050+K18050+K18050+K05858+K05849+K04371+K04630+K04630+K08049+K08049+K08043+K08043+K02183+K08045+K08045+K08045+K07831+K07831+K09260+K00914+K04368+K02183+K04539+K04539+K04539+K04539+K08041+K02183+K02183+K02183+K04536+K04536+K04536+K02183+K13240+K04371+K04371+K04688+K02183+K04634+K06827+K07199+K23605+K23605+K23605+K23605+K04958+K02183+K05849+K04456+K02183+K11830+K11830+…
Organismal Systems	Excretory system	Endocrine and other factor-regulated calcium reabsorption	45	78	0.0136008	4.490830e-02	ko04961	XM_037643619.2(Plc21C);XM_037644264.1(AP2S1);XM_037644580.2(SLC8A1);XM_037644887.2(G-s-alpha-60A);XM_037644892.2(G-s-alpha-60A);XM_037647312.2(nrv2);XM_037650272.1(--);XM_037650273.1(--);XM_037650324.2(Adcy9);XM_037650325.2(Adcy9);XM_037650470.2(alpha-Adaptin);XM_037651072.2(--);XM_037651374.2(Clta);XM_037651376.2(Clta);XM_037651377.2(Clta);XM_037656023.2(Glp1r);XM_037656025.2(Glp1r);XM_037656026…	K05858+K11827+K05849+K04632+K04632+K01540+K01540+K01540+K08049+K08049+K11824+K01540+K04644+K04644+K04644+K04585+K04585+K04585+K04646+K04634+K07904+K01539+K01539+K01539+K01528+K01528+K01528+K02677+K02677+K05849+K04634+K04345+K04345+K04345+K04345+K11824+K05858+K08049+K01540+K01540+K01539+K01539+K04634+K04634+K04345
Metabolism	Lipid metabolism	Ether lipid metabolism	52	92	0.01416337	4.632878e-02	ko00565	XM_037643519.2(Lpcat1);XM_037643526.2(Lpcat1);XM_037646149.2(--);XM_037646151.2(--);XM_037646933.2(--);XM_037646935.2(--);XM_037650528.2(CEPT1);XM_037650529.2(CEPT1);XM_037652372.2(cept1);XM_037652374.2(cept1);XM_037652375.2(cept1);XM_037656487.2(--);XM_037656639.2(--);XM_037658129.2(IscW_ISCW007420);XM_037659550.2(GAL3ST2);XM_037660147.2(GAL3ST1);XM_037660148.2(GAL3ST1);XM_037660238.2(enpp6);XM_…	K13510+K13510+K01047+K01047+K01047+K01047+K13644+K13644+K00993+K00993+K00993+K01047+K01047+K16794+K01019+K01019+K01019+K08743+K08743+K01047+K01047+K16795+K08743+K16817+K01047+K00803+K00803+K16343+K16343+K16860+K16860+K01115+K01080+K20656+K01080+K01080+K01080+K01080+K00993+K01080+K01080+K01019+K01019+K01019+K00993+K00993+K00993+K00993+K22387+K08743+K01047+K16343
Human Diseases	Cancer: specific types	Bladder cancer	24	38	0.01640161	5.315337e-02	ko05219	XM_037643240.2(RPS6KA5);XM_037643241.2(RPS6KA5);XM_037643960.2(RBL1);XM_037645420.2(MAPK1);XM_037652254.2(E2F3);XM_037654668.2(Egfr);XM_037654672.2(Egfr);XM_037654858.2(Map2k1);XM_037657384.2(DAPK1);XM_037657385.2(DAPK1);XM_037657660.2(mapk1);XM_037657661.2(mapk1);XM_037662714.2(BRAF);XM_037662715.2(BRAF);XM_037669525.2(mdm2);XM_037669526.2(--);XM_037669527.2(--);XM_037670646.2(Ras85D);XM_0376732…	K04445+K04445+K06618+K04371+K06620+K04361+K04361+K04368+K08803+K08803+K04371+K04371+K04365+K04365+K06643+K06643+K06643+K07827+K04451+K06620+K04361+K04361+K04361+K04451
Organismal Systems	Endocrine system	Progesterone-mediated oocyte maturation	67	123	0.01737894	5.555381e-02	ko04914	XM_037642897.2(p38b);XM_037642899.2(mapk14);XM_037643118.2(Ac76E);XM_037645420.2(MAPK1);XM_037646410.2(--);XM_037646866.2(gnai1);XM_037647355.2(gnai1);XM_037648199.2(cpeb3);XM_037648200.2(cpeb3);XM_037650324.2(Adcy9);XM_037650325.2(Adcy9);XM_037650942.2(--);XM_037650943.2(--);XM_037652438.2(ADCY3);XM_037652439.2(ADCY3);XM_037654288.2(CycB3);XM_037654484.2(ADCY5);XM_037654485.2(ADCY5);XM_037654486…	K04441+K04441+K08042+K04371+K06679+K04630+K04630+K02602+K02602+K08049+K08049+K25228+K25228+K08043+K08043+K21771+K08045+K08045+K08045+K04368+K03350+K03355+K08041+K00922+K03354+K04371+K04371+K02602+K04365+K04365+K11481+K21770+K04373+K06679+K02087+K06679+K04079+K03358+K04456+K04526+K02537+K04526+K07827+K02649+K02649+K02649+K06633+K06633+K04345+K04345+K04345+K04345+K03364+K06631+K04440+K05866+K08049+…
Environmental Information Processing	Signaling molecules and interaction	ECM-receptor interaction	40	69	0.01745977	5.555381e-02	ko04512	XM_037642782.2(LanA);XM_037648614.2(Ppn);XM_037650153.2(FREM2);XM_037654306.2(mys);XM_037655485.2(mys);XM_037655574.2(Itga5);XM_037655575.2(Itga5);XM_037655576.2(Itga9);XM_037656412.1(LanB2);XM_037656427.1(LanB2);XM_037656434.1(LanB2);XM_037658634.1(--);XM_037660297.2(Sv2c);XM_037662759.2(DAG1);XM_037664689.2(let-2);XM_037664705.2(COL4A1);XM_037667135.2(Fras1);XM_037669221.2(thbs4);XM_037673951.2…	K06240+K06238+K23380+K05719+K05719+K06487+K06487+K06585+K05635+K05635+K05635+K06254+K06258+K06265+K06237+K06237+K23379+K04659+K06243+K06243+K05637+K06240+K06238+K05719+K05719+K05719+K05719+K05719+K05719+K05719+K05719+K05719+K05719+K06583+K19719+K19719+K06265+K06237+K06254+K06254
Human Diseases	Cardiovascular disease	Lipid and atherosclerosis	247	501	0.01778904	5.609157e-02	ko05417	XM_037642132.2(MIB1);XM_037642133.2(MIB1);XM_037642342.2(Rho1);XM_037642897.2(p38b);XM_037642899.2(mapk14);XM_037642910.2(--);XM_037642983.2(Traf2);XM_037643019.2(tbk1);XM_037643083.2(--);XM_037643410.2(--);XM_037643411.2(--);XM_037643412.2(--);XM_037643413.2(--);XM_037643414.2(--);XM_037643415.2(--);XM_037643619.2(Plc21C);XM_037644445.2(RAC1);XM_037644451.2(Ero1L);XM_037644453.2(Ero1L);XM_037644…	K10645+K10645+K04513+K04441+K04441+K03175+K03173+K05410+K03175+K04379+K04379+K04379+K04379+K04379+K04379+K05858+K04392+K10950+K10950+K03175+K05679+K04371+K03175+K05679+K03175+K04733+K03283+K08860+K08524+K07418+K02183+K04077+K04077+K04392+K04392+K02161+K04447+K02183+K08738+K08738+K02183+K02183+K00922+K02183+K02183+K10645+K10645+K10645+K04371+K04371+K09027+K07418+K09027+K04397+K04397+K04348+K04348+…
Human Diseases	Cancer: overview	Viral carcinogenesis	201	404	0.01996139	6.237934e-02	ko05203	XM_037642104.2(HDAC1);XM_037642342.2(Rho1);XM_037642921.2(Su(H));XM_037642983.2(Traf2);XM_037643338.2(CCNE1);XM_037643343.2(CCNE1);XM_037643349.2(CCNE1);XM_037643662.2(bs);XM_037643928.2(H4-I);XM_037643960.2(RBL1);XM_037644251.2(VhaAC39-1);XM_037644445.2(RAC1);XM_037644502.2(TfIIA-L);XM_037644504.2(TfIIA-L);XM_037644505.2(TfIIA-L);XM_037644564.2(His2B);XM_037644841.2(Tbp);XM_037645113.2(RBL1);XM_…	K06067+K04513+K06053+K03173+K06626+K06626+K06626+K04378+K11254+K06618+K02146+K04392+K03122+K03122+K03122+K11252+K03120+K04681+K04681+K04371+K11252+K06679+K12886+K03990+K09849+K04498+K10587+K10610+K03363+K03062+K16197+K16197+K16197+K05060+K04392+K04392+K18671+K18671+K09048+K09048+K09048+K09048+K02091+K05870+K05870+K05870+K06062+K00922+K06630+K03143+K03142+K04371+K04371+K05760+K05760+K05760+K03123+…
Cellular Processes	Cellular community - eukaryotes	Focal adhesion	155	307	0.02109863	6.534974e-02	ko04510	XM_037642342.2(Rho1);XM_037642343.2(CAV1);XM_037642782.2(LanA);XM_037643568.2(mbt);XM_037644210.1(ppp1cb);XM_037644445.2(RAC1);XM_037645420.2(MAPK1);XM_037648107.1(arm);XM_037648139.2(Dock1);XM_037648140.2(Dock1);XM_037648470.2(MYL9);XM_037648614.2(Ppn);XM_037650602.2(ILK);XM_037653854.2(RAC1);XM_037654235.2(RAC1);XM_037654306.2(mys);XM_037654544.2(BAX);XM_037654668.2(Egfr);XM_037654672.2(Egfr);X…	K04513+K06278+K06240+K05736+K06269+K04392+K04371+K02105+K13708+K13708+K12755+K06238+K06272+K04392+K04392+K05719+K02161+K04361+K04361+K04368+K00889+K04437+K05692+K05719+K06487+K06487+K06585+K05635+K05635+K05635+K00922+K04371+K04371+K05760+K05760+K05760+K06269+K03083+K03083+K00889+K00889+K00889+K00889+K00889+K00889+K00889+K06271+K04365+K04365+K05099+K05099+K05099+K02161+K04359+K04437+K04437+K04409+…
Human Diseases	Cancer: specific types	Hepatocellular carcinoma	134	263	0.02170651	6.627184e-02	ko05225	XM_037642304.2(GSTM3);XM_037643960.2(RBL1);XM_037645420.2(MAPK1);XM_037645949.2(--);XM_037647753.2(BRD7);XM_037648043.2(fzd1);XM_037648107.1(arm);XM_037648124.2(FZD5);XM_037648711.2(CSNK1A1);XM_037648712.2(CSNK1A1);XM_037652254.2(E2F3);XM_037654361.2(Wnt6);XM_037654472.2(Wnt6);XM_037654668.2(Egfr);XM_037654672.2(Egfr);XM_037654858.2(Map2k1);XM_037654959.2(CDK6);XM_037655476.2(Act5C);XM_037656458.…	K00799+K06618+K04371+K03068+K11723+K02432+K02105+K02375+K08957+K08957+K06620+K00445+K00445+K04361+K04361+K04368+K02091+K05692+K00922+K22182+K02353+K02353+K10140+K11648+K11648+K11648+K00799+K00799+K00799+K00799+K04371+K04371+K00799+K00799+K00799+K00799+K00799+K04688+K00799+K00799+K03083+K03083+K11651+K11651+K11651+K11651+K11651+K11651+K11651+K11651+K11651+K11651+K04491+K04491+K04491+K04491+K23605+…
Genetic Information Processing	Folding, sorting and degradation	SNARE interactions in vesicular transport	33	56	0.02178125	6.627184e-02	ko04130	XM_037642126.2(Vamp7);XM_037643586.2(Stx16);XM_037648264.2(YKT6);XM_037648265.2(YKT6);XM_037654148.2(--);XM_037655051.2(STX8);XM_037657184.2(VAMP3);XM_037657185.2(VAMP3);XM_037657186.2(VAMP3);XM_037657468.2(unc-64);XM_037657470.2(unc-64);XM_037657583.2(SNAP29);XM_037657664.2(unc-64);XM_037657665.1(unc-64);XM_037659246.2(STX10);XM_037659434.2(VTI1A);XM_037659438.2(VTI1A);XM_037662968.2(SEC22B);XM_…	K08515+K08489+K08516+K08516+K08492+K08501+K13504+K13504+K13504+K04560+K04560+K08509+K04560+K04560+K08498+K08493+K08493+K08517+K08513+K08513+K08504+K13504+K13504+K13504+K13504+K13504+K13504+K13504+K13504+K08495+K08495+K08495+K08495
Environmental Information Processing	Signal transduction	TNF signaling pathway	85	161	0.02196438	6.627184e-02	ko04668	XM_037642897.2(p38b);XM_037642899.2(mapk14);XM_037642983.2(Traf2);XM_037643240.2(RPS6KA5);XM_037643241.2(RPS6KA5);XM_037643410.2(--);XM_037643411.2(--);XM_037643412.2(--);XM_037643413.2(--);XM_037643414.2(--);XM_037643415.2(--);XM_037644938.2(--);XM_037645420.2(MAPK1);XM_037648288.2(TRAF4);XM_037654705.2(CREB3L3);XM_037654707.2(CREB3L3);XM_037654723.2(CREB3L3);XM_037654724.2(CREB3L3);XM_037654858…	K04441+K04441+K03173+K04445+K04445+K04379+K04379+K04379+K04379+K04379+K04379+K10048+K04371+K09849+K09048+K09048+K09048+K09048+K04368+K05870+K05870+K05870+K07763+K00922+K15637+K15637+K15637+K04371+K04371+K04397+K04397+K15637+K09258+K04426+K04426+K04426+K04426+K04433+K04374+K09849+K04430+K04456+K04734+K04734+K09849+K09849+K09048+K09849+K02649+K02649+K02649+K04397+K04397+K04440+K03173+K04379+K09048+…
Human Diseases	Infectious disease: parasitic	Toxoplasmosis	109	211	0.0227863	6.804225e-02	ko05145	XM_037642416.2(Galphao);XM_037642782.2(LanA);XM_037642897.2(p38b);XM_037642899.2(mapk14);XM_037642910.2(--);XM_037643083.2(--);XM_037644524.2(traf6-b);XM_037645420.2(MAPK1);XM_037646305.2(--);XM_037646866.2(gnai1);XM_037647103.2(--);XM_037647242.2(IRAK4);XM_037647355.2(gnai1);XM_037648149.2(Hsp68);XM_037650146.2(ALOX5);XM_037650149.2(ALOX5);XM_037654306.2(mys);XM_037654544.2(BAX);XM_037654913.2(J…	K04534+K06240+K04441+K04441+K03175+K03175+K03175+K04371+K03175+K04630+K03175+K04733+K04630+K03283+K00461+K00461+K05719+K02161+K04447+K05719+K08738+K08738+K05635+K05635+K05635+K04371+K04371+K03175+K03175+K02161+K09565+K03175+K04433+K06276+K06276+K04456+K04734+K04734+K03175+K03175+K03175+K03175+K03175+K03175+K03175+K03175+K03175+K03175+K03283+K03283+K03283+K03283+K04440+K03175+K03175+K06243+K06243+…
Organismal Systems	Digestive system	Salivary secretion	96	184	0.02293996	6.804225e-02	ko04970	XM_037643118.2(Ac76E);XM_037643495.2(IscW_ISCW018602);XM_037643506.2(IscW_ISCW018602);XM_037643619.2(Plc21C);XM_037643756.2(--);XM_037643848.2(mAChR-A);XM_037643872.2(--);XM_037643873.2(--);XM_037643924.2(--);XM_037643993.2(IscW_ISCW018602);XM_037644887.2(G-s-alpha-60A);XM_037644892.2(G-s-alpha-60A);XM_037645687.2(IscW_ISCW018602);XM_037647312.2(nrv2);XM_037648600.2(Slc4a2);XM_037650272.1(--);XM_…	K08042+K13899+K13899+K05858+K13899+K04131+K13899+K13899+K13899+K13899+K04632+K04632+K13899+K01540+K13855+K01540+K01540+K08049+K08049+K12318+K12318+K01540+K12319+K12318+K12319+K12319+K08043+K08043+K02183+K10951+K08045+K08045+K08045+K10951+K02183+K13879+K08041+K02183+K02183+K02183+K01176+K01176+K13504+K13504+K13504+K02183+K13240+K01176+K02183+K04634+K04131+K04131+K01539+K01539+K01539+K04958+K02677+…
Human Diseases	Infectious disease: viral	Hepatitis B	127	249	0.02397671	7.051974e-02	ko05161	XM_037642897.2(p38b);XM_037642899.2(mapk14);XM_037642910.2(--);XM_037643019.2(tbk1);XM_037643083.2(--);XM_037643338.2(CCNE1);XM_037643343.2(CCNE1);XM_037643349.2(CCNE1);XM_037643410.2(--);XM_037643411.2(--);XM_037643412.2(--);XM_037643413.2(--);XM_037643414.2(--);XM_037643415.2(--);XM_037643960.2(RBL1);XM_037644524.2(traf6-b);XM_037645420.2(MAPK1);XM_037646305.2(--);XM_037647103.2(--);XM_03764724…	K04441+K04441+K03175+K05410+K03175+K06626+K06626+K06626+K04379+K04379+K04379+K04379+K04379+K04379+K06618+K03175+K04371+K03175+K03175+K04733+K04498+K10610+K06620+K16197+K16197+K16197+K02161+K09048+K09048+K09048+K09048+K04368+K04447+K05870+K05870+K05870+K08731+K08738+K08738+K00922+K10140+K04371+K04371+K03175+K03175+K23605+K23605+K23605+K23605+K04365+K04365+K03662+K02161+K02677+K02677+K03175+K04433+…
Human Diseases	Infectious disease: viral	Human T-cell leukemia virus 1 infection	129	254	0.02684162	7.828806e-02	ko05166	XM_037642169.2(vdac2);XM_037643118.2(Ac76E);XM_037643338.2(CCNE1);XM_037643343.2(CCNE1);XM_037643349.2(CCNE1);XM_037643410.2(--);XM_037643411.2(--);XM_037643412.2(--);XM_037643413.2(--);XM_037643414.2(--);XM_037643415.2(--);XM_037643662.2(bs);XM_037643960.2(RBL1);XM_037644676.2(KAT5);XM_037644677.2(KAT5);XM_037644678.2(KAT5);XM_037644841.2(Tbp);XM_037645420.2(MAPK1);XM_037646410.2(--);XM_03764858…	K15040+K08042+K06626+K06626+K06626+K04379+K04379+K04379+K04379+K04379+K04379+K04378+K06618+K11304+K11304+K11304+K03120+K04371+K06679+K02180+K04498+K08049+K08049+K08054+K08054+K25228+K25228+K03363+K06620+K05863+K08043+K08043+K08045+K08045+K08045+K09048+K09048+K09048+K09048+K06640+K04368+K03350+K05870+K05870+K05870+K03355+K06062+K08041+K00922+K03354+K07299+K07299+K07299+K07299+K04371+K04371+K07936+…
Human Diseases	Infectious disease: viral	Measles	115	225	0.02843829	8.199955e-02	ko05162	XM_037642910.2(--);XM_037643019.2(tbk1);XM_037643083.2(--);XM_037643338.2(CCNE1);XM_037643343.2(CCNE1);XM_037643349.2(CCNE1);XM_037643410.2(--);XM_037643411.2(--);XM_037643412.2(--);XM_037643413.2(--);XM_037643414.2(--);XM_037643415.2(--);XM_037644206.2(v1g168210);XM_037644372.2(v1g168210);XM_037644524.2(traf6-b);XM_037646305.2(--);XM_037647103.2(--);XM_037647242.2(IRAK4);XM_037648149.2(Hsp68);XM…	K03175+K05410+K03175+K06626+K06626+K06626+K04379+K04379+K04379+K04379+K04379+K04379+K03247+K03247+K03175+K03175+K03175+K04733+K03283+K16196+K08860+K02161+K02091+K08738+K08738+K00922+K03175+K03175+K03083+K03083+K02161+K03175+K03083+K03115+K03115+K14753+K06624+K04456+K04734+K04734+K03175+K03175+K10152+K10152+K10152+K10152+K10152+K03175+K03175+K03175+K03175+K03175+K03175+K03175+K03175+K02649+K02649+…
Human Diseases	Endocrine and metabolic disease	Maturity onset diabetes of the young	18	28	0.0285827	8.199955e-02	ko04950	XM_037642123.2(--);XM_037642124.2(--);XM_037644911.2(fkh);XM_037645286.2(HNF4A);XM_037645306.2(HNF4A);XM_037651134.2(pax6a);XM_037651135.2(pax6a);XM_037654490.2(neurog1);XM_037656950.2(dpn);XM_037657614.2(HES4);XM_037666695.2(BHLHA15);XM_037667112.2(FTZ-F1);XM_037669570.2(--);XM_037670613.2(ins);XM_049412425.1(PAX6);XM_049418762.1(Mnx1);XM_049419202.1(onecut);XM_049419203.1(ONECUT1)	K08036+K08036+K08035+K07292+K07292+K08031+K08031+K08028+K06054+K06054+K08040+K08027+K04526+K04526+K08031+K08025+K08026+K08026
Environmental Information Processing	Signal transduction	JAK-STAT signaling pathway	57	105	0.02892846	8.231676e-02	ko04630	XM_037643745.2(PTPN1);XM_037643753.2(PTPN1);XM_037643980.2(SOCS5);XM_037644822.2(SOCS6);XM_037647310.2(Socs2);XM_037647854.2(Pias3);XM_037650322.2(CREBBP);XM_037652323.2(Stam);XM_037652658.2(--);XM_037654544.2(BAX);XM_037654668.2(Egfr);XM_037654672.2(Egfr);XM_037654913.2(Jak2);XM_037655198.2(--);XM_037655199.2(--);XM_037655206.2(--);XM_037656458.2(PIK3CA);XM_037656522.2(PTPN11);XM_037656523.2(PTP…	K18026+K18026+K04698+K04699+K04695+K04706+K04498+K04705+K05060+K02161+K04361+K04361+K04447+K04706+K04706+K04706+K00922+K07293+K07293+K07293+K07293+K04699+K04706+K02161+K04359+K04364+K04364+K04456+K10152+K10152+K10152+K10152+K10152+K02649+K02649+K02649+K05058+K16065+K16065+K16065+K04498+K04361+K04361+K04361+K05060+K11224+K05060+K05058+K03099+K03099+K03099+K03099+K03099+K03099+K03099+K03099+K03099
Organismal Systems	Excretory system	Aldosterone-regulated sodium reabsorption	33	57	0.02993283	8.448783e-02	ko04960	XM_037645420.2(MAPK1);XM_037647312.2(nrv2);XM_037650272.1(--);XM_037650273.1(--);XM_037651072.2(--);XM_037654699.2(IGF1R);XM_037654700.2(IGF1R);XM_037654701.2(Igf1r);XM_037656458.2(PIK3CA);XM_037657660.2(mapk1);XM_037657661.2(mapk1);XM_037661225.2(Atpalpha);XM_037661226.2(Atpalpha);XM_037661227.2(Atpalpha);XM_037666342.2(Pkc53E);XM_037666343.2(Pkc53E);XM_037666947.2(PDPK1);XM_037666948.2(PDPK1);X…	K04371+K01540+K01540+K01540+K01540+K04527+K04527+K04527+K00922+K04371+K04371+K01539+K01539+K01539+K02677+K02677+K06276+K06276+K04526+K04526+K07827+K02649+K02649+K02649+K13358+K04527+K01540+K01540+K04527+K01539+K01539+K06276+K04527
Organismal Systems	Immune system	Th1 and Th2 cell differentiation	35	61	0.0304176	8.516928e-02	ko04658	XM_037642881.2(Pkcdelta);XM_037642897.2(p38b);XM_037642899.2(mapk14);XM_037642921.2(Su(H));XM_037643410.2(--);XM_037643411.2(--);XM_037643412.2(--);XM_037643413.2(--);XM_037643414.2(--);XM_037643415.2(--);XM_037643766.2(Ser);XM_037645420.2(MAPK1);XM_037649182.2(--);XM_037650448.2(mam);XM_037654913.2(Jak2);XM_037657660.2(mapk1);XM_037657661.2(mapk1);XM_037659680.2(Pp2B-14D);XM_037659681.2(Pp2B-14D…	K18052+K04441+K04441+K06053+K04379+K04379+K04379+K04379+K04379+K04379+K21635+K04371+K10166+K06061+K04447+K04371+K04371+K04348+K04348+K04348+K04348+K02599+K04734+K04734+K06268+K06268+K06051+K04440+K04379+K01116+K01116+K10166+K02580+K11224+K04441
Human Diseases	Infectious disease: viral	Kaposi sarcoma-associated herpesvirus infection	104	203	0.03325651	9.237919e-02	ko05167	XM_037642897.2(p38b);XM_037642899.2(mapk14);XM_037642983.2(Traf2);XM_037643019.2(tbk1);XM_037643410.2(--);XM_037643411.2(--);XM_037643412.2(--);XM_037643413.2(--);XM_037643414.2(--);XM_037643415.2(--);XM_037643956.2(hif1a);XM_037643960.2(RBL1);XM_037644445.2(RAC1);XM_037645420.2(MAPK1);XM_037647914.2(C3);XM_037648107.1(arm);XM_037650322.2(CREBBP);XM_037652254.2(E2F3);XM_037652658.2(--);XM_0376527…	K04441+K04441+K03173+K05410+K04379+K04379+K04379+K04379+K04379+K04379+K08268+K06618+K04392+K04371+K03990+K02105+K04498+K06620+K05060+K02183+K04392+K04392+K08343+K00914+K04368+K08770+K04447+K02091+K05870+K05870+K05870+K02183+K04539+K04539+K04539+K04539+K08738+K08738+K02183+K02183+K00922+K02183+K04536+K04536+K04536+K02183+K04371+K04371+K04348+K04348+K04348+K04348+K08770+K02183+K03083+K03083+K04491+…
Organismal Systems	Digestive system	Mineral absorption	40	72	0.04020691	1.103168e-01	ko04978	XM_037643463.2(SLC9A3);XM_037644580.2(SLC8A1);XM_037647312.2(nrv2);XM_037650272.1(--);XM_037650273.1(--);XM_037651072.2(--);XM_037651074.2(Slc30a1);XM_037654346.2(ClC-a);XM_037654465.2(--);XM_037654935.2(Slc11a2);XM_037656994.2(slc5a9);XM_037661225.2(Atpalpha);XM_037661226.2(Atpalpha);XM_037661227.2(Atpalpha);XM_037661733.2(SLC34A2);XM_037661734.2(SLC34A2);XM_037661735.2(SLC34A2);XM_037661736.2(S…	K12040+K05849+K01540+K01540+K01540+K01540+K14688+K05011+K14613+K21398+K14158+K01539+K01539+K01539+K14683+K14683+K14683+K14683+K05849+K14704+K14613+K14686+K14686+K14686+K14686+K14613+K01540+K01540+K21398+K21398+K01539+K01539+K14683+K14704+K14613+K14613+K14613+K14613+K14613+K14613
Metabolism	Carbohydrate metabolism	Butanoate metabolism	34	60	0.04035053	1.103168e-01	ko00650	XM_037642483.2(HADHA);XM_037650524.2(Bdh1);XM_037650796.2(Bdh1);XM_037652382.2(HMGCL);XM_037652383.1(HMGCL);XM_037657487.1(ACADS);XM_037658044.2(mmgB);XM_037658045.2(mmgB);XM_037658546.2(BDH1);XM_037660009.2(Gad1);XM_037663209.2(acat1-a);XM_037663210.1(acat1-a);XM_037663211.2(acat1-a);XM_037666346.2(BDH1);XM_037666828.2(Acsm3);XM_037667076.2(HADH);XM_037668743.2(BDH1);XM_037668745.2(BDH1);XM_0376…	K07515+K00019+K00019+K01640+K01640+K00248+K00074+K00074+K00019+K01580+K00626+K00626+K00626+K00019+K01896+K00022+K00019+K00019+K00019+K00019+K00019+K00019+K00019+K13524+K01641+K01641+K00022+K01027+K00139+K00019+K00019+K01641+K00626+K00109
Metabolism	Lipid metabolism	Biosynthesis of unsaturated fatty acids	64	121	0.04065963	1.103168e-01	ko01040	XM_037643816.2(ELOVL4);XM_037646603.2(AAEL008004);XM_037649906.2(AAEL008004);XM_037651043.2(AAEL008004);XM_037651045.2(AAEL008004);XM_037651098.2(AAEL008004);XM_037651099.2(ELOVL4);XM_037651100.2(ELOVL4);XM_037651245.2(AAEL008004);XM_037651249.2(AAEL008004);XM_037651252.2(ELOVL4);XM_037651253.2(AAEL008004);XM_037651353.2(ELOVL4);XM_037651395.2(AAEL008004);XM_037651396.2(AAEL008004);XM_037651399.2…	K10249+K10250+K10250+K10249+K10249+K10249+K10249+K10249+K10249+K10250+K10249+K10249+K10249+K10249+K10250+K10249+K10249+K10249+K10249+K10249+K10249+K10249+K10250+K10250+K10250+K10249+K10703+K10703+K12405+K00232+K00507+K00507+K00507+K00507+K00507+K00507+K10249+K10249+K10249+K10249+K00232+K10250+K10249+K10249+K10250+K10203+K10203+K10203+K10203+K08764+K10251+K10703+K00507+K00507+K10251+K10258+K10205+…
Human Diseases	Cancer: overview	Central carbon metabolism in cancer	62	117	0.04161566	1.120422e-01	ko05230	XM_037643171.2(Slc7a6);XM_037643172.2(Slc7a5);XM_037643894.2(IDH1);XM_037643956.2(hif1a);XM_037644730.2(Sirt6);XM_037645420.2(MAPK1);XM_037645550.2(IDH1);XM_037648355.2(Hk2);XM_037648407.2(fgfr2);XM_037648451.2(NTRK1);XM_037654668.2(Egfr);XM_037654672.2(Egfr);XM_037654858.2(Map2k1);XM_037656458.2(PIK3CA);XM_037656693.2(Glut1);XM_037656694.2(Glut1);XM_037656695.2(Glut1);XM_037656702.2(SLC2A3);XM_0…	K13780+K13780+K00031+K08268+K11416+K04371+K00031+K00844+K05093+K03176+K04361+K04361+K04368+K00922+K07299+K07299+K07299+K07299+K00162+K04371+K04371+K00873+K00873+K00873+K00844+K00161+K05099+K05099+K05099+K01425+K01425+K00031+K01110+K05099+K07299+K04456+K14634+K04362+K07827+K02649+K02649+K02649+K00031+K04451+K00844+K00844+K05093+K00844+K05126+K00850+K00850+K00850+K04361+K04361+K04361+K07299+K05099+…
Metabolism	Glycan biosynthesis and metabolism	Mucin type O-glycan biosynthesis	19	31	0.04602524	1.229682e-01	ko00512	XM_037651020.2(gly-10);XM_037651021.2(gly-10);XM_037653767.2(GALNT11);XM_037653768.2(GALNT11);XM_037653791.2(C1GalTA);XM_037653792.2(C1GalTA);XM_037653793.2(C1GalTA);XM_037653794.2(C1GalTA);XM_037653795.2(C1GalTA);XM_037653796.2(C1GalTA);XM_037653797.2(C1GalTA);XM_037654313.2(Pgant3);XM_037655115.1(Pgant5);XM_037668138.2(Galnt2);XM_037671177.2(c1galt1a);XM_049410821.1(Pgant7);XM_049413446.1(gly-5…	K00710+K00710+K00710+K00710+K00731+K00731+K00731+K00731+K00731+K00731+K00731+K00710+K00710+K00710+K00731+K00710+K00710+K00710+K00710
Cellular Processes	Cellular community - eukaryotes	Signaling pathways regulating pluripotency of stem cells	88	172	0.04873683	1.292264e-01	ko04550	XM_037642600.2(Id2);XM_037642897.2(p38b);XM_037642899.2(mapk14);XM_037644128.2(JARID2);XM_037645420.2(MAPK1);XM_037645423.2(Zfhx4);XM_037645431.2(Zfhx4);XM_037648043.2(fzd1);XM_037648107.1(arm);XM_037648124.2(FZD5);XM_037648407.2(fgfr2);XM_037650958.2(Mad);XM_037650959.2(Mad);XM_037651134.2(pax6a);XM_037651135.2(pax6a);XM_037652658.2(--);XM_037654025.2(SOX3);XM_037654361.2(Wnt6);XM_037654472.2(Wn…	K17695+K04441+K04441+K11478+K04371+K09378+K09378+K02432+K02105+K02375+K05093+K04676+K04676+K08031+K08031+K05060+K16796+K00445+K00445+K09370+K04368+K04447+K11459+K04662+K04662+K00922+K02353+K02353+K04371+K04371+K10177+K10177+K04671+K03083+K03083+K23605+K23605+K23605+K23605+K09301+K13596+K13596+K02354+K00572+K00444+K14439+K13578+K02842+K04364+K04364+K04385+K03083+K04456+K04362+K07827+K02649+K02649+…
Organismal Systems	Sensory system	Taste transduction	25	43	0.05169316	1.360346e-01	ko04742	XM_037643619.2(Plc21C);XM_037643848.2(mAChR-A);XM_037648058.2(Pde1c);XM_037648059.2(Pde1c);XM_037648063.2(--);XM_037650930.2(Grd);XM_037650931.2(Grd);XM_037654301.2(5-HT1B);XM_037656100.2(para);XM_037660758.2(gar-2);XM_037660759.2(gar-2);XM_037662992.2(GABBR1);XM_037665902.2(--);XM_037671304.2(Pka-C1);XM_037671305.2(Pka-C1);XM_037671306.2(Pka-C1);XM_037671307.2(Pka-C1);XM_037671759.2(--);XM_04941…	K05858+K04131+K13755+K13755+K13755+K05175+K05175+K04153+K04834+K04131+K04131+K04615+K04828+K04345+K04345+K04345+K04345+K04615+K05858+K13755+K13755+K08048+K04834+K04615+K04345
Human Diseases	Infectious disease: viral	Herpes simplex virus 1 infection	268	558	0.05352497	1.398040e-01	ko05168	XM_037642390.2(--);XM_037642462.2(--);XM_037642734.2(--);XM_037642910.2(--);XM_037642983.2(Traf2);XM_037643019.2(tbk1);XM_037643083.2(--);XM_037643591.2(--);XM_037644210.1(ppp1cb);XM_037644524.2(traf6-b);XM_037645770.2(--);XM_037646305.2(--);XM_037646352.2(znf711);XM_037647103.2(--);XM_037647242.2(IRAK4);XM_037647364.2(--);XM_037647707.2(chn);XM_037647711.2(chn);XM_037647914.2(C3);XM_037648104.2(…	K09228+K09228+K09228+K03175+K03173+K05410+K03175+K09228+K06269+K03175+K09228+K03175+K09228+K03175+K04733+K09228+K09228+K09228+K03990+K09228+K16196+K09849+K08860+K09228+K09228+K09228+K09228+K09228+K12893+K12896+K12896+K12896+K12896+K12892+K12892+K12892+K12892+K12896+K12896+K12896+K12896+K09228+K02161+K09228+K04447+K09228+K09228+K08738+K08738+K00922+K07293+K07293+K07293+K07293+K09228+K09228+K12890+…
Genetic Information Processing	Folding, sorting and degradation	Sulfur relay system	13	20	0.05400348	1.400090e-01	ko04122	XM_037650442.2(Mocs1);XM_037652661.2(Mocs2);XM_037657129.2(MOCS2);XM_037657130.2(VP15);XM_037660010.2(ctu1);XM_037668126.2(Uba4);XM_037668744.2(Mocs2);XM_037668865.2(Urm1);XM_037668876.2(Urm1);XM_037668882.2(Urm1);XM_037668888.2(Urm1);XM_037671683.2(Nfs1);XM_049417613.1(Urm1)	K03637+K03635+K03635+K21232+K14168+K11996+K03635+K12161+K12161+K12161+K12161+K04487+K12161
Cellular Processes	Cellular community - eukaryotes	Tight junction	132	266	0.05543716	1.413531e-01	ko04530	XM_037642342.2(Rho1);XM_037643475.2(PRKC2);XM_037643476.2(PRKC2);XM_037643477.2(PRKC2);XM_037643478.2(PRKC2);XM_037644203.2(actr2);XM_037644445.2(RAC1);XM_037647606.2(Pard6g);XM_037648023.2(ACTR3);XM_037648219.1(tws);XM_037648220.2(tws);XM_037648221.2(tws);XM_037648223.2(tws);XM_037648225.2(tws);XM_037648226.2(tws);XM_037648470.2(MYL9);XM_037648615.2(PRKCI);XM_037652656.2(--);XM_037653324.2(--);X…	K04513+K18050+K18050+K18050+K18050+K17260+K04392+K06093+K18584+K04354+K04354+K04354+K04354+K04354+K04354+K12755+K06069+K20479+K20479+K04392+K04392+K05719+K04237+K10591+K05692+K05719+K07839+K06069+K06069+K05754+K06069+K03456+K03456+K07901+K07901+K07901+K04382+K04382+K07199+K04426+K04426+K04426+K04426+K09183+K20638+K04392+K10352+K10352+K05692+K05757+K06106+K04802+K18050+K07198+K04345+K04345+K04345+…
Human Diseases	Endocrine and metabolic disease	Alcoholic liver disease	132	266	0.05543716	1.413531e-01	ko04936	XM_037642897.2(p38b);XM_037642899.2(mapk14);XM_037642910.2(--);XM_037643019.2(tbk1);XM_037643083.2(--);XM_037644391.2(Lpin1);XM_037644392.2(Lpin1);XM_037644393.2(Lpin1);XM_037644524.2(traf6-b);XM_037646305.2(--);XM_037647103.2(--);XM_037647242.2(IRAK4);XM_037647914.2(C3);XM_037648107.1(arm);XM_037650653.2(SREBF1);XM_037653968.2(TRA2B);XM_037656503.2(ALDH7A1);XM_037657066.2(ACOX3);XM_037657835.2(C…	K04441+K04441+K03175+K05410+K03175+K15728+K15728+K15728+K03175+K03175+K03175+K04733+K03990+K02105+K07197+K12897+K14085+K00232+K07359+K00249+K00249+K00665+K03175+K03175+K03083+K03083+K08765+K04491+K04491+K04491+K04491+K07199+K00507+K00507+K00507+K00507+K00507+K00507+K04426+K04426+K04426+K04426+K00121+K09408+K09408+K09408+K09408+K09408+K00232+K11411+K11411+K11411+K03175+K04433+K03083+K04430+K04456+…
Human Diseases	Infectious disease: bacterial	Bacterial invasion of epithelial cells	89	175	0.05573349	1.413531e-01	ko05100	XM_037642342.2(Rho1);XM_037642343.2(CAV1);XM_037644203.2(actr2);XM_037644445.2(RAC1);XM_037648023.2(ACTR3);XM_037648107.1(arm);XM_037648139.2(Dock1);XM_037648140.2(Dock1);XM_037648296.2(alpha-Cat);XM_037648298.2(alpha-Cat);XM_037648299.2(alpha-Cat);XM_037650602.2(ILK);XM_037650971.2(Sep2);XM_037650980.2(ARHGAP26);XM_037650982.2(ARHGAP26);XM_037650983.2(ARHGAP26);XM_037650984.2(ARHGAP26);XM_037651…	K04513+K06278+K17260+K04392+K18584+K02105+K13708+K13708+K05691+K05691+K05691+K06272+K16939+K13736+K13736+K13736+K13736+K04644+K04644+K04644+K04392+K04392+K05719+K05692+K05719+K00922+K05760+K05760+K05760+K04646+K05754+K04707+K05099+K05099+K05099+K12959+K05099+K01528+K01528+K01528+K04392+K16938+K05692+K05757+K06106+K02649+K02649+K02649+K05700+K05700+K23612+K05725+K04392+K04513+K04513+K04513+K04513+…
Organismal Systems	Environmental adaptation	Circadian rhythm	20	34	0.06782647	1.699105e-01	ko04710	XM_037648169.2(FBXW11);XM_037648171.2(FBXW11);XM_037649489.2(ARNTL);XM_037651883.2(SKP1);XM_037654993.2(CREB1);XM_037654995.2(CREB1);XM_037654996.2(CREB1);XM_037656952.2(per);XM_037661231.2(PRKAB1);XM_037666824.2(csnk1da);XM_037669813.2(SKP1);XM_037671068.2(PRKAA2);XM_049412599.1(SKP1);XM_049412797.1(Clk);XM_049413552.1(CREB1);XM_049413553.1(CREB1);XM_049413554.1(CREB1);XM_049416300.1(CUL1);XM_04…	K03362+K03362+K02296+K03094+K05870+K05870+K05870+K02633+K07199+K08960+K03094+K07198+K03094+K09026+K05870+K05870+K05870+K03347+K03347+K07199
Human Diseases	Cancer: specific types	Acute myeloid leukemia	34	62	0.06796419	1.699105e-01	ko05221	XM_037645420.2(MAPK1);XM_037654858.2(Map2k1);XM_037656458.2(PIK3CA);XM_037656952.2(per);XM_037657660.2(mapk1);XM_037657661.2(mapk1);XM_037658767.2(RPS6KB1);XM_037661056.2(pan);XM_037661065.2(pan);XM_037661072.2(pan);XM_037661080.2(pan);XM_037662714.2(BRAF);XM_037662715.2(BRAF);XM_037666543.2(drk);XM_037666544.2(drk);XM_037668110.2(Akt1);XM_037670646.2(Ras85D);XM_037671131.1(Pik3r1);XM_037671132.2…	K04371+K04368+K00922+K02633+K04371+K04371+K04688+K04491+K04491+K04491+K04491+K04365+K04365+K04364+K04364+K04456+K07827+K02649+K02649+K02649+K02580+K04688+K04688+K04688+K11224+K03099+K03099+K03099+K03099+K03099+K03099+K03099+K03099+K03099
Organismal Systems	Immune system	Th17 cell differentiation	47	89	0.07358471	1.826571e-01	ko04659	XM_037642881.2(Pkcdelta);XM_037642897.2(p38b);XM_037642899.2(mapk14);XM_037643410.2(--);XM_037643411.2(--);XM_037643412.2(--);XM_037643413.2(--);XM_037643414.2(--);XM_037643415.2(--);XM_037643956.2(hif1a);XM_037645420.2(MAPK1);XM_037649182.2(--);XM_037651115.2(rxraa);XM_037652658.2(--);XM_037654913.2(Jak2);XM_037657660.2(mapk1);XM_037657661.2(mapk1);XM_037659672.2(--);XM_037659673.2(--);XM_037659…	K18052+K04441+K04441+K04379+K04379+K04379+K04379+K04379+K04379+K08268+K04371+K10166+K08524+K05060+K04447+K04371+K04371+K09445+K09445+K04348+K04348+K04348+K04348+K23605+K23605+K23605+K23605+K04079+K04734+K04734+K06268+K06268+K08524+K08524+K04440+K04379+K01116+K01116+K10166+K05060+K02580+K09445+K09445+K11224+K09093+K05060+K04441
Human Diseases	Infectious disease: viral	Human cytomegalovirus infection	174	359	0.07602233	1.873790e-01	ko05163	XM_037642342.2(Rho1);XM_037642416.2(Galphao);XM_037642897.2(p38b);XM_037642899.2(mapk14);XM_037642983.2(Traf2);XM_037643019.2(tbk1);XM_037643118.2(Ac76E);XM_037643619.2(Plc21C);XM_037643960.2(RBL1);XM_037644445.2(RAC1);XM_037644887.2(G-s-alpha-60A);XM_037644892.2(G-s-alpha-60A);XM_037645420.2(MAPK1);XM_037646866.2(gnai1);XM_037647355.2(gnai1);XM_037648107.1(arm);XM_037648288.2(TRAF4);XM_037650324…	K04513+K04534+K04441+K04441+K03173+K05410+K08042+K05858+K06618+K04392+K04632+K04632+K04371+K04630+K04630+K02105+K09849+K08049+K08049+K06620+K08043+K08043+K02183+K04392+K04392+K08045+K08045+K08045+K04361+K04361+K09048+K09048+K09048+K09048+K04368+K02091+K05870+K05870+K05870+K02183+K04539+K04539+K04539+K04539+K06487+K06487+K08738+K08738+K08041+K02183+K02183+K00922+K02183+K04536+K04536+K04536+K02183+…
Organismal Systems	Endocrine system	GnRH secretion	39	73	0.08123052	1.988160e-01	ko04929	XM_037643619.2(Plc21C);XM_037645420.2(MAPK1);XM_037649481.2(Trpgamma);XM_037651351.2(Trpgamma);XM_037654744.2(HCN2);XM_037654858.2(Map2k1);XM_037654921.2(ARRB1);XM_037655571.2(Arr1);XM_037656458.2(PIK3CA);XM_037657388.2(SK);XM_037657389.2(SK);XM_037657390.2(SK);XM_037657391.2(SK);XM_037657660.2(mapk1);XM_037657661.2(mapk1);XM_037660565.2(Gnaq);XM_037662992.2(GABBR1);XM_037664287.2(Itpr1);XM_03766…	K05858+K04371+K04967+K04967+K04955+K04368+K04439+K04439+K00922+K04943+K04943+K04943+K04943+K04371+K04371+K04634+K04615+K04958+K02677+K02677+K04854+K04854+K04456+K07827+K04634+K02649+K02649+K02649+K04615+K05858+K04439+K04967+K04955+K04615+K04634+K04634+K04851+K04851+K04851
Cellular Processes	Transport and catabolism	Peroxisome	101	204	0.08954958	2.176552e-01	ko04146	XM_037642320.2(Abcd4);XM_037642547.2(ECI2);XM_037642809.1(nudt19);XM_037642817.1(nudt19);XM_037642825.2(nudt19);XM_037642985.2(Dao);XM_037642988.2(DAO);XM_037643576.2(ACSL3);XM_037643894.2(IDH1);XM_037644112.2(Gnpat);XM_037644113.2(Gnpat);XM_037644216.2(DDB_G0278529);XM_037644351.2(ACSL4);XM_037644431.2(ACSL3);XM_037645250.2(Acsl4);XM_037645550.2(IDH1);XM_037647695.2(PEX3);XM_037648889.2(sod1);XM…	K05678+K13239+K13355+K13355+K13355+K00273+K00273+K01897+K00031+K00649+K00649+K13348+K01897+K01897+K01897+K00031+K13336+K04565+K04565+K13356+K13356+K13356+K13356+K13356+K07753+K13354+K13356+K13356+K13335+K01640+K01640+K05940+K05678+K01897+K13273+K12405+K12261+K12261+K12261+K12261+K13352+K01897+K00232+K13342+K13343+K00869+K11517+K13337+K13353+K13336+K13346+K04565+K00232+K00031+K13341+K01897+K00803+…
Metabolism	Metabolism of other amino acids	Phosphonate and phosphinate metabolism	16	27	0.09084774	2.192876e-01	ko00440	XM_037650528.2(CEPT1);XM_037650529.2(CEPT1);XM_037652372.2(cept1);XM_037652374.2(cept1);XM_037652375.2(cept1);XM_037655099.2(PCYT1B);XM_037655100.2(PCYT1B);XM_037655101.2(PCYT1B);XM_037655102.2(PCYT1A);XM_037666453.1(PCYT2);XM_037666454.1(PCYT2);XM_037673686.2(Selenoi);XM_049412761.1(cept1);XM_049412762.1(cept1);XM_049412763.1(cept1);XM_049412764.1(cept1)	K13644+K13644+K00993+K00993+K00993+K00968+K00968+K00968+K00968+K00967+K00967+K00993+K00993+K00993+K00993+K00993
Organismal Systems	Endocrine system	Insulin signaling pathway	126	258	0.09477421	2.271984e-01	ko04910	XM_037642843.2(PCK1);XM_037642852.2(PCK1);XM_037644107.2(G6pc3);XM_037644143.2(GlyP);XM_037644210.1(ppp1cb);XM_037644699.2(GlyP);XM_037645420.2(MAPK1);XM_037647310.2(Socs2);XM_037648303.2(ppp1r3b-b);XM_037648355.2(Hk2);XM_037648482.2(INPP5A);XM_037648615.2(PRKCI);XM_037650653.2(SREBF1);XM_037652756.2(CMD1);XM_037654699.2(IGF1R);XM_037654700.2(IGF1R);XM_037654701.2(Igf1r);XM_037654858.2(Map2k1);XM…	K01596+K01596+K01084+K00688+K06269+K00688+K04371+K04695+K07189+K00844+K01106+K06069+K07197+K02183+K04527+K04527+K04527+K04368+K02183+K02183+K02183+K00922+K00871+K00871+K02183+K07192+K06069+K06069+K02183+K04371+K04371+K06269+K04688+K00665+K06069+K04707+K07206+K02183+K07208+K03083+K03083+K01084+K07199+K05695+K04365+K04365+K00844+K07187+K03259+K02183+K04364+K04364+K03083+K06276+K06276+K07192+K04456+…
Environmental Information Processing	Signal transduction	Phosphatidylinositol signaling system	87	175	0.09907011	2.358812e-01	ko04070	XM_037642264.2(Impad1);XM_037643619.2(Plc21C);XM_037644484.2(ITPKB);XM_037646054.2(PIKFYVE);XM_037646311.2(GH18973);XM_037647023.2(tmem55bb);XM_037648352.2(plc-1);XM_037648482.2(INPP5A);XM_037648709.2(Inpp5f);XM_037648740.2(pi4k2b);XM_037649217.1(PIS2);XM_037650577.2(PI4KA);XM_037650691.2(MTMR2);XM_037650944.1(MTMR8);XM_037651238.2(Pik3c2a);XM_037651239.2(Pik3c2a);XM_037651567.2(Pik3c2a);XM_03765…	K15759+K05858+K00911+K00921+K00901+K13084+K05860+K01106+K21798+K13711+K00999+K00888+K18081+K18083+K00923+K00923+K00923+K00923+K02183+K07756+K07756+K07756+K00914+K00901+K00901+K00901+K00889+K02183+K01107+K00901+K02183+K02183+K00922+K02183+K02183+K18082+K00901+K00901+K02183+K00889+K00889+K00889+K00889+K00889+K00889+K00889+K10572+K00901+K01110+K04958+K19801+K19801+K19801+K02677+K02677+K02183+K00913+…
Human Diseases	Infectious disease: viral	Hepatitis C	108	220	0.1010106	2.388764e-01	ko05160	XM_037642910.2(--);XM_037642983.2(Traf2);XM_037643019.2(tbk1);XM_037643083.2(--);XM_037643960.2(RBL1);XM_037644524.2(traf6-b);XM_037645420.2(MAPK1);XM_037646305.2(--);XM_037647103.2(--);XM_037647854.2(Pias3);XM_037648107.1(arm);XM_037648219.1(tws);XM_037648220.2(tws);XM_037648221.2(tws);XM_037648223.2(tws);XM_037648225.2(tws);XM_037648226.2(tws);XM_037648237.2(Eif2ak4);XM_037648433.2(Eif2ak3);XM_…	K03175+K03173+K05410+K03175+K06618+K03175+K04371+K03175+K03175+K04706+K02105+K04354+K04354+K04354+K04354+K04354+K04354+K16196+K08860+K13885+K08524+K13885+K06508+K06508+K06620+K16197+K16197+K16197+K04361+K04361+K04368+K02091+K04706+K04706+K04706+K08738+K08738+K00922+K06630+K04371+K04371+K03175+K03456+K03456+K03175+K03083+K03083+K04382+K04382+K04706+K04365+K04365+K03175+K04364+K04364+K03083+K04456+…
Cellular Processes	Cell growth and death	Cell cycle	100	203	0.102347	2.404124e-01	ko04110	XM_037642104.2(HDAC1);XM_037643338.2(CCNE1);XM_037643343.2(CCNE1);XM_037643349.2(CCNE1);XM_037643960.2(RBL1);XM_037644827.2(dpa);XM_037645098.2(Cdc45);XM_037645113.2(RBL1);XM_037645120.2(Rbl2);XM_037646122.2(--);XM_037646410.2(--);XM_037646737.2(stag1);XM_037646926.2(Cdc6);XM_037647891.2(E2F4);XM_037647894.2(E2F4);XM_037648588.2(bub3);XM_037648599.2(Cdc6);XM_037650322.2(CREBBP);XM_037650942.2(--)…	K06067+K06626+K06626+K06626+K06618+K02212+K06628+K04681+K04681+K10500+K06679+K06671+K02213+K04682+K04682+K02180+K02213+K04498+K25228+K25228+K06670+K06670+K03363+K02541+K03094+K06620+K16197+K16197+K16197+K21771+K06640+K03350+K02091+K03355+K10500+K10500+K02210+K03354+K06630+K02542+K03083+K03083+K23605+K23605+K23605+K23605+K02606+K02542+K06636+K06636+K21770+K06671+K08866+K06679+K03083+K02087+K06679+…
Human Diseases	Cancer: overview	PD-L1 expression and PD-1 checkpoint pathway in cancer	84	169	0.1040056	2.426797e-01	ko05235	XM_037642881.2(Pkcdelta);XM_037642897.2(p38b);XM_037642899.2(mapk14);XM_037642910.2(--);XM_037643083.2(--);XM_037643410.2(--);XM_037643411.2(--);XM_037643412.2(--);XM_037643413.2(--);XM_037643414.2(--);XM_037643415.2(--);XM_037643956.2(hif1a);XM_037644524.2(traf6-b);XM_037645420.2(MAPK1);XM_037646305.2(--);XM_037647103.2(--);XM_037654668.2(Egfr);XM_037654672.2(Egfr);XM_037654858.2(Map2k1);XM_0376…	K18052+K04441+K04441+K03175+K03175+K04379+K04379+K04379+K04379+K04379+K04379+K08268+K03175+K04371+K03175+K03175+K04361+K04361+K04368+K04447+K00922+K07293+K07293+K07293+K07293+K04371+K04371+K04688+K04348+K04348+K04348+K04348+K03175+K03175+K01110+K03175+K04433+K03115+K03115+K04456+K04734+K04734+K03175+K06268+K06268+K03175+K03175+K03175+K03175+K03175+K03175+K03175+K03175+K03175+K07827+K02649+K02649+…
Organismal Systems	Immune system	Platelet activation	115	236	0.1122915	2.602783e-01	ko04611	XM_037642342.2(Rho1);XM_037642897.2(p38b);XM_037642899.2(mapk14);XM_037643118.2(Ac76E);XM_037643619.2(Plc21C);XM_037644210.1(ppp1cb);XM_037644887.2(G-s-alpha-60A);XM_037644892.2(G-s-alpha-60A);XM_037645420.2(MAPK1);XM_037646866.2(gnai1);XM_037647355.2(gnai1);XM_037648615.2(PRKCI);XM_037650324.2(Adcy9);XM_037650325.2(Adcy9);XM_037650799.1(Stim2);XM_037650800.1(Stim2);XM_037650801.1(Stim2);XM_03765…	K04513+K04441+K04441+K08042+K05858+K06269+K04632+K04632+K04371+K04630+K04630+K06069+K08049+K08049+K16059+K16059+K16059+K16059+K16059+K16059+K16059+K16059+K16059+K16059+K12318+K12318+K12319+K12318+K12319+K12319+K08043+K08043+K05719+K08045+K08045+K08045+K05692+K05719+K08041+K00922+K16056+K16056+K06069+K06069+K04371+K04371+K06269+K06069+K07532+K04634+K01832+K06271+K01832+K04958+K01832+K05692+K07376+…
Metabolism	Metabolism of terpenoids and polyketides	Terpenoid backbone biosynthesis	29	54	0.1137504	2.619253e-01	ko00900	XM_037644136.2(Sras);XM_037654446.2(Pmvk);XM_037654541.2(IDI1);XM_037654543.2(IDI1);XM_037656331.2(--);XM_037656574.2(Icmt);XM_037658101.2(MVK);XM_037659789.2(--);XM_037659971.2(PDSS1);XM_037663209.2(acat1-a);XM_037663210.1(acat1-a);XM_037663211.2(acat1-a);XM_037663897.2(ZMPSTE24);XM_037664203.2(nus1);XM_037664215.2(PDSS2);XM_037666099.2(FNTA);XM_037670696.2(GGPS1);XM_037670699.2(GGPS1);XM_037670…	K08658+K13273+K01823+K01823+K11778+K00587+K00869+K14066+K12504+K00626+K00626+K00626+K06013+K19177+K12505+K05955+K00804+K00804+K00804+K01641+K01641+K01597+K01597+K00869+K01823+K00804+K00804+K01641+K00626
Human Diseases	Cancer: specific types	Thyroid cancer	21	38	0.1236388	2.828339e-01	ko05216	XM_037645420.2(MAPK1);XM_037648107.1(arm);XM_037648451.2(NTRK1);XM_037651115.2(rxraa);XM_037654858.2(Map2k1);XM_037656822.2(ddb2);XM_037657660.2(mapk1);XM_037657661.2(mapk1);XM_037661056.2(pan);XM_037661065.2(pan);XM_037661072.2(pan);XM_037661080.2(pan);XM_037662714.2(BRAF);XM_037662715.2(BRAF);XM_037667379.2(tpr);XM_037670646.2(Ras85D);XM_037671653.2(rxraa);XM_037671662.2(rxraa);XM_037673275.2(t…	K04371+K02105+K03176+K08524+K04368+K10140+K04371+K04371+K04491+K04491+K04491+K04491+K04365+K04365+K09291+K07827+K08524+K08524+K04451+K05126+K04451
Metabolism	Glycan biosynthesis and metabolism	Glycosaminoglycan biosynthesis - keratan sulfate	16	28	0.1265484	2.876100e-01	ko00533	XM_037642612.2(Chst5);XM_037644135.2(FUT8);XM_037657532.2(bre-4);XM_037657540.2(bre-4);XM_037657543.2(bre-4);XM_037657545.2(bre-4);XM_037657546.2(bre-4);XM_037657549.2(bre-4);XM_037659035.2(bre-4);XM_037663248.2(bre-4);XM_037663254.2(bre-4);XM_037668519.2(fut8);XM_037673254.2(Chst5);XM_037673646.1(CHST6);XM_049414621.1(bre-4);XM_049414622.1(bre-4)	K09671+K00717+K07968+K07968+K07968+K07968+K07968+K07968+K07966+K07968+K07968+K00717+K09671+K09671+K07968+K07968
Environmental Information Processing	Signal transduction	TGF-beta signaling pathway	78	158	0.1300011	2.935509e-01	ko04350	XM_037642342.2(Rho1);XM_037642596.2(ID2);XM_037642600.2(Id2);XM_037644074.2(Bmp2);XM_037645113.2(RBL1);XM_037645120.2(Rbl2);XM_037645420.2(MAPK1);XM_037646313.2(smurf2);XM_037647891.2(E2F4);XM_037647894.2(E2F4);XM_037650322.2(CREBBP);XM_037650958.2(Mad);XM_037650959.2(Mad);XM_037651387.2(Bmp7);XM_037651883.2(SKP1);XM_037653714.1(--);XM_037654579.2(Bambi);XM_037654810.2(RGMA);XM_037654811.2(RGMA);…	K04513+K17696+K17695+K21283+K04681+K04681+K04371+K04678+K04682+K04682+K04498+K04676+K04676+K16621+K03094+K10162+K10162+K06847+K06847+K04662+K04662+K04371+K04371+K04688+K21283+K04671+K03456+K03456+K04677+K04382+K04382+K23605+K23605+K23605+K23605+K13596+K13596+K13578+K04678+K04658+K03094+K21283+K04679+K19553+K04513+K04513+K04513+K04513+K04513+K04513+K04513+K04498+K04676+K04676+K04676+K03094+K04683+…
Genetic Information Processing	Folding, sorting and degradation	RNA degradation	70	141	0.1311486	2.942437e-01	ko03018	XM_037642212.2(edc4);XM_037642373.2(Lsm7);XM_037642374.2(Lsm7);XM_037643594.2(PNPT1);XM_037644067.2(Pabpc1);XM_037644243.2(Mphosph6);XM_037644541.2(PNPT1);XM_037646423.2(Cnot1);XM_037646522.2(Patl1);XM_037646546.1(CNOT7);XM_037646619.2(CNOT7);XM_037647510.2(Tent4b);XM_037647514.1(TENT4B);XM_037650132.2(CNOT7);XM_037650354.2(pan3);XM_037651859.2(exosc6);XM_037652469.2(HSPA9);XM_037652976.2(Hsp60A)…	K12616+K12626+K12626+K00962+K13126+K12593+K00962+K12604+K12617+K12581+K12581+K03514+K03514+K12581+K12572+K12587+K04043+K04077+K04077+K10643+K12606+K12606+K12606+K12615+K12624+K12591+K01689+K01689+K12618+K12613+K12620+K14443+K14443+K12614+K16855+K16855+K12607+K14443+K12627+K12597+K12599+K12599+K14443+K01148+K12580+K12580+K12580+K12605+K12603+K12603+K12598+K03678+K03678+K03678+K01148+K12616+K12610+…
Human Diseases	Cancer: specific types	Basal cell carcinoma	30	57	0.1389364	3.097308e-01	ko05217	XM_037644074.2(Bmp2);XM_037648043.2(fzd1);XM_037648107.1(arm);XM_037648124.2(FZD5);XM_037654361.2(Wnt6);XM_037654472.2(Wnt6);XM_037655681.2(--);XM_037655682.2(--);XM_037656820.2(dvl3);XM_037656821.2(dvl3);XM_037656822.2(ddb2);XM_037659376.2(Bmp7);XM_037660760.2(GSK3B);XM_037660761.2(GSK3B);XM_037661056.2(pan);XM_037661065.2(pan);XM_037661072.2(pan);XM_037661080.2(pan);XM_037661690.2(gli3);XM_0376…	K21283+K02432+K02105+K02375+K00445+K00445+K04662+K04662+K02353+K02353+K10140+K21283+K03083+K03083+K04491+K04491+K04491+K04491+K06230+K02354+K00572+K00444+K02842+K04385+K03083+K21283+K04451+K02085+K02085+K04451
Human Diseases	Cancer: specific types	Pancreatic cancer	48	95	0.144996	3.211937e-01	ko05212	XM_037643960.2(RBL1);XM_037644445.2(RAC1);XM_037645420.2(MAPK1);XM_037650618.2(BRCA2);XM_037652254.2(E2F3);XM_037653854.2(RAC1);XM_037654235.2(RAC1);XM_037654668.2(Egfr);XM_037654672.2(Egfr);XM_037654858.2(Map2k1);XM_037654959.2(CDK6);XM_037655489.2(Rala);XM_037656458.2(PIK3CA);XM_037656822.2(ddb2);XM_037657660.2(mapk1);XM_037657661.2(mapk1);XM_037658767.2(RPS6KB1);XM_037661073.2(ralbp1-a);XM_037…	K06618+K04392+K04371+K08775+K06620+K04392+K04392+K04361+K04361+K04368+K02091+K07834+K00922+K10140+K04371+K04371+K04688+K08773+K08773+K23605+K23605+K23605+K23605+K04365+K04365+K04392+K04482+K04456+K01115+K07827+K02649+K02649+K02649+K04440+K04451+K04392+K06620+K04392+K04361+K04361+K04361+K02580+K04393+K04688+K04688+K04688+K08773+K04451
Metabolism	Amino acid metabolism	Tyrosine metabolism	23	43	0.1543932	3.398592e-01	ko00350	XM_037643333.1(Gstz1);XM_037643334.2(Gstz1);XM_037643934.2(Fahd1);XM_037649793.2(Tat);XM_037655372.2(mao);XM_037655423.2(MAOB);XM_037656991.2(MIF);XM_037659989.2(Maob);XM_037663150.2(hgo);XM_037663793.2(ADH5);XM_037663979.2(Got2);XM_037667175.2(DBH);XM_037670618.2(Aldh3a2);XM_049410741.1(Tat);XM_049411289.1(Gstz1);XM_049411290.1(Gstz1);XM_049411292.1(Gstz1);XM_049411293.1(Gstz1);XM_049411294.1(Gs…	K01800+K01800+K01557+K00815+K00274+K00274+K07253+K00274+K00451+K00121+K14455+K00503+K00129+K00815+K01800+K01800+K01800+K01800+K01800+K01800+K01800+K01800+K22329
Organismal Systems	Immune system	Leukocyte transendothelial migration	77	158	0.1670113	3.653372e-01	ko04670	XM_037642342.2(Rho1);XM_037642897.2(p38b);XM_037642899.2(mapk14);XM_037644445.2(RAC1);XM_037646866.2(gnai1);XM_037647355.2(gnai1);XM_037648107.1(arm);XM_037648296.2(alpha-Cat);XM_037648298.2(alpha-Cat);XM_037648299.2(alpha-Cat);XM_037648470.2(MYL9);XM_037653854.2(RAC1);XM_037654235.2(RAC1);XM_037654296.2(RAPGEF4);XM_037654297.2(RAPGEF4);XM_037654299.2(RAPGEF4);XM_037654300.2(RAPGEF4);XM_037654306…	K04513+K04441+K04441+K04392+K04630+K04630+K02105+K05691+K05691+K05691+K12755+K04392+K04392+K04351+K04351+K04351+K04351+K05719+K05692+K05719+K00922+K07293+K07293+K07293+K07293+K05760+K05760+K05760+K04392+K02677+K02677+K05692+K02649+K02649+K02649+K05700+K05700+K13709+K12757+K04353+K05725+K04392+K04513+K04513+K04513+K04513+K04513+K04513+K04513+K01116+K01116+K12755+K04392+K04351+K05719+K05719+K05719+…
Human Diseases	Infectious disease: viral	Epstein-Barr virus infection	152	321	0.17355	3.732138e-01	ko05169	XM_037642104.2(HDAC1);XM_037642897.2(p38b);XM_037642899.2(mapk14);XM_037642910.2(--);XM_037642921.2(Su(H));XM_037642983.2(Traf2);XM_037643019.2(tbk1);XM_037643083.2(--);XM_037643338.2(CCNE1);XM_037643343.2(CCNE1);XM_037643349.2(CCNE1);XM_037643960.2(RBL1);XM_037644199.2(PSMC6);XM_037644445.2(RAC1);XM_037644524.2(traf6-b);XM_037646305.2(--);XM_037647103.2(--);XM_037647242.2(IRAK4);XM_037648288.2(T…	K06067+K04441+K04441+K03175+K06053+K03173+K05410+K03175+K06626+K06626+K06626+K06618+K03064+K04392+K03175+K03175+K03175+K04733+K09849+K03029+K03029+K19202+K19202+K06691+K06691+K03062+K06620+K04392+K04392+K02161+K10591+K02091+K06066+K03036+K03036+K03036+K03036+K08738+K08738+K03032+K00922+K10140+K06054+K06054+K03175+K03063+K03175+K10881+K11644+K11644+K03037+K02161+K04392+K03175+K04433+K03035+K09849+…
Cellular Processes	Cell growth and death	Ferroptosis	38	75	0.1735953	3.732138e-01	ko04216	XM_037642169.2(vdac2);XM_037643576.2(ACSL3);XM_037644351.2(ACSL4);XM_037644431.2(ACSL3);XM_037644542.2(ATG7);XM_037645250.2(Acsl4);XM_037646786.2(Lpcat3);XM_037654149.2(ACSL3);XM_037654540.2(--);XM_037654935.2(Slc11a2);XM_037655736.2(Acsl5);XM_037656168.2(Sat1);XM_037657369.2(SAT2);XM_037658680.2(LPCAT3);XM_037659175.2(Gclm);XM_037663216.2(Gclc);XM_037663842.2(--);XM_037663843.2(--);XM_037664217.…	K15040+K01897+K01897+K01897+K08337+K01897+K13515+K01897+K00657+K21398+K01897+K00657+K00657+K13515+K11205+K11204+K05634+K05634+K08339+K08339+K01897+K01897+K14720+K04451+K01897+K21398+K21398+K00657+K13515+K13515+K13515+K13515+K13515+K13515+K13515+K13515+K04451+K14720
Metabolism	Glycan biosynthesis and metabolism	Glycosaminoglycan biosynthesis - chondroitin sulfate / dermatan sulfate	9	15	0.173811	3.732138e-01	ko00532	XM_037645045.2(B3GAT3);XM_037655536.2(CHPF2);XM_037655745.2(CHSY1);XM_037656997.2(sqv-2);XM_037656998.2(B3GALT6);XM_037658698.2(Chst11);XM_037671427.2(B4GALT7);XM_049417843.1(Xylt2);XM_049417844.1(oxt)	K10158+K03419+K13499+K00734+K00734+K01017+K00733+K00771+K00771
Metabolism	Metabolism of cofactors and vitamins	Vitamin B6 metabolism	10	17	0.1749102	3.732840e-01	ko00750	XM_037654508.2(PHOSPHO2);XM_037654509.2(PHOSPHO2);XM_037661350.2(Psat1);XM_049413416.1(PHOSPHO2);XM_049413417.1(PHOSPHO2);XM_049413418.1(PHOSPHO2);XM_049413419.1(PHOSPHO2);XM_049413420.1(PHOSPHO2);XM_049413421.1(PHOSPHO2);XM_049413422.1(PHOSPHO2)	K13248+K13248+K00831+K13248+K13248+K13248+K13248+K13248+K13248+K13248
Human Diseases	Infectious disease: parasitic	Leishmaniasis	67	137	0.1767149	3.748498e-01	ko05140	XM_037642897.2(p38b);XM_037642899.2(mapk14);XM_037642910.2(--);XM_037643083.2(--);XM_037643410.2(--);XM_037643411.2(--);XM_037643412.2(--);XM_037643413.2(--);XM_037643414.2(--);XM_037643415.2(--);XM_037644524.2(traf6-b);XM_037645420.2(MAPK1);XM_037646305.2(--);XM_037647103.2(--);XM_037647242.2(IRAK4);XM_037647914.2(C3);XM_037651161.2(eEF1alpha1);XM_037654306.2(mys);XM_037654913.2(Jak2);XM_0376554…	K04441+K04441+K03175+K03175+K04379+K04379+K04379+K04379+K04379+K04379+K03175+K04371+K03175+K03175+K04733+K03990+K03231+K05719+K04447+K05719+K04371+K04371+K03175+K03175+K03175+K04734+K04734+K03175+K03175+K03175+K03175+K03175+K03175+K03175+K03175+K03175+K03175+K03175+K03175+K03175+K04379+K03175+K05719+K05719+K05719+K05719+K05719+K05719+K05719+K05719+K05719+K05719+K03990+K02580+K03175+K04427+K04427+…
Human Diseases	Endocrine and metabolic disease	AGE-RAGE signaling pathway in diabetic complications	47	95	0.1970908	4.155529e-01	ko04933	XM_037642897.2(p38b);XM_037642899.2(mapk14);XM_037643475.2(PRKC2);XM_037643476.2(PRKC2);XM_037643477.2(PRKC2);XM_037643478.2(PRKC2);XM_037643619.2(Plc21C);XM_037644445.2(RAC1);XM_037645420.2(MAPK1);XM_037648352.2(plc-1);XM_037653854.2(RAC1);XM_037654235.2(RAC1);XM_037654544.2(BAX);XM_037654913.2(Jak2);XM_037656458.2(PIK3CA);XM_037657660.2(mapk1);XM_037657661.2(mapk1);XM_037661293.2(SMAD3);XM_0376…	K04441+K04441+K18050+K18050+K18050+K18050+K05858+K04392+K04371+K05860+K04392+K04392+K02161+K04447+K00922+K04371+K04371+K23605+K23605+K23605+K23605+K02161+K06237+K06237+K04392+K02677+K02677+K06624+K04456+K18050+K07827+K02649+K02649+K02649+K05857+K04440+K04392+K05858+K01116+K01116+K04392+K02580+K04393+K11224+K06237+K05857+K04441
Environmental Information Processing	Signal transduction	Hedgehog signaling pathway - fly	39	78	0.1990371	4.171436e-01	ko04341	XM_037646313.2(smurf2);XM_037648169.2(FBXW11);XM_037648171.2(FBXW11);XM_037648175.2(Gprk2);XM_037648176.2(Gprk2);XM_037648711.2(CSNK1A1);XM_037648712.2(CSNK1A1);XM_037651883.2(SKP1);XM_037652258.2(--);XM_037654218.2(SPOP);XM_037655560.2(Cul3);XM_037655668.2(CSNK1G3);XM_037655681.2(--);XM_037655682.2(--);XM_037660189.2(en2-a);XM_037660190.2(en2-a);XM_037660760.2(GSK3B);XM_037660761.2(GSK3B);XM_037…	K04678+K03362+K03362+K08291+K08291+K08957+K08957+K03094+K10523+K10523+K03869+K08958+K04662+K04662+K09319+K09319+K03083+K03083+K10523+K10523+K10523+K10523+K08960+K03083+K04678+K03094+K10523+K04345+K04345+K04345+K04345+K03094+K09319+K09319+K09319+K03347+K03347+K24680+K04345
Environmental Information Processing	Signal transduction	Hedgehog signaling pathway	42	85	0.2168042	4.516754e-01	ko04340	XM_037646313.2(smurf2);XM_037648169.2(FBXW11);XM_037648171.2(FBXW11);XM_037648605.2(Lrp2);XM_037648711.2(CSNK1A1);XM_037648712.2(CSNK1A1);XM_037650690.2(KIF3A);XM_037652258.2(--);XM_037654218.2(SPOP);XM_037654544.2(BAX);XM_037654921.2(ARRB1);XM_037655560.2(Cul3);XM_037655571.2(Arr1);XM_037655668.2(CSNK1G3);XM_037657530.2(gpr161);XM_037658061.1(Gprk1);XM_037660760.2(GSK3B);XM_037660761.2(GSK3B);XM…	K04678+K03362+K03362+K06233+K08957+K08957+K10394+K10523+K10523+K02161+K04439+K03869+K04439+K08958+K08439+K00910+K03083+K03083+K06230+K10523+K10523+K10523+K10523+K11989+K02161+K23664+K08960+K03083+K04678+K10523+K04345+K04345+K04345+K04345+K06233+K04439+K08439+K11989+K03347+K03347+K24680+K04345
Environmental Information Processing	Signal transduction	Hippo signaling pathway - multiple species	14	26	0.2261304	4.653567e-01	ko04392	XM_037644030.2(STK3);XM_037646977.2(jub);XM_037646982.2(jub);XM_037664041.2(PAK1);XM_037664042.2(PAK1);XM_037664557.2(LATS2);XM_037664890.2(Fat4);XM_037664897.2(Fat4);XM_037666824.2(csnk1da);XM_049412138.1(ds);XM_049412155.1(ft);XM_049418798.1(TEAD1);XM_049418799.1(TEAD1);XM_049418800.1(TEAD1)	K04412+K16682+K16682+K04409+K04409+K08791+K16669+K16669+K08960+K16507+K16669+K09448+K09448+K09448
Metabolism	Lipid metabolism	Fatty acid elongation	59	122	0.228314	4.653567e-01	ko00062	XM_037642483.2(HADHA);XM_037642485.2(HADHB);XM_037643816.2(ELOVL4);XM_037646603.2(AAEL008004);XM_037649906.2(AAEL008004);XM_037651043.2(AAEL008004);XM_037651045.2(AAEL008004);XM_037651098.2(AAEL008004);XM_037651099.2(ELOVL4);XM_037651100.2(ELOVL4);XM_037651245.2(AAEL008004);XM_037651249.2(AAEL008004);XM_037651252.2(ELOVL4);XM_037651253.2(AAEL008004);XM_037651353.2(ELOVL4);XM_037651395.2(AAEL00800…	K07515+K07509+K10249+K10250+K10250+K10249+K10249+K10249+K10249+K10249+K10249+K10250+K10249+K10249+K10249+K10249+K10250+K10249+K10249+K10249+K10249+K10249+K10249+K10249+K10250+K10250+K10250+K10249+K10703+K10703+K10249+K10249+K10249+K10249+K10250+K10249+K10249+K10250+K00022+K10203+K10203+K10203+K10203+K10251+K10703+K10251+K10258+K07508+K10205+K00022+K10249+K10249+K10249+K10250+K10249+K10203+K07508+…
Metabolism	Carbohydrate metabolism	Inositol phosphate metabolism	59	122	0.228314	4.653567e-01	ko00562	XM_037643619.2(Plc21C);XM_037644484.2(ITPKB);XM_037646054.2(PIKFYVE);XM_037648352.2(plc-1);XM_037648482.2(INPP5A);XM_037648709.2(Inpp5f);XM_037648740.2(pi4k2b);XM_037649217.1(PIS2);XM_037650577.2(PI4KA);XM_037650691.2(MTMR2);XM_037650944.1(MTMR8);XM_037651238.2(Pik3c2a);XM_037651239.2(Pik3c2a);XM_037651567.2(Pik3c2a);XM_037651568.2(Pik3c2a);XM_037654835.2(pik3c3);XM_037655158.2(PIP4K2A);XM_037655…	K05858+K00911+K00921+K05860+K01106+K21798+K13711+K00999+K00888+K18081+K18083+K00923+K00923+K00923+K00923+K00914+K00889+K01107+K00922+K18082+K24222+K01803+K00889+K00889+K00889+K00889+K00889+K00889+K00889+K00469+K10572+K01110+K19801+K19801+K19801+K03103+K03103+K03103+K00913+K00915+K01858+K05857+K20279+K18086+K00911+K05858+K01116+K01116+K01092+K00923+K00889+K00889+K18086+K18086+K00469+K22913+K03103+…
Metabolism	Metabolism of other amino acids	Taurine and hypotaurine metabolism	32	64	0.2286896	4.653567e-01	ko00430	XM_037646026.2(--);XM_037650540.2(Fmo5);XM_037650543.2(FMO5);XM_037652909.2(--);XM_037656137.2(GGT3);XM_037656150.2(--);XM_037656158.2(Ggt1);XM_037656201.2(GGTLC1);XM_037656659.2(Ggt1);XM_037656660.2(Ggt1);XM_037656662.2(GGT1);XM_037656765.2(Ado);XM_037656862.2(Ggt1);XM_037657692.2(Ggt1);XM_037657693.2(Ggt1);XM_037657694.2(Ggt1);XM_037657695.2(Ggt1);XM_037658931.2(Ggt1);XM_037660009.2(Gad1);XM_03…	K18592+K00485+K00485+K00681+K18592+K18592+K18592+K18592+K18592+K18592+K18592+K10712+K18592+K18592+K18592+K18592+K18592+K18592+K01580+K00681+K00485+K00456+K00485+K18592+K18592+K18592+K18592+K00485+K00485+K00485+K18592+K18592
Cellular Processes	Cell growth and death	Apoptosis - fly	87	184	0.2552933	5.164893e-01	ko04214	XM_037642910.2(--);XM_037643083.2(--);XM_037644030.2(STK3);XM_037644524.2(traf6-b);XM_037644969.2(DUSP10);XM_037645420.2(MAPK1);XM_037646305.2(--);XM_037647103.2(--);XM_037648433.2(Eif2ak3);XM_037650024.1(Eip74EF);XM_037650739.2(Eip74EF);XM_037650740.2(Eip74EF);XM_037650741.2(Eip74EF);XM_037650743.2(Eip74EF);XM_037650744.2(Eip74EF);XM_037650745.2(Eip74EF);XM_037650747.2(Eip74EF);XM_037650748.2(Ei…	K03175+K03175+K04412+K03175+K20216+K04371+K03175+K03175+K08860+K09428+K09428+K09428+K09428+K09428+K09428+K09428+K09428+K09428+K04361+K04361+K06640+K07611+K08738+K08738+K06030+K04371+K04371+K04397+K04397+K03175+K03175+K04365+K04365+K04426+K04426+K04426+K04426+K03386+K08791+K03175+K07870+K07870+K07870+K07870+K04374+K24070+K03175+K03175+K03175+K03175+K03175+K03175+K03175+K03175+K03175+K03175+K07827+…
Human Diseases	Infectious disease: bacterial	Yersinia infection	148	318	0.260719	5.196185e-01	ko05135	XM_037642342.2(Rho1);XM_037642897.2(p38b);XM_037642899.2(mapk14);XM_037642910.2(--);XM_037642983.2(Traf2);XM_037643019.2(tbk1);XM_037643083.2(--);XM_037643410.2(--);XM_037643411.2(--);XM_037643412.2(--);XM_037643413.2(--);XM_037643414.2(--);XM_037643415.2(--);XM_037644203.2(actr2);XM_037644445.2(RAC1);XM_037644524.2(traf6-b);XM_037645420.2(MAPK1);XM_037646305.2(--);XM_037647103.2(--);XM_037647242…	K04513+K04441+K04441+K03175+K03173+K05410+K03175+K04379+K04379+K04379+K04379+K04379+K04379+K17260+K04392+K03175+K04371+K03175+K03175+K04733+K18584+K13708+K13708+K04392+K04392+K05719+K19475+K19475+K04368+K00889+K05692+K05719+K00922+K04371+K04371+K05760+K05760+K05760+K05754+K03175+K07532+K03175+K04634+K03083+K03083+K00889+K00889+K00889+K00889+K00889+K00889+K00889+K04373+K04392+K03175+K04433+K03083+…
Human Diseases	Infectious disease: bacterial	Epithelial cell signaling in Helicobacter pylori infection	69	145	0.2612031	5.196185e-01	ko05120	XM_037642332.2(--);XM_037642443.2(--);XM_037642444.2(--);XM_037642897.2(p38b);XM_037642899.2(mapk14);XM_037644251.2(VhaAC39-1);XM_037644445.2(RAC1);XM_037648301.2(VHA55);XM_037648513.2(ATP6V0E1);XM_037650451.1(Atp6v0c);XM_037653854.2(RAC1);XM_037654235.2(RAC1);XM_037654363.2(VhaSFD);XM_037654364.2(VhaSFD);XM_037654668.2(Egfr);XM_037654672.2(Egfr);XM_037656522.2(PTPN11);XM_037656523.2(PTPN11);XM_0…	K08727+K08727+K08727+K04441+K04441+K02146+K04392+K02147+K02153+K02155+K04392+K04392+K02144+K02144+K04361+K04361+K07293+K07293+K07293+K07293+K05728+K05728+K05728+K05728+K06704+K02145+K02154+K02154+K02154+K06704+K06704+K03662+K05099+K05099+K05099+K04409+K04409+K05099+K04392+K02155+K02155+K04430+K02150+K04734+K04734+K03661+K02153+K04440+K04392+K01116+K01116+K04392+K04361+K04361+K04361+K02580+K06704+…
Organismal Systems	Immune system	Neutrophil extracellular trap formation	80	169	0.2616196	5.196185e-01	ko04613	XM_037642104.2(HDAC1);XM_037642169.2(vdac2);XM_037642897.2(p38b);XM_037642899.2(mapk14);XM_037643619.2(Plc21C);XM_037643927.2(His2A);XM_037643928.2(H4-I);XM_037644445.2(RAC1);XM_037644542.2(ATG7);XM_037644564.2(His2B);XM_037644747.2(h2ax);XM_037645420.2(MAPK1);XM_037646135.2(H2bc1);XM_037646627.2(His2A);XM_037646815.2(His2A);XM_037647914.2(C3);XM_037650589.2(Dsp1);XM_037650590.2(Dsp1);XM_03765165…	K06067+K15040+K04441+K04441+K05858+K11251+K11254+K04392+K08337+K11252+K11251+K04371+K11252+K11251+K11251+K03990+K10802+K10802+K05012+K05012+K05012+K05012+K05863+K04392+K04392+K18671+K18671+K04368+K05692+K00922+K04371+K04371+K11303+K11418+K11405+K09565+K11251+K11253+K11253+K04392+K02677+K02677+K05692+K04456+K11251+K02649+K02649+K02649+K05855+K04392+K05858+K01116+K01116+K04392+K18671+K18671+K11406+…
Organismal Systems	Immune system	T cell receptor signaling pathway	74	156	0.2637519	5.196185e-01	ko04660	XM_037642342.2(Rho1);XM_037642881.2(Pkcdelta);XM_037642897.2(p38b);XM_037642899.2(mapk14);XM_037643410.2(--);XM_037643411.2(--);XM_037643412.2(--);XM_037643413.2(--);XM_037643414.2(--);XM_037643415.2(--);XM_037643568.2(mbt);XM_037645420.2(MAPK1);XM_037650673.2(Btk29A);XM_037651564.2(--);XM_037654858.2(Map2k1);XM_037656458.2(PIK3CA);XM_037657660.2(mapk1);XM_037657661.2(mapk1);XM_037659680.2(Pp2B-1…	K04513+K18052+K04441+K04441+K04379+K04379+K04379+K04379+K04379+K04379+K05736+K04371+K07364+K07369+K04368+K00922+K04371+K04371+K04348+K04348+K04348+K04348+K03083+K03083+K04409+K04409+K04364+K04364+K03083+K06276+K06276+K04456+K04734+K04734+K06268+K06268+K07827+K02649+K02649+K02649+K04440+K04513+K04513+K04513+K04513+K04513+K04513+K04513+K04379+K01116+K01116+K12076+K02580+K04393+K04427+K04427+K04427+…
Human Diseases	Infectious disease: bacterial	Vibrio cholerae infection	45	93	0.2642631	5.196185e-01	ko05110	XM_037644251.2(VhaAC39-1);XM_037644451.2(Ero1L);XM_037644453.2(Ero1L);XM_037644887.2(G-s-alpha-60A);XM_037644892.2(G-s-alpha-60A);XM_037646608.1(KdelR);XM_037648301.2(VHA55);XM_037648513.2(ATP6V0E1);XM_037650324.2(Adcy9);XM_037650325.2(Adcy9);XM_037650451.1(Atp6v0c);XM_037652438.2(ADCY3);XM_037652439.2(ADCY3);XM_037653292.2(SLC12A2);XM_037654144.2(Arf79F);XM_037654363.2(VhaSFD);XM_037654364.2(Vha…	K02146+K10950+K10950+K04632+K04632+K10949+K02147+K02153+K08049+K08049+K02155+K08043+K08043+K10951+K07937+K02144+K02144+K09481+K10951+K05692+K02145+K02154+K02154+K02154+K03662+K10956+K02677+K02677+K02155+K02155+K05692+K02150+K04926+K03661+K04345+K04345+K04345+K04345+K02153+K01116+K01116+K08049+K10951+K05701+K04345
Organismal Systems	Development and regeneration	Osteoclast differentiation	95	202	0.2663394	5.207754e-01	ko04380	XM_037642897.2(p38b);XM_037642899.2(mapk14);XM_037642910.2(--);XM_037642983.2(Traf2);XM_037643083.2(--);XM_037643410.2(--);XM_037643411.2(--);XM_037643412.2(--);XM_037643413.2(--);XM_037643414.2(--);XM_037643415.2(--);XM_037644445.2(RAC1);XM_037644524.2(traf6-b);XM_037645420.2(MAPK1);XM_037646305.2(--);XM_037647103.2(--);XM_037650673.2(Btk29A);XM_037653854.2(RAC1);XM_037654196.2(Calcrl);XM_037654…	K04441+K04441+K03175+K03173+K03175+K04379+K04379+K04379+K04379+K04379+K04379+K04392+K03175+K04371+K03175+K03175+K07364+K04392+K04576+K04392+K04368+K05870+K05870+K05870+K04576+K04576+K00922+K04371+K04371+K04348+K04348+K04348+K04348+K03175+K03175+K14381+K04392+K03175+K04433+K04364+K04364+K14379+K04456+K04734+K04734+K03175+K06268+K06268+K03175+K03175+K03175+K03175+K03175+K03175+K03175+K03175+K03175+…
Metabolism	Lipid metabolism	Fatty acid degradation	38	78	0.2683704	5.218313e-01	ko00071	XM_037642483.2(HADHA);XM_037642485.2(HADHB);XM_037642547.2(ECI2);XM_037643576.2(ACSL3);XM_037644351.2(ACSL4);XM_037644431.2(ACSL3);XM_037645250.2(Acsl4);XM_037654149.2(ACSL3);XM_037655736.2(Acsl5);XM_037656503.2(ALDH7A1);XM_037657066.2(ACOX3);XM_037657487.1(ACADS);XM_037657954.2(CG12262);XM_037657960.2(CG12262);XM_037660977.2(Cpt1a);XM_037663209.2(acat1-a);XM_037663210.1(acat1-a);XM_037663211.2(a…	K07515+K07509+K13239+K01897+K01897+K01897+K01897+K01897+K01897+K14085+K00232+K00248+K00249+K00249+K08765+K00626+K00626+K00626+K00121+K00232+K08766+K01897+K00022+K08765+K08765+K08765+K08765+K01897+K00128+K00128+K07508+K01897+K00022+K08765+K00626+K07508+K07508+K07508
Genetic Information Processing	Replication and repair	Base excision repair	31	63	0.271247	5.245108e-01	ko03410	XM_037646064.2(PARP2);XM_037646071.2(PARP2);XM_037647207.2(NTHL1);XM_037648519.2(Ung);XM_037650589.2(Dsp1);XM_037650590.2(Dsp1);XM_037650940.2(Pole3);XM_037651972.2(--);XM_037653894.2(MPG);XM_037661559.2(apex1);XM_037662140.2(Xrcc1);XM_037662621.2(POLE2);XM_037663340.2(Apex2);XM_037664302.2(POLB);XM_037666823.2(POLD2);XM_037667400.2(Lig3);XM_037667517.2(apn-1);XM_037668401.2(PARP1);XM_037668557.2…	K10798+K10798+K10773+K03648+K10802+K10802+K02326+K03504+K03652+K10771+K10803+K02325+K10772+K02330+K02328+K10776+K10771+K24070+K04802+K03660+K03660+K03506+K20813+K20813+K10801+K03504+K10772+K10772+K10772+K20813+K20813
Cellular Processes	Cell growth and death	Necroptosis	118	253	0.2776757	5.339917e-01	ko04217	XM_037642169.2(vdac2);XM_037642983.2(Traf2);XM_037643099.2(--);XM_037643927.2(His2A);XM_037644143.2(GlyP);XM_037644699.2(GlyP);XM_037644747.2(h2ax);XM_037646627.2(His2A);XM_037646815.2(His2A);XM_037647289.2(CHMP4B);XM_037647406.2(rbck1);XM_037647739.2(--);XM_037647879.2(--);XM_037648288.2(TRAF4);XM_037650349.2(glul);XM_037650589.2(Dsp1);XM_037650590.2(Dsp1);XM_037650775.2(Ppid);XM_037652340.1(ses…	K15040+K03173+K12350+K11251+K00688+K00688+K11251+K11251+K11251+K12194+K10630+K11974+K17595+K09849+K01915+K10802+K10802+K05864+K05863+K02161+K04447+K15637+K15637+K15637+K10630+K10630+K10630+K15637+K12196+K15053+K01915+K04515+K04515+K04515+K12350+K12350+K12197+K12192+K02161+K12350+K14381+K11251+K09849+K12197+K12350+K04079+K24070+K12191+K12191+K09849+K09849+K01915+K00261+K09849+K12196+K12196+K11251+…
Organismal Systems	Immune system	Complement and coagulation cascades	35	72	0.285582	5.461951e-01	ko04610	XM_037643326.2(--);XM_037644474.2(Ppn);XM_037647914.2(C3);XM_037648667.2(F9);XM_037662762.2(F9);XM_037662763.2(F9);XM_037662765.2(F9);XM_037662862.2(SELP);XM_037671809.2(TMPRSS15);XM_037673894.2(C3);XM_037674139.2(C3);XM_049413936.1(--);XM_049415251.1(Tmprss3);XM_049419665.1(C3);XM_049419666.1(C3);XM_049419667.1(C3);XM_049419668.1(C3);XM_049419669.1(C3);XM_049419670.1(C3);XM_049419671.1(C3);XM_04…	K03909+K03909+K03990+K01321+K01314+K01314+K01314+K01335+K01314+K03989+K03989+K03990+K03992+K03989+K03989+K03989+K03989+K03989+K03989+K03989+K03989+K03989+K03989+K03989+K03989+K03989+K03989+K03989+K03989+K03989+K03989+K03989+K03989+K03989+K03989
Genetic Information Processing	Folding, sorting and degradation	Protein export	21	42	0.2911958	5.509110e-01	ko03060	XM_037643610.2(Srp14);XM_037644495.2(Srp54);XM_037644668.2(SRP9);XM_037646604.2(Oxa1l);XM_037646609.2(Oxa1l);XM_037654585.2(SEC61B);XM_037656951.2(Srprb);XM_037657785.2(Spcs1);XM_037657961.2(SEC62);XM_037657963.2(SEC62);XM_037660842.2(Gtp-bp);XM_037661015.2(SRP19);XM_037663588.2(SEC61A2);XM_037667394.2(Srp68);XM_037669561.2(immp2l);XM_037672993.2(Sec63);XM_037672994.2(Sec63);XM_049411279.1(Srp54)…	K03104+K03106+K03109+K03217+K03217+K09481+K12272+K12946+K12275+K12275+K13431+K03105+K10956+K03107+K09648+K09540+K09540+K03106+K03106+K03106+K03106
Organismal Systems	Excretory system	Proximal tubule bicarbonate reclamation	21	42	0.2911958	5.509110e-01	ko04964	XM_037642843.2(PCK1);XM_037642852.2(PCK1);XM_037643231.2(MDH1);XM_037643463.2(SLC9A3);XM_037647312.2(nrv2);XM_037650272.1(--);XM_037650273.1(--);XM_037651072.2(--);XM_037657000.2(Ca14);XM_037661225.2(Atpalpha);XM_037661226.2(Atpalpha);XM_037661227.2(Atpalpha);XM_037663977.2(Gls);XM_037663978.2(Gls);XM_037666497.2(Slc25a10);XM_037669395.2(Gdh);XM_049412410.1(--);XM_049412411.1(--);XM_049415590.1(A…	K01596+K01596+K00025+K12040+K01540+K01540+K01540+K01540+K18246+K01539+K01539+K01539+K01425+K01425+K13577+K00261+K01540+K01540+K01539+K01539+K00025
Human Diseases	Cancer: overview	Transcriptional misregulation in cancer	128	276	0.2969879	5.577233e-01	ko05202	XM_037642104.2(HDAC1);XM_037643321.2(Ets65A);XM_037643950.2(six1a);XM_037644045.2(MAX);XM_037644046.2(MAX);XM_037644135.2(FUT8);XM_037644938.2(--);XM_037646122.2(--);XM_037646515.2(MEN1);XM_037647847.2(TLX3);XM_037648173.2(NSD2);XM_037648451.2(NTRK1);XM_037648493.2(cdk14);XM_037648870.2(exd);XM_037648872.2(exd);XM_037648873.2(exd);XM_037648874.2(exd);XM_037650958.2(Mad);XM_037650959.2(Mad);XM_037…	K06067+K09436+K15614+K04453+K04453+K00717+K10048+K10500+K14970+K09340+K11424+K03176+K08821+K09355+K09355+K09355+K09355+K04676+K04676+K08524+K02583+K09633+K09633+K09633+K03211+K03211+K03211+K11447+K11447+K11447+K11459+K10500+K10500+K15187+K09381+K09381+K09381+K09381+K10140+K02633+K13209+K13209+K04650+K04650+K02211+K14242+K11644+K11644+K09186+K09431+K09105+K09105+K05099+K05099+K05099+K04359+K11313+…
Genetic Information Processing	Replication and repair	Homologous recombination	33	68	0.2979836	5.577233e-01	ko03440	XM_037643561.2(brcc3);XM_037650618.2(BRCA2);XM_037651972.2(--);XM_037653426.2(--);XM_037653726.2(--);XM_037654740.2(NBN);XM_037655375.2(rpa2-a);XM_037657404.2(rpa1);XM_037657407.2(RPA1);XM_037657671.2(RAD50);XM_037657823.2(RAD51C);XM_037657849.2(BRIP1);XM_037657918.1(BRIP1);XM_037660738.2(SEM1);XM_037665785.2(mtSSB);XM_037665842.2(Blm);XM_037666396.2(--);XM_037666537.2(--);XM_037666823.2(POLD2);X…	K11864+K08775+K03504+K10605+K10740+K10867+K10739+K07466+K07466+K10866+K10870+K15362+K15362+K10881+K03111+K10901+K10897+K10882+K02328+K10865+K04482+K03165+K10871+K03165+K10875+K20776+K10728+K03504+K15362+K04728+K10875+K10875+K10875
Metabolism	Glycan biosynthesis and metabolism	N-Glycan biosynthesis	55	116	0.3029589	5.640192e-01	ko00510	XM_037642235.2(Alg9);XM_037643713.2(Mgat2);XM_037643716.2(Mgat2);XM_037644135.2(FUT8);XM_037644434.2(MGAT3);XM_037647437.1(wol);XM_037650234.2(mgat4b);XM_037650583.2(wol);XM_037651023.2(alg11);XM_037651067.2(STT3A);XM_037651339.2(Alg8);XM_037651839.2(RPN2);XM_037654671.2(Mgat3);XM_037657250.2(DDOST);XM_037657532.2(bre-4);XM_037657540.2(bre-4);XM_037657543.2(bre-4);XM_037657545.2(bre-4);XM_0376575…	K03846+K00736+K00736+K00717+K00737+K00729+K00738+K00729+K03844+K07151+K03849+K12667+K00737+K12670+K07968+K07968+K07968+K07968+K07968+K07968+K07966+K07151+K07151+K01231+K03850+K00726+K07968+K07968+K12666+K01230+K00737+K03847+K07252+K12345+K00737+K00717+K07441+K03843+K03848+K09659+K09659+K05546+K05546+K00737+K00737+K07151+K03849+K07968+K07968+K07432+K01231+K12666+K12345+K03842+K03843
Human Diseases	Infectious disease: bacterial	Pathogenic Escherichia coli infection	156	339	0.3191976	5.911067e-01	ko05130	XM_037642342.2(Rho1);XM_037642897.2(p38b);XM_037642899.2(mapk14);XM_037642910.2(--);XM_037642983.2(Traf2);XM_037643083.2(--);XM_037643410.2(--);XM_037643411.2(--);XM_037643412.2(--);XM_037643413.2(--);XM_037643414.2(--);XM_037643415.2(--);XM_037643688.2(RAB1A);XM_037643736.2(RAB1A);XM_037644203.2(actr2);XM_037644445.2(RAC1);XM_037644524.2(traf6-b);XM_037645420.2(MAPK1);XM_037645904.2(TUBB4B);XM_0…	K04513+K04441+K04441+K03175+K03173+K03175+K04379+K04379+K04379+K04379+K04379+K04379+K07874+K07874+K17260+K04392+K03175+K04371+K07375+K07375+K03175+K03175+K04733+K18584+K05749+K04392+K07937+K04392+K10356+K05719+K19475+K19475+K10356+K10356+K10356+K05692+K05719+K08738+K08738+K07293+K07293+K07293+K07293+K10356+K10356+K10356+K04371+K04371+K00134+K04397+K04397+K05754+K03175+K07532+K03175+K10357+K10357+…
Human Diseases	Infectious disease: viral	Human immunodeficiency virus 1 infection	173	377	0.3260185	6.005604e-01	ko05170	XM_037642416.2(Galphao);XM_037642897.2(p38b);XM_037642899.2(mapk14);XM_037642910.2(--);XM_037642983.2(Traf2);XM_037643019.2(tbk1);XM_037643083.2(--);XM_037643410.2(--);XM_037643411.2(--);XM_037643412.2(--);XM_037643413.2(--);XM_037643414.2(--);XM_037643415.2(--);XM_037643568.2(mbt);XM_037644445.2(RAC1);XM_037644524.2(traf6-b);XM_037645420.2(MAPK1);XM_037646305.2(--);XM_037646380.2(RNF7);XM_037646…	K04534+K04441+K04441+K03175+K03173+K05410+K03175+K04379+K04379+K04379+K04379+K04379+K04379+K05736+K04392+K03175+K04371+K03175+K10611+K04630+K03175+K04733+K04630+K03362+K03362+K09849+K10610+K03094+K02183+K04392+K12394+K12394+K12394+K04392+K21771+K02161+K06640+K04368+K02183+K04539+K04539+K04539+K04539+K08738+K08738+K02183+K02183+K00922+K02183+K12392+K04536+K04536+K04536+K02183+K04371+K04371+K05760+…
Human Diseases	Cancer: specific types	Colorectal cancer	85	183	0.3344983	6.129550e-01	ko05210	XM_037642109.2(MLH1);XM_037642128.2(MLH1);XM_037642342.2(Rho1);XM_037643410.2(--);XM_037643411.2(--);XM_037643412.2(--);XM_037643413.2(--);XM_037643414.2(--);XM_037643415.2(--);XM_037644445.2(RAC1);XM_037644585.2(MSH3);XM_037645420.2(MAPK1);XM_037648107.1(arm);XM_037653854.2(RAC1);XM_037654235.2(RAC1);XM_037654544.2(BAX);XM_037654668.2(Egfr);XM_037654672.2(Egfr);XM_037654858.2(Map2k1);XM_03765499…	K08734+K08734+K04513+K04379+K04379+K04379+K04379+K04379+K04379+K04392+K08736+K04371+K02105+K04392+K04392+K02161+K04361+K04361+K04368+K08731+K07834+K08738+K08738+K00922+K10140+K04371+K04371+K04688+K03083+K03083+K04491+K04491+K04491+K04491+K23605+K23605+K23605+K23605+K04365+K04365+K08735+K02161+K04392+K04364+K04364+K04385+K03083+K04456+K07827+K02649+K02649+K02649+K04440+K04451+K04392+K04513+K04513+…
Metabolism	Carbohydrate metabolism	Ascorbate and aldarate metabolism	19	39	0.3600407	6.563242e-01	ko00053	XM_037642982.2(RGN);XM_037650891.2(UGDH);XM_037656503.2(ALDH7A1);XM_037663118.2(Miox);XM_037669487.2(--);XM_037671303.2(GULO);XM_037671891.2(ALDH2);XM_037673845.1(rgn);XM_037673846.1(rgn);XM_049412353.1(sgl);XM_049412354.1(UGDH);XM_049412355.1(UGDH);XM_049412356.1(sgl);XM_049412357.1(sgl);XM_049412358.1(sgl);XM_049412359.1(UGDH);XM_049412360.1(sgl);XM_049416888.1(Miox);XM_049419770.1(RGN)	K01053+K00012+K14085+K00469+K00128+K00103+K00128+K01053+K01053+K00012+K00012+K00012+K00012+K00012+K00012+K00012+K00012+K00469+K01053
Metabolism	Biosynthesis of other secondary metabolites	Neomycin, kanamycin and gentamicin biosynthesis	5	9	0.3696536	6.703563e-01	ko00524	XM_037648355.2(Hk2);XM_037663244.2(HK2);XM_049411891.1(Hk2);XM_049411892.1(Hk2);XM_049411912.1(HK2)	K00844+K00844+K00844+K00844+K00844
Human Diseases	Cancer: overview	Chemical carcinogenesis - receptor activation	174	382	0.3746777	6.759649e-01	ko05207	XM_037642304.2(GSTM3);XM_037642690.2(CYP3A24);XM_037642736.2(Cyp3a41a);XM_037642738.2(Cyp3a41a);XM_037643118.2(Ac76E);XM_037643410.2(--);XM_037643411.2(--);XM_037643412.2(--);XM_037643413.2(--);XM_037643414.2(--);XM_037643415.2(--);XM_037643425.2(--);XM_037643960.2(RBL1);XM_037644407.2(Ephx4);XM_037644789.2(Ephx4);XM_037644887.2(G-s-alpha-60A);XM_037644892.2(G-s-alpha-60A);XM_037645420.2(MAPK1);X…	K00799+K07424+K07424+K07424+K08042+K04379+K04379+K04379+K04379+K04379+K04379+K22369+K06618+K22369+K22369+K04632+K04632+K04371+K22369+K04630+K02213+K04630+K02213+K08049+K08049+K09206+K09206+K07424+K07424+K08524+K08043+K08043+K08045+K08045+K08045+K02161+K07424+K04361+K04361+K09048+K09048+K09048+K09048+K04368+K04447+K04439+K05870+K05870+K05870+K08731+K23583+K04439+K08041+K07424+K00922+K07424+K09097+…
Metabolism	Lipid metabolism	alpha-Linolenic acid metabolism	16	33	0.3909814	6.981491e-01	ko00592	XM_037646149.2(--);XM_037646151.2(--);XM_037646933.2(--);XM_037646935.2(--);XM_037656487.2(--);XM_037656639.2(--);XM_037657066.2(ACOX3);XM_037660690.2(--);XM_037660692.2(--);XM_037664044.2(ACOX1);XM_037664240.2(Plaat3);XM_037665869.2(--);XM_037667579.2(PLA2G6);XM_037667582.2(PLA2G6);XM_049415792.1(--);XM_049418109.1(PLA2G6)	K01047+K01047+K01047+K01047+K01047+K01047+K00232+K01047+K01047+K00232+K16817+K01047+K16343+K16343+K01047+K16343
Organismal Systems	Immune system	Antigen processing and presentation	51	110	0.391449	6.981491e-01	ko04612	XM_037648149.2(Hsp68);XM_037650531.2(NFYA);XM_037650657.2(CLGN);XM_037650659.2(CLGN);XM_037654878.2(CTSB);XM_037654879.2(CTSB);XM_037654993.2(CREB1);XM_037654995.2(CREB1);XM_037654996.2(CREB1);XM_037655623.2(Lgmn);XM_037663589.2(NFYB);XM_037663590.2(NFYB);XM_037663592.2(NFYB);XM_037668067.2(HSP90AA1);XM_037671806.2(Hsp68);XM_037671807.2(Hsp68);XM_037671996.2(Hsp68);XM_037672869.2(Hsp68);XM_049412…	K03283+K08064+K08054+K08054+K01363+K01363+K05870+K05870+K05870+K01369+K08065+K08065+K08065+K04079+K03283+K03283+K03283+K03283+K08064+K08064+K08064+K01369+K01363+K01363+K01363+K05870+K05870+K05870+K03283+K03283+K03283+K03283+K03283+K03283+K03283+K03283+K03283+K03283+K03283+K03283+K03283+K03283+K03283+K03283+K03283+K03283+K03283+K03283+K03283+K03283+K03283
Human Diseases	Infectious disease: bacterial	Tuberculosis	165	363	0.3929582	6.981491e-01	ko05152	XM_037642342.2(Rho1);XM_037642760.1(rab7);XM_037642897.2(p38b);XM_037642899.2(mapk14);XM_037642910.2(--);XM_037643083.2(--);XM_037643696.2(AAEL006169);XM_037643861.2(PEP4);XM_037644251.2(VhaAC39-1);XM_037644524.2(traf6-b);XM_037644925.2(CEBPG);XM_037644938.2(--);XM_037645420.2(MAPK1);XM_037646305.2(--);XM_037647103.2(--);XM_037647242.2(IRAK4);XM_037647914.2(C3);XM_037650322.2(CREBBP);XM_037650451…	K04513+K07897+K04441+K04441+K03175+K03175+K01379+K01379+K02146+K03175+K10049+K10048+K04371+K03175+K03175+K04733+K03990+K04498+K02155+K08064+K01379+K07369+K04043+K02183+K04077+K04077+K06528+K02144+K02144+K02161+K00914+K04447+K05870+K05870+K05870+K02183+K08738+K08738+K07888+K07888+K02183+K02183+K02183+K02183+K04371+K04371+K04348+K04348+K04348+K04348+K03175+K07532+K03175+K02183+K02154+K02154+K02154+…
Human Diseases	Cancer: specific types	Small cell lung cancer	104	228	0.4056423	7.159906e-01	ko05222	XM_037642782.2(LanA);XM_037642910.2(--);XM_037642983.2(Traf2);XM_037643083.2(--);XM_037643338.2(CCNE1);XM_037643343.2(CCNE1);XM_037643349.2(CCNE1);XM_037643960.2(RBL1);XM_037644045.2(MAX);XM_037644046.2(MAX);XM_037644524.2(traf6-b);XM_037646122.2(--);XM_037646305.2(--);XM_037647103.2(--);XM_037648288.2(TRAF4);XM_037651115.2(rxraa);XM_037652254.2(E2F3);XM_037654306.2(mys);XM_037654544.2(BAX);XM_03…	K06240+K03175+K03173+K03175+K06626+K06626+K06626+K06618+K04453+K04453+K03175+K10500+K03175+K03175+K09849+K08524+K06620+K05719+K02161+K02091+K05719+K10500+K10500+K06487+K06487+K08738+K08738+K05635+K05635+K05635+K00922+K10140+K03175+K03175+K02161+K01110+K06237+K06237+K03175+K09849+K06624+K04456+K04734+K04734+K03175+K09849+K09849+K03175+K03175+K03175+K03175+K03175+K03175+K03175+K09849+K03175+K03175+…
Human Diseases	Infectious disease: bacterial	Shigellosis	245	542	0.4070918	7.159906e-01	ko05131	XM_037642332.2(--);XM_037642342.2(Rho1);XM_037642345.2(UBE2N);XM_037642443.2(--);XM_037642444.2(--);XM_037642881.2(Pkcdelta);XM_037642897.2(p38b);XM_037642899.2(mapk14);XM_037642910.2(--);XM_037642983.2(Traf2);XM_037643019.2(tbk1);XM_037643083.2(--);XM_037643240.2(RPS6KA5);XM_037643241.2(RPS6KA5);XM_037643264.2(Ube2v2);XM_037643271.2(Ube2v2);XM_037643475.2(PRKC2);XM_037643476.2(PRKC2);XM_03764347…	K08727+K04513+K10580+K08727+K08727+K18052+K04441+K04441+K03175+K03173+K05410+K03175+K04445+K04445+K10704+K10704+K18050+K18050+K18050+K18050+K05858+K16944+K16944+K16944+K16944+K17260+K04392+K03175+K23345+K04371+K03175+K06689+K03175+K10630+K11974+K03990+K18584+K13708+K13708+K03362+K03362+K09849+K05860+K00844+K05759+K12755+K06272+K05864+K16939+K07369+K03094+K04392+K07937+K04392+K05719+K02161+K04361+…
Metabolism	Glycan biosynthesis and metabolism	Glycosaminoglycan biosynthesis - heparan sulfate / heparin	14	29	0.414859	7.260032e-01	ko00534	XM_037644158.2(ttv);XM_037645045.2(B3GAT3);XM_037653833.1(hs6st3b);XM_037656997.2(sqv-2);XM_037656998.2(B3GALT6);XM_037666148.2(HS3ST6);XM_037666533.1(HS3ST3A1);XM_037666534.2(HS3ST3A1);XM_037669501.2(sfl);XM_037671427.2(B4GALT7);XM_049417843.1(Xylt2);XM_049417844.1(oxt);XM_049418280.1(Ext2);XM_049419828.1(Hs3st5)	K02366+K10158+K02514+K00734+K00734+K07809+K07809+K07809+K02577+K00733+K00771+K00771+K02367+K08104
Metabolism	Carbohydrate metabolism	Pyruvate metabolism	38	82	0.4182977	7.283791e-01	ko00620	XM_037642843.2(PCK1);XM_037642852.2(PCK1);XM_037643231.2(MDH1);XM_037644346.2(PC);XM_037644349.2(PC);XM_037644517.1(GRHPR);XM_037644632.2(Fh);XM_037644633.2(Fh);XM_037647814.1(ACSS2);XM_037651184.2(Dlat);XM_037651189.1(dlat-1);XM_037652309.2(Ldhd);XM_037652311.2(Ldhd);XM_037654659.2(ACSS2);XM_037656503.2(ALDH7A1);XM_037657157.2(Pdhb);XM_037657818.2(MDH2);XM_037661346.2(PKM);XM_037661347.2(PKM);XM…	K01596+K01596+K00025+K01958+K01958+K00049+K01679+K01679+K01895+K00627+K00627+K00102+K00102+K01895+K14085+K00162+K00026+K00873+K00873+K00873+K00029+K00029+K00029+K00626+K00626+K00626+K00161+K00382+K00121+K11262+K11262+K11262+K00049+K00128+K00128+K00102+K00025+K00626
Organismal Systems	Endocrine system	Ovarian steroidogenesis	37	80	0.4267789	7.394684e-01	ko04913	XM_037643118.2(Ac76E);XM_037644887.2(G-s-alpha-60A);XM_037644892.2(G-s-alpha-60A);XM_037650146.2(ALOX5);XM_037650149.2(ALOX5);XM_037650221.2(CD36);XM_037650324.2(Adcy9);XM_037650325.2(Adcy9);XM_037651664.2(crq);XM_037651677.2(CYP2H2);XM_037652438.2(ADCY3);XM_037652439.2(ADCY3);XM_037653663.2(CYP17A1);XM_037654484.2(ADCY5);XM_037654485.2(ADCY5);XM_037654486.2(ADCY5);XM_037654699.2(IGF1R);XM_037654…	K08042+K04632+K04632+K00461+K00461+K13885+K08049+K08049+K13885+K07418+K08043+K08043+K00512+K08045+K08045+K08045+K04527+K04527+K04527+K08041+K07418+K07418+K07418+K04526+K04526+K04345+K04345+K04345+K04345+K07418+K04527+K08049+K08048+K04527+K07418+K04345+K04527
Metabolism	Nucleotide metabolism	Purine metabolism	108	238	0.4313296	7.435287e-01	ko00230	XM_037642112.2(nme6);XM_037642418.2(NUDT5);XM_037642936.1(GMPR2);XM_037643118.2(Ac76E);XM_037644626.1(APT1);XM_037646661.1(PRPS1);XM_037648058.2(Pde1c);XM_037648059.2(Pde1c);XM_037648063.2(--);XM_037648471.2(NT5C2);XM_037648640.2(GUK1);XM_037648641.2(GUK1);XM_037648642.2(GUK1);XM_037648643.2(GUK1);XM_037648645.2(GUK1);XM_037650239.2(Pde2a);XM_037650240.2(Pde2a);XM_037650241.2(Pde2a);XM_037650242.…	K00940+K13987+K00364+K08042+K00759+K00948+K13755+K13755+K13755+K01081+K00942+K00942+K00942+K00942+K00942+K18283+K18283+K18283+K18283+K18283+K08049+K08049+K10807+K18532+K12318+K12318+K00940+K12323+K01488+K12319+K12318+K12319+K01488+K12319+K01769+K08043+K08043+K08045+K08045+K08045+K19970+K13988+K18437+K18437+K00760+K08041+K13758+K01951+K00602+K01490+K01490+K01490+K01490+K01490+K01490+K01490+K01490+…
Organismal Systems	Circulatory system	Vascular smooth muscle contraction	112	247	0.433371	7.435287e-01	ko04270	XM_037642342.2(Rho1);XM_037642881.2(Pkcdelta);XM_037643118.2(Ac76E);XM_037643475.2(PRKC2);XM_037643476.2(PRKC2);XM_037643477.2(PRKC2);XM_037643478.2(PRKC2);XM_037643619.2(Plc21C);XM_037644210.1(ppp1cb);XM_037644887.2(G-s-alpha-60A);XM_037644892.2(G-s-alpha-60A);XM_037645420.2(MAPK1);XM_037646149.2(--);XM_037646151.2(--);XM_037646933.2(--);XM_037646935.2(--);XM_037648470.2(MYL9);XM_037650324.2(Adc…	K04513+K18052+K08042+K18050+K18050+K18050+K18050+K05858+K06269+K04632+K04632+K04371+K01047+K01047+K01047+K01047+K12755+K08049+K08049+K12318+K12318+K04226+K12323+K12319+K12318+K12319+K12319+K08043+K08043+K02183+K04226+K04577+K08045+K08045+K08045+K04368+K02183+K04226+K08041+K02183+K02183+K01047+K01047+K02183+K04266+K02183+K04371+K04371+K06269+K07532+K02183+K04634+K12323+K01047+K01047+K12323+K12323+…
Human Diseases	Endocrine and metabolic disease	Type I diabetes mellitus	7	14	0.4424199	7.461822e-01	ko04940	XM_037652976.2(Hsp60A);XM_037653817.2(Hsp60A);XM_037655122.2(PTPRN2);XM_037660009.2(Gad1);XM_037666934.2(CPE);XM_037669570.2(--);XM_037670613.2(ins)	K04077+K04077+K07817+K01580+K01294+K04526+K04526
Metabolism	Lipid metabolism	Glycerolipid metabolism	62	136	0.4427951	7.461822e-01	ko00561	XM_037643258.2(PNLIP);XM_037643352.2(--);XM_037644391.2(Lpin1);XM_037644392.2(Lpin1);XM_037644393.2(Lpin1);XM_037646311.2(GH18973);XM_037647531.2(AGPAT1);XM_037648286.2(GPAT4);XM_037648410.2(GPAM);XM_037648411.2(GPAM);XM_037651237.2(Mboat1);XM_037651660.2(agk);XM_037652027.2(Pnpla2);XM_037652028.2(atgl-1);XM_037653997.2(Lipc);XM_037654367.2(AKR1B1);XM_037654417.2(mogat2-a);XM_037654427.2(mogat2-a…	K14074+K14076+K15728+K15728+K15728+K00901+K13509+K13506+K00629+K00629+K13517+K09881+K16816+K16816+K22283+K00011+K14458+K14457+K00901+K00901+K00901+K00901+K14085+K00901+K00901+K00864+K00864+K00901+K14073+K00901+K00901+K00901+K00901+K00128+K00864+K11155+K11155+K11155+K01080+K01080+K01080+K01080+K01080+K00128+K14074+K14074+K01080+K01080+K01054+K01054+K01054+K01054+K14073+K16816+K11529+K00901+K00901+…
Organismal Systems	Nervous system	Retrograde endocannabinoid signaling	84	185	0.4428733	7.461822e-01	ko04723	XM_037642416.2(Galphao);XM_037642450.2(NDUFV1);XM_037642717.2(Ndufs1);XM_037642897.2(p38b);XM_037642899.2(mapk14);XM_037643118.2(Ac76E);XM_037643619.2(Plc21C);XM_037645420.2(MAPK1);XM_037646866.2(gnai1);XM_037647355.2(gnai1);XM_037650324.2(Adcy9);XM_037650325.2(Adcy9);XM_037650925.2(Rdl);XM_037650926.2(Rdl);XM_037650927.2(Rdl);XM_037650928.2(Lcch3);XM_037650930.2(Grd);XM_037650931.2(Grd);XM_03765…	K04534+K03942+K03934+K04441+K04441+K08042+K05858+K04371+K04630+K04630+K08049+K08049+K05181+K05181+K05181+K05181+K05175+K05175+K12302+K12302+K12302+K08043+K08043+K08045+K08045+K08045+K03954+K03940+K03945+K04539+K04539+K04539+K04539+K08041+K03961+K04536+K04536+K04536+K11353+K04371+K04371+K04634+K03948+K05181+K11352+K04604+K04958+K02677+K02677+K03966+K03950+K03955+K03943+K15015+K04634+K04345+K04345+…
Metabolism	Glycan biosynthesis and metabolism	Glycosphingolipid biosynthesis - lacto and neolacto series	26	56	0.4434454	7.461822e-01	ko00601	XM_037645851.2(A4galt);XM_037653120.1(A4GALT);XM_037653868.2(A4GALT);XM_037653984.2(B3GALT1);XM_037654178.2(A4galt);XM_037657532.2(bre-4);XM_037657540.2(bre-4);XM_037657543.2(bre-4);XM_037657545.2(bre-4);XM_037657546.2(bre-4);XM_037657549.2(bre-4);XM_037658842.2(--);XM_037659035.2(bre-4);XM_037659796.2(B3gnt6);XM_037660343.2(B3GALT1);XM_037660344.2(B3GALT1);XM_037660848.2(B3gnt5);XM_037661256.2(B…	K01988+K01988+K01988+K07819+K01988+K07968+K07968+K07968+K07968+K07968+K07968+K01988+K07966+K03766+K07819+K07819+K03766+K07819+K03877+K07968+K07968+K03766+K01988+K07968+K07968+K07819
Human Diseases	Immune disease	Autoimmune thyroid disease	1	1	0.4462303	7.472756e-01	ko05320	XM_049411513.1(TSHR)	K04249
Human Diseases	Infectious disease: bacterial	Pertussis	116	257	0.4577977	7.629962e-01	ko05133	XM_037642332.2(--);XM_037642342.2(Rho1);XM_037642399.2(--);XM_037642401.2(--);XM_037642443.2(--);XM_037642444.2(--);XM_037642897.2(p38b);XM_037642899.2(mapk14);XM_037642910.2(--);XM_037643083.2(--);XM_037643410.2(--);XM_037643411.2(--);XM_037643412.2(--);XM_037643413.2(--);XM_037643414.2(--);XM_037643415.2(--);XM_037644524.2(traf6-b);XM_037645420.2(MAPK1);XM_037646305.2(--);XM_037646866.2(gnai1);…	K08727+K04513+K10155+K10155+K08727+K08727+K04441+K04441+K03175+K03175+K04379+K04379+K04379+K04379+K04379+K04379+K03175+K04371+K03175+K04630+K03175+K04733+K04630+K03990+K02183+K05719+K02183+K05719+K02183+K02183+K02183+K02183+K04371+K04371+K04397+K04397+K03175+K03175+K02183+K03175+K02183+K05765+K03175+K03175+K02183+K03175+K03175+K03175+K03175+K03175+K03175+K03175+K03175+K04397+K04397+K04440+K03175+…
Organismal Systems	Aging	Longevity regulating pathway - worm	96	213	0.4739411	7.791347e-01	ko04212	XM_037642304.2(GSTM3);XM_037642897.2(p38b);XM_037642899.2(mapk14);XM_037642942.2(hsf1);XM_037642950.2(hsf1);XM_037643956.2(hif1a);XM_037644423.2(smek1);XM_037644424.2(smek1);XM_037644911.2(fkh);XM_037646064.2(PARP2);XM_037646071.2(PARP2);XM_037649525.2(CG5065);XM_037650299.2(CG5065);XM_037650302.2(CG5065);XM_037650303.1(CG5065);XM_037650304.2(CG5065);XM_037651290.2(Far1);XM_037651554.2(Far1);XM_0…	K00799+K04441+K04441+K09414+K09414+K08268+K17491+K17491+K08035+K10798+K10798+K13356+K13356+K13356+K13356+K13356+K13356+K13356+K16197+K16197+K16197+K04043+K04077+K04077+K04527+K04527+K04527+K00922+K08341+K00799+K00799+K00799+K00799+K00799+K00799+K00799+K00799+K00799+K04688+K00799+K00799+K00507+K00507+K00507+K00507+K00507+K00507+K00799+K11204+K09408+K09408+K09408+K09408+K09408+K00799+K00799+K01110+…
Human Diseases	Infectious disease: parasitic	African trypanosomiasis	10	21	0.4742884	7.791347e-01	ko05143	XM_037643619.2(Plc21C);XM_037660565.2(Gnaq);XM_037666342.2(Pkc53E);XM_037666343.2(Pkc53E);XM_037670898.2(gna14);XM_037671973.2(THOP1);XM_037671975.2(THOP1);XM_049410976.1(PLCB4);XM_049416264.1(Gnaq);XM_049416265.1(Gnaq)	K05858+K04634+K02677+K02677+K04634+K01392+K01392+K05858+K04634+K04634
Metabolism	Glycan biosynthesis and metabolism	Various types of N-glycan biosynthesis	66	146	0.4754472	7.791347e-01	ko00513	XM_037642235.2(Alg9);XM_037642592.2(--);XM_037642598.2(--);XM_037643713.2(Mgat2);XM_037643716.2(Mgat2);XM_037644135.2(FUT8);XM_037648214.2(Hexd);XM_037648216.2(Hexd);XM_037648273.2(Hexd);XM_037648274.2(Hexd);XM_037648275.2(Hexd);XM_037648277.2(Hexd);XM_037648278.2(Hexd);XM_037649204.2(--);XM_037649596.2(FucTA);XM_037650234.2(mgat4b);XM_037651023.2(alg11);XM_037651067.2(STT3A);XM_037651562.2(Hexd)…	K03846+K14464+K14464+K00736+K00736+K00717+K14459+K14459+K14459+K14459+K14459+K14459+K14459+K14464+K00753+K00738+K03844+K07151+K14459+K12667+K00753+K12373+K14464+K14464+K14464+K12670+K07968+K07968+K07968+K07968+K07968+K07968+K00753+K07966+K07151+K07151+K01231+K00726+K12373+K07968+K07968+K12666+K01230+K03847+K14464+K00717+K09673+K14464+K14464+K07441+K03843+K14459+K14459+K07151+K00753+K14464+K07968+…
Organismal Systems	Immune system	Toll-like receptor signaling pathway	70	155	0.4772019	7.791347e-01	ko04620	XM_037642897.2(p38b);XM_037642899.2(mapk14);XM_037642910.2(--);XM_037643019.2(tbk1);XM_037643083.2(--);XM_037643410.2(--);XM_037643411.2(--);XM_037643412.2(--);XM_037643413.2(--);XM_037643414.2(--);XM_037643415.2(--);XM_037644445.2(RAC1);XM_037644524.2(traf6-b);XM_037645420.2(MAPK1);XM_037646305.2(--);XM_037647103.2(--);XM_037647242.2(IRAK4);XM_037653854.2(RAC1);XM_037654235.2(RAC1);XM_037654858.…	K04441+K04441+K03175+K05410+K03175+K04379+K04379+K04379+K04379+K04379+K04379+K04392+K03175+K04371+K03175+K03175+K04733+K04392+K04392+K04368+K00922+K04371+K04371+K03175+K03175+K04392+K03175+K04433+K04430+K04456+K04734+K04734+K03175+K03175+K05402+K05402+K03175+K03175+K03175+K03175+K03175+K03175+K03175+K03175+K02649+K02649+K02649+K04440+K03175+K03175+K04392+K03175+K04379+K04392+K03175+K02580+K03175+…
Human Diseases	Immune disease	Systemic lupus erythematosus	40	88	0.4786113	7.791347e-01	ko05322	XM_037643927.2(His2A);XM_037643928.2(H4-I);XM_037644205.1(SmD1);XM_037644564.2(His2B);XM_037644747.2(h2ax);XM_037646135.2(H2bc1);XM_037646627.2(His2A);XM_037646815.2(His2A);XM_037647440.2(SNRPD3);XM_037647914.2(C3);XM_037657905.2(SNRPD3);XM_037665859.2(Macroh2a1);XM_037666124.2(His3.3A);XM_037666125.2(His3.3A);XM_037670585.2(H2AZ2);XM_037673894.2(C3);XM_037674139.2(C3);XM_049413936.1(--);XM_04941…	K11251+K11254+K11087+K11252+K11251+K11252+K11251+K11251+K11088+K03990+K11088+K11251+K11253+K11253+K11251+K03989+K03989+K03990+K03989+K03989+K03989+K03989+K03989+K03989+K03989+K03989+K03989+K03989+K03989+K03989+K03989+K03989+K03989+K03989+K03989+K03989+K03989+K03989+K03989+K03989
Genetic Information Processing	Transcription	Basal transcription factors	38	84	0.4969768	8.052865e-01	ko03022	XM_037644502.2(TfIIA-L);XM_037644504.2(TfIIA-L);XM_037644505.2(TfIIA-L);XM_037644841.2(Tbp);XM_037645507.2(Taf4);XM_037645514.2(Taf4);XM_037645517.2(Taf4);XM_037645523.2(Taf4);XM_037645527.2(Taf4);XM_037650998.1(TAF1);XM_037651000.2(TAF1);XM_037651002.1(TAF1);XM_037651389.2(TAF5L);XM_037653405.2(hay);XM_037654630.2(MNAT1);XM_037655513.2(Taf6);XM_037657290.2(Gtf2h3);XM_037657298.2(Gtf2h2);XM_03766…	K03122+K03122+K03122+K03120+K03129+K03129+K03129+K03129+K03129+K03125+K03125+K03125+K03130+K10843+K10842+K03131+K03143+K03142+K03123+K14650+K14650+K03131+K03131+K03131+K03132+K14649+K03120+K03128+K03125+K03131+K03142+K03142+K03142+K03142+K03142+K03142+K03142+K03142
Environmental Information Processing	Signaling molecules and interaction	Cytokine-cytokine receptor interaction	21	46	0.5010178	8.080932e-01	ko04060	XM_037644074.2(Bmp2);XM_037651387.2(Bmp7);XM_037651684.2(--);XM_037652658.2(--);XM_037654404.2(GDF11);XM_037655681.2(--);XM_037655682.2(--);XM_037656064.2(IL16);XM_037659376.2(Bmp7);XM_037660275.2(Bmpr2);XM_037661659.2(ACVR2B);XM_037661660.2(ACVR2B);XM_037663964.1(BMPR1B);XM_037671416.2(--);XM_037671518.2(--);XM_049413515.1(--);XM_049413920.1(IL16);XM_049413921.1(IL16);XM_049414105.1(Actbeta);XM_…	K21283+K16621+K02583+K05060+K22679+K04662+K04662+K22628+K21283+K04671+K13596+K13596+K13578+K05058+K21283+K05060+K22628+K22628+K22687+K05060+K05058
Metabolism	Carbohydrate metabolism	Citrate cycle (TCA cycle)	39	87	0.526237	8.448759e-01	ko00020	XM_037642843.2(PCK1);XM_037642852.2(PCK1);XM_037643231.2(MDH1);XM_037643894.2(IDH1);XM_037644232.2(DLST);XM_037644346.2(PC);XM_037644349.2(PC);XM_037644632.2(Fh);XM_037644633.2(Fh);XM_037645550.2(IDH1);XM_037648395.2(Idh3B);XM_037648465.2(SUCLG1);XM_037650381.2(SdhB);XM_037651184.2(Dlat);XM_037651189.1(dlat-1);XM_037652331.2(Sdha);XM_037653772.2(ACLY);XM_037654092.2(AAEL002956);XM_037654093.2(AAE…	K01596+K01596+K00025+K00031+K00658+K01958+K01958+K01679+K01679+K00031+K00030+K01899+K00235+K00627+K00627+K00234+K01648+K01647+K01647+K00162+K00026+K00164+K00164+K00161+K00382+K00031+K01900+K01681+K00236+K00031+K01647+K01647+K01647+K01647+K01647+K01647+K01647+K00025+K00236
Metabolism	Amino acid metabolism	Phenylalanine metabolism	11	24	0.5312394	8.489317e-01	ko00360	XM_037649793.2(Tat);XM_037655372.2(mao);XM_037655423.2(MAOB);XM_037656991.2(MIF);XM_037658044.2(mmgB);XM_037658045.2(mmgB);XM_037659989.2(Maob);XM_037663979.2(Got2);XM_037668468.2(Hn);XM_037670618.2(Aldh3a2);XM_049410741.1(Tat)	K00815+K00274+K00274+K07253+K00074+K00074+K00274+K14455+K00500+K00129+K00815
Cellular Processes	Cell growth and death	p53 signaling pathway	38	85	0.535902	8.489317e-01	ko04115	XM_037643338.2(CCNE1);XM_037643343.2(CCNE1);XM_037643349.2(CCNE1);XM_037654544.2(BAX);XM_037654820.2(ATR);XM_037654959.2(CDK6);XM_037655707.2(cytC);XM_037655708.2(cytC);XM_037656653.2(PPM1D);XM_037656822.2(ddb2);XM_037662912.2(ccnb2);XM_037663319.2(Cop1);XM_037663329.2(Cop1);XM_037663339.2(Cop1);XM_037663429.2(--);XM_037663657.2(Sesn);XM_037664241.2(pten);XM_037666955.2(cdk1);XM_037668730.2(ccnd2…	K06626+K06626+K06626+K02161+K06640+K02091+K08738+K08738+K10147+K10140+K21770+K10143+K10143+K10143+K02161+K20394+K01110+K02087+K10152+K10152+K10152+K10152+K10152+K06643+K06643+K06643+K04506+K04506+K04506+K04506+K04506+K04451+K10808+K04728+K02087+K04451+K04506+K02206
Metabolism	Metabolism of cofactors and vitamins	Riboflavin metabolism	7	15	0.5360397	8.489317e-01	ko00740	XM_037643627.2(BLVRB);XM_037654556.2(ACP2);XM_037655298.2(flad1);XM_037661055.2(Rfk);XM_037667625.2(Acp5);XM_037671938.2(ACP1);XM_037673676.2(ENPP3)	K05901+K14410+K00953+K00861+K14379+K14394+K01513
Genetic Information Processing	Replication and repair	Fanconi anemia pathway	41	92	0.5448562	8.590075e-01	ko03460	XM_037642109.2(MLH1);XM_037642128.2(MLH1);XM_037644481.2(Fancm);XM_037645690.2(Fanca);XM_037650609.2(--);XM_037650618.2(BRCA2);XM_037651058.2(wdr48);XM_037651059.2(wdr48);XM_037651060.2(wdr48);XM_037651597.2(mus312);XM_037651599.2(mus312);XM_037653426.2(--);XM_037653726.2(--);XM_037654820.2(ATR);XM_037655375.2(rpa2-a);XM_037655849.2(RMI1);XM_037656091.2(Fan1);XM_037656092.2(Fan1);XM_037656950.2(d…	K08734+K08734+K10896+K10888+K10893+K08775+K15361+K15361+K15361+K10484+K10484+K10605+K10740+K06640+K10739+K10990+K15363+K15363+K06054+K03515+K07466+K07466+K06054+K10870+K15362+K15078+K15362+K11511+K02350+K10901+K10897+K10882+K04482+K03165+K03165+K10848+K03509+K13960+K10891+K15362+K02350
Metabolism	Energy metabolism	Sulfur metabolism	10	22	0.5508797	8.646094e-01	ko00920	XM_037642264.2(Impad1);XM_037644356.2(BPNT1);XM_037646392.2(SQOR);XM_037660296.2(selenbp1-a);XM_037660521.2(GLY3);XM_037660522.2(GLY3);XM_037669404.2(Papss1);XM_049410973.1(BPNT1);XM_049416259.1(GLY3);XM_049416260.1(GLY3)	K15759+K01082+K22470+K17285+K17725+K17725+K13811+K01082+K17725+K17725
Human Diseases	Infectious disease: parasitic	Malaria	13	29	0.5626664	8.791065e-01	ko05144	XM_037651731.2(CD9);XM_037651732.2(CD9);XM_037651904.2(SDC3);XM_037651905.2(SDC3);XM_037655263.2(LRP1);XM_037663415.2(Met);XM_037663416.2(MET);XM_037663418.2(MET);XM_037664543.2(MET);XM_037669221.2(thbs4);XM_049416503.1(MET);XM_049416576.1(MET);XM_049417026.1(MET)	K06508+K06508+K16336+K16336+K04550+K05099+K05099+K05099+K05099+K04659+K05099+K05099+K05099
Metabolism	Lipid metabolism	Sphingolipid metabolism	50	113	0.568402	8.791065e-01	ko00600	XM_037643099.2(--);XM_037644228.2(SPTLC2);XM_037645807.2(DEGS1);XM_037648833.2(Sgms1);XM_037655473.2(CERS6);XM_037656371.2(Sply);XM_037656375.2(Sply);XM_037658145.2(smpd4);XM_037658146.2(smpd4);XM_037659550.2(GAL3ST2);XM_037660147.2(GAL3ST1);XM_037660148.2(GAL3ST1);XM_037660882.2(GBA);XM_037662549.2(SMPD1);XM_037662677.2(asm-2);XM_037662833.2(KDSR);XM_037663435.2(Cerk);XM_037664173.2(--);XM_03766…	K12350+K00654+K04712+K04714+K23727+K01634+K01634+K12353+K12353+K01019+K01019+K01019+K01201+K12350+K12350+K04708+K04715+K12350+K12350+K12351+K04717+K04717+K12349+K12309+K01080+K12309+K01080+K01080+K01080+K01080+K00720+K00654+K01080+K01080+K01019+K01019+K01019+K12382+K12382+K12382+K12382+K12382+K12382+K12382+K12382+K12382+K04708+K04717+K12309+K12309
Organismal Systems	Environmental adaptation	Thermogenesis	183	413	0.5710121	8.791065e-01	ko04714	XM_037642138.2(Kdm1a);XM_037642184.1(ATP5F1A);XM_037642250.2(COX5B);XM_037642450.2(NDUFV1);XM_037642717.2(Ndufs1);XM_037642897.2(p38b);XM_037642899.2(mapk14);XM_037642949.2(CIA30);XM_037643118.2(Ac76E);XM_037643139.2(NDUFAF6);XM_037643336.2(Ndufaf7);XM_037643576.2(ACSL3);XM_037643597.2(COX4I1);XM_037643606.2(COX4I1);XM_037643628.2(SLC25A29);XM_037644129.2(Coa6);XM_037644351.2(ACSL4);XM_037644431.…	K11450+K02132+K02265+K03942+K03934+K04441+K04441+K18159+K08042+K18163+K18164+K01897+K02263+K02263+K15109+K18179+K01897+K01897+K11416+K04632+K04632+K01897+K18162+K15109+K11450+K02133+K02132+K00411+K15601+K15601+K08049+K08049+K00235+K12323+K00418+K16816+K16816+K00234+K08043+K08043+K01897+K08045+K08045+K08045+K03954+K03940+K09048+K09048+K09048+K09048+K02264+K05870+K05870+K05870+K03945+K05692+K01897+…
Cellular Processes	Cell growth and death	Apoptosis - multiple species	16	36	0.5726751	8.791065e-01	ko04215	XM_037651684.2(--);XM_037654544.2(BAX);XM_037654997.2(BIRC5);XM_037655707.2(cytC);XM_037655708.2(cytC);XM_037658197.2(SEPTIN4);XM_037658198.2(SEPTIN4);XM_037658200.2(SEPTIN4);XM_037658839.2(Drice);XM_037658847.2(Drice);XM_037663429.2(--);XM_037671576.2(CASP7);XM_037671577.2(CASP7);XM_037672955.1(bsk);XM_049414338.1(Drice);XM_049414342.1(Drice)	K02583+K02161+K08731+K08738+K08738+K16943+K16943+K16943+K04397+K04397+K02161+K04397+K04397+K04440+K04397+K04397
Human Diseases	Substance dependence	Nicotine addiction	16	36	0.5726751	8.791065e-01	ko05033	XM_037650925.2(Rdl);XM_037650926.2(Rdl);XM_037650927.2(Rdl);XM_037650928.2(Lcch3);XM_037650930.2(Grd);XM_037650931.2(Grd);XM_037651689.2(Slc17a8);XM_037651803.2(Slc17a6);XM_037651804.2(Slc17a6);XM_037660786.2(GABRB1);XM_037668643.2(SLC36A2);XM_049412206.1(GluRIA);XM_049412552.1(Slc17a8);XM_049418825.1(SLC36A2);XM_049418826.1(SLC36A2);XM_049419458.1(GRIN3A)	K05181+K05181+K05181+K05181+K05175+K05175+K12302+K12302+K12302+K05181+K15015+K05199+K12302+K15015+K15015+K05213
Metabolism	Glycan biosynthesis and metabolism	Mannose type O-glycan biosynthesis	23	52	0.5760028	8.803536e-01	ko00515	XM_037642762.2(rxylt1);XM_037648142.2(crppa);XM_037648313.2(POMGNT2);XM_037648383.2(POMK);XM_037650264.2(B4GAT1);XM_037650284.2(large2);XM_037657532.2(bre-4);XM_037657540.2(bre-4);XM_037657543.2(bre-4);XM_037657545.2(bre-4);XM_037657546.2(bre-4);XM_037657549.2(bre-4);XM_037659035.2(bre-4);XM_037660423.2(GlcAT-S);XM_037660426.2(GlcAT-S);XM_037663248.2(bre-4);XM_037663254.2(bre-4);XM_037667906.2(rt…	K21052+K21031+K18207+K17547+K21032+K09668+K07968+K07968+K07968+K07968+K07968+K07968+K07966+K10157+K10157+K07968+K07968+K00728+K19872+K09666+K09666+K07968+K07968
Organismal Systems	Immune system	Cytosolic DNA-sensing pathway	21	48	0.6033726	9.181757e-01	ko04623	XM_037643019.2(tbk1);XM_037643294.2(Polr3b);XM_037644144.2(Polr1c);XM_037645031.2(POLR3F);XM_037648886.2(Trex1);XM_037650552.2(POLR3A);XM_037656093.2(--);XM_037661228.2(POLR2H);XM_037666873.2(Polr3h);XM_037666930.2(POLR3E);XM_037666931.2(POLR3E);XM_037668283.2(Nfkbie);XM_037668284.2(Nfkbie);XM_037672076.1(ADAR);XM_037672087.2(POLR2E);XM_049410989.1(Polr3b);XM_049414032.1(Rel);XM_049415595.1(POLR2…	K05410+K03021+K03027+K03025+K10790+K03018+K03024+K03016+K03022+K14721+K14721+K04734+K04734+K12968+K03013+K03021+K02580+K03016+K14721+K14721+K14721
Organismal Systems	Digestive system	Bile secretion	76	174	0.6281025	9.516705e-01	ko04976	XM_037643025.2(Abcc1);XM_037643118.2(Ac76E);XM_037643463.2(SLC9A3);XM_037643479.1(Sult2b1);XM_037644320.1(MIP);XM_037644887.2(G-s-alpha-60A);XM_037644892.2(G-s-alpha-60A);XM_037645828.2(ABCC2);XM_037647046.2(AAEL003512);XM_037647312.2(nrv2);XM_037648600.2(Slc4a2);XM_037650221.2(CD36);XM_037650272.1(--);XM_037650273.1(--);XM_037650324.2(Adcy9);XM_037650325.2(Adcy9);XM_037651072.2(--);XM_037651115.…	K05666+K08042+K12040+K11822+K09866+K04632+K04632+K05666+K09866+K01540+K13855+K13885+K01540+K01540+K08049+K08049+K01540+K08524+K13885+K08043+K08043+K08045+K08045+K08045+K08041+K08204+K07299+K07299+K07299+K07299+K14158+K05681+K05681+K05681+K05681+K04943+K04943+K04943+K04943+K05659+K01539+K01539+K01539+K01253+K01253+K07299+K05673+K08205+K05667+K14342+K05667+K05667+K04345+K04345+K04345+K04345+K08524+…
Organismal Systems	Endocrine system	Renin secretion	79	181	0.6327671	9.546055e-01	ko04924	XM_037643619.2(Plc21C);XM_037644887.2(G-s-alpha-60A);XM_037644892.2(G-s-alpha-60A);XM_037646866.2(gnai1);XM_037647355.2(gnai1);XM_037648058.2(Pde1c);XM_037648059.2(Pde1c);XM_037648063.2(--);XM_037650905.2(GUCY1A2);XM_037650906.2(GUCY1A2);XM_037651223.2(NPR1);XM_037651318.1(GUCY1B1);XM_037651320.2(--);XM_037651321.2(Gucy1b1);XM_037651659.2(Gucy1b1);XM_037652756.2(CMD1);XM_037654484.2(ADCY5);XM_037…	K05858+K04632+K04632+K04630+K04630+K13755+K13755+K13755+K12318+K12318+K12323+K12319+K12318+K12319+K12319+K02183+K08045+K08045+K08045+K01363+K01363+K05870+K05870+K05870+K02183+K02183+K02183+K02183+K16056+K16056+K02183+K04348+K04348+K04348+K04348+K02183+K04634+K12323+K01283+K12323+K01283+K12323+K12323+K04958+K02183+K06268+K06268+K02183+K04634+K04345+K04345+K04345+K04345+K05858+K13755+K13755+K01363+…
Organismal Systems	Sensory system	Phototransduction	15	35	0.646036	9.704403e-01	ko04744	XM_037649295.2(CNGB1);XM_037652756.2(CMD1);XM_037655233.2(CMD1);XM_037656066.2(PCM3);XM_037656067.2(PCM3);XM_037656692.2(CML2);XM_037657126.2(GBETA1);XM_037657127.2(Gbeta76C);XM_037657128.2(GNB1);XM_037657345.2(cam1);XM_037660560.2(CALML4);XM_037666499.2(Eip63F-1);XM_037668502.2(CAM);XM_049413379.1(GUCY2D);XM_049416454.1(--)	K04952+K02183+K02183+K02183+K02183+K02183+K04536+K04536+K04536+K02183+K02183+K02183+K02183+K12322+K02183
Metabolism	Carbohydrate metabolism	Fructose and mannose metabolism	31	72	0.6492359	9.710793e-01	ko00051	XM_037642200.2(Sord);XM_037642218.2(ENOSF1);XM_037647152.2(Fcsk);XM_037647160.2(FCSK);XM_037648355.2(Hk2);XM_037651022.2(FPGT);XM_037654367.2(AKR1B1);XM_037657263.2(Aldoa);XM_037657264.2(Aldoa);XM_037657770.2(tpi1b);XM_037663244.2(HK2);XM_037668307.2(TSTA3);XM_037668308.2(TSTA3);XM_037668819.2(tigar);XM_037673756.2(Pfkfb1);XM_037673757.2(Pfkfb1);XM_037673758.2(Pfkfb1);XM_037673759.2(Pfkfb1);XM_03…	K00008+K18334+K05305+K05305+K00844+K00976+K00011+K01623+K01623+K01803+K00844+K02377+K02377+K14634+K19029+K19029+K19029+K19029+K19029+K19029+K19029+K00844+K00844+K00844+K00850+K00850+K00850+K01809+K19029+K19029+K19029
Human Diseases	Infectious disease: parasitic	Amoebiasis	67	155	0.6667712	9.930635e-01	ko05146	XM_037642760.1(rab7);XM_037642782.2(LanA);XM_037643582.2(Serpinb1a);XM_037643619.2(Plc21C);XM_037643692.2(Serpinb1a);XM_037644381.1(SERPINB3);XM_037644382.2(SERPINB4);XM_037644383.2(Serpinb1a);XM_037644454.2(SERPINB3);XM_037644582.2(Serpinb1b);XM_037644814.2(ARG1);XM_037644887.2(G-s-alpha-60A);XM_037644892.2(G-s-alpha-60A);XM_037645283.1(Serpinb1a);XM_037646448.1(HSPB1);XM_037650992.2(SERPINB1);X…	K07897+K06240+K13963+K05858+K13963+K13963+K13963+K13963+K13963+K13963+K01476+K04632+K04632+K13963+K04455+K13963+K07888+K07888+K08041+K13963+K05635+K05635+K05635+K00922+K13963+K04634+K06237+K06237+K02677+K02677+K13963+K04634+K13279+K02649+K02649+K02649+K04345+K04345+K04345+K04345+K13963+K05700+K05700+K06243+K06243+K05725+K05637+K13963+K13963+K13963+K05858+K13963+K13963+K13963+K06240+K13963+K02580+…
Metabolism	Lipid metabolism	Primary bile acid biosynthesis	3	7	0.6762418	9.944732e-01	ko00120	XM_037655197.2(HSD17B4);XM_037668736.2(SCP2);XM_049417525.1(SCP2)	K12405+K08764+K08764
Metabolism	Metabolism of cofactors and vitamins	Lipoic acid metabolism	3	7	0.6762418	9.944732e-01	ko00785	XM_037645835.2(Lipt1);XM_037650185.2(Lias);XM_049412211.1(Lias)	K10105+K03644+K03644
Environmental Information Processing	Signaling molecules and interaction	Viral protein interaction with cytokine and cytokine receptor	3	7	0.6762418	9.944732e-01	ko04061	XM_037652658.2(--);XM_049413515.1(--);XM_049419002.1(--)	K05060+K05060+K05060
Metabolism	Carbohydrate metabolism	Glycolysis / Gluconeogenesis	43	101	0.6962059	1.000000e+00	ko00010	XM_037642843.2(PCK1);XM_037642852.2(PCK1);XM_037644107.2(G6pc3);XM_037645036.2(--);XM_037647532.2(Gpi);XM_037647814.1(ACSS2);XM_037648355.2(Hk2);XM_037651007.2(PGK1);XM_037651184.2(Dlat);XM_037651189.1(dlat-1);XM_037654659.2(ACSS2);XM_037656503.2(ALDH7A1);XM_037657157.2(Pdhb);XM_037657244.2(Eno);XM_037657245.2(Eno);XM_037657263.2(Aldoa);XM_037657264.2(Aldoa);XM_037657770.2(tpi1b);XM_037658046.2(G…	K01596+K01596+K01084+K01792+K01810+K01895+K00844+K00927+K00627+K00627+K01895+K14085+K00162+K01689+K01689+K01623+K01623+K01803+K00134+K01084+K00873+K00873+K00873+K00844+K00161+K00382+K00121+K03103+K03103+K03103+K08074+K08074+K00128+K00129+K00128+K01835+K00844+K00844+K00844+K00850+K00850+K00850+K03103
Human Diseases	Immune disease	Inflammatory bowel disease	7	17	0.6990107	1.000000e+00	ko05321	XM_037649182.2(--);XM_037661293.2(SMAD3);XM_037661294.2(SMAD3);XM_037661298.2(SMAD3);XM_037661299.2(SMAD3);XM_049412560.1(--);XM_049414032.1(Rel)	K10166+K23605+K23605+K23605+K23605+K10166+K02580
Human Diseases	Infectious disease: parasitic	Chagas disease	79	184	0.7043442	1.000000e+00	ko05142	XM_037642416.2(Galphao);XM_037642897.2(p38b);XM_037642899.2(mapk14);XM_037642910.2(--);XM_037643083.2(--);XM_037643410.2(--);XM_037643411.2(--);XM_037643412.2(--);XM_037643413.2(--);XM_037643414.2(--);XM_037643415.2(--);XM_037643619.2(Plc21C);XM_037644524.2(traf6-b);XM_037644887.2(G-s-alpha-60A);XM_037644892.2(G-s-alpha-60A);XM_037645420.2(MAPK1);XM_037646305.2(--);XM_037646866.2(gnai1);XM_037647…	K04534+K04441+K04441+K03175+K03175+K04379+K04379+K04379+K04379+K04379+K04379+K05858+K03175+K04632+K04632+K04371+K03175+K04630+K03175+K04733+K04630+K03990+K04354+K04354+K04354+K04354+K04354+K04354+K08041+K00922+K04371+K04371+K03175+K03456+K03456+K03175+K04634+K01283+K04382+K04382+K01283+K03175+K04430+K04456+K04734+K04734+K03175+K03175+K03175+K03175+K03175+K03175+K03175+K03175+K03175+K03175+K04634+…
Metabolism	Metabolism of cofactors and vitamins	Nicotinate and nicotinamide metabolism	32	76	0.7106936	1.000000e+00	ko00760	XM_037642530.2(NMNAT1);XM_037644730.2(Sirt6);XM_037645051.2(NMRK1);XM_037646134.2(SIRT5);XM_037646137.2(SIRT5);XM_037648471.2(NT5C2);XM_037651434.2(Naprt);XM_037651436.2(Naprt);XM_037651437.2(Naprt);XM_037651438.2(Naprt);XM_037654488.2(Nt5e);XM_037657980.2(QPRT);XM_037662666.2(5NUC);XM_037664112.2(NNT);XM_037664113.2(NNT);XM_037665215.1(SIRT1);XM_037665221.1(SIRT1);XM_037665225.1(SIRT1);XM_037666…	K06210+K11416+K10524+K11415+K11415+K01081+K00763+K00763+K00763+K00763+K19970+K00767+K19970+K00323+K00323+K11411+K11411+K11411+K19970+K19970+K11417+K06989+K01950+K01950+K01950+K00858+K01513+K11411+K03462+K19970+K00323+K00858
Organismal Systems	Digestive system	Fat digestion and absorption	44	104	0.7168304	1.000000e+00	ko04975	XM_037643258.2(PNLIP);XM_037646149.2(--);XM_037646151.2(--);XM_037646933.2(--);XM_037646935.2(--);XM_037647531.2(AGPAT1);XM_037650221.2(CD36);XM_037651287.2(Slc27a1);XM_037651664.2(crq);XM_037654427.2(mogat2-a);XM_037656487.2(--);XM_037656639.2(--);XM_037659204.2(SLC27A4);XM_037660690.2(--);XM_037660692.2(--);XM_037663209.2(acat1-a);XM_037663210.1(acat1-a);XM_037663211.2(acat1-a);XM_037663979.2(G…	K14074+K01047+K01047+K01047+K01047+K13509+K13885+K08745+K13885+K14457+K01047+K01047+K08745+K01047+K01047+K00626+K00626+K00626+K14455+K01047+K14073+K11155+K11155+K11155+K01080+K05641+K01080+K01080+K01080+K01080+K14074+K14074+K01080+K01080+K14073+K05641+K05641+K01047+K14074+K14074+K14073+K05684+K00626+K14073
Metabolism	Amino acid metabolism	Valine, leucine and isoleucine degradation	43	102	0.7259529	1.000000e+00	ko00280	XM_037642483.2(HADHA);XM_037642485.2(HADHB);XM_037644097.2(Bckdha);XM_037644098.2(Bckdha);XM_037644099.2(BCKDHA);XM_037644100.2(BCKDHA);XM_037645729.2(acsf3);XM_037645744.2(DIPK1C);XM_037647339.2(Hibadh);XM_037647713.2(DBT);XM_037652382.2(HMGCL);XM_037652383.1(HMGCL);XM_037654451.2(PCCB);XM_037655648.2(Mccc1);XM_037656503.2(ALDH7A1);XM_037657487.1(ACADS);XM_037657954.2(CG12262);XM_037657960.2(CG1…	K07515+K07509+K00166+K00166+K00166+K00166+K18660+K18660+K00020+K09699+K01640+K01640+K01966+K01968+K14085+K00248+K00249+K00249+K01969+K05606+K05605+K00626+K00626+K00626+K00382+K00253+K00022+K11538+K11538+K11538+K00128+K13524+K01641+K01641+K00128+K07508+K00022+K01027+K01641+K00626+K07508+K07508+K07508
Metabolism	Amino acid metabolism	Phenylalanine, tyrosine and tryptophan biosynthesis	4	10	0.7260019	1.000000e+00	ko00400	XM_037649793.2(Tat);XM_037663979.2(Got2);XM_037668468.2(Hn);XM_049410741.1(Tat)	K00815+K14455+K00500+K00815
Organismal Systems	Environmental adaptation	Circadian rhythm - fly	6	15	0.7296599	1.000000e+00	ko04711	XM_037649489.2(ARNTL);XM_037656952.2(per);XM_037660760.2(GSK3B);XM_037660761.2(GSK3B);XM_037666824.2(csnk1da);XM_037666881.2(gsk3b)	K02296+K02633+K03083+K03083+K08960+K03083
Human Diseases	Endocrine and metabolic disease	Non-alcoholic fatty liver disease	109	254	0.7311486	1.000000e+00	ko04932	XM_037642250.2(COX5B);XM_037642450.2(NDUFV1);XM_037642717.2(Ndufs1);XM_037642897.2(p38b);XM_037642899.2(mapk14);XM_037642983.2(Traf2);XM_037643410.2(--);XM_037643411.2(--);XM_037643412.2(--);XM_037643413.2(--);XM_037643414.2(--);XM_037643415.2(--);XM_037643597.2(COX4I1);XM_037643606.2(COX4I1);XM_037644445.2(RAC1);XM_037647853.2(UQCRFS1);XM_037648433.2(Eif2ak3);XM_037650381.2(SdhB);XM_037650653.2(…	K02265+K03942+K03934+K04441+K04441+K03173+K04379+K04379+K04379+K04379+K04379+K04379+K02263+K02263+K04392+K00411+K08860+K00235+K07197+K08524+K00418+K00234+K04392+K04392+K03954+K03940+K04527+K04527+K04527+K02264+K03945+K08738+K08738+K00922+K09113+K09113+K03961+K11353+K09027+K09027+K04397+K04397+K03948+K09113+K03083+K03083+K07199+K11352+K04426+K04426+K04426+K04426+K07187+K04392+K08852+K04374+K03083+…
Metabolism	Nucleotide metabolism	Pyrimidine metabolism	38	91	0.7438282	1.000000e+00	ko00240	XM_037642112.2(nme6);XM_037642243.2(UCKL1);XM_037642244.2(UCKL1);XM_037642991.2(CAD);XM_037648349.2(NT5C3A);XM_037648471.2(NT5C2);XM_037650429.2(Rrm1);XM_037650957.2(awd);XM_037652398.2(--);XM_037654488.2(Nt5e);XM_037657867.2(uck2b);XM_037657878.2(uck2b);XM_037657906.2(UPB1);XM_037657907.2(UPB1);XM_037659976.2(Upp1);XM_037660762.2(Dut);XM_037662666.2(5NUC);XM_037666349.2(NT5E);XM_037666374.2(NT5E…	K00940+K00876+K00876+K11540+K24242+K01081+K10807+K00940+K16330+K19970+K00876+K00876+K01431+K01431+K00757+K01520+K19970+K19970+K19970+K00857+K00757+K12304+K00940+K01464+K01464+K13800+K13800+K13800+K13800+K10808+K01513+K00940+K01431+K00943+K19970+K01493+K00857+K00857
Metabolism	Amino acid metabolism	Cysteine and methionine metabolism	44	105	0.7450857	1.000000e+00	ko00270	XM_037643231.2(MDH1);XM_037645218.2(Mtr);XM_037645568.2(enoph1);XM_037649793.2(Tat);XM_037650674.2(mat2b);XM_037650675.2(mat2b);XM_037653920.2(ybgG);XM_037653925.2(ybgG);XM_037654507.2(Phgdh);XM_037654512.2(Phgdh);XM_037654718.2(bhmt);XM_037654719.2(bhmt);XM_037654720.2(bhmt);XM_037654721.2(bhmt);XM_037655704.2(BRAFLDRAFT_119977);XM_037657818.2(MDH2);XM_037657940.2(DNMT1);XM_037659175.2(Gclm);XM_…	K00025+K00548+K09880+K00815+K00789+K00789+K00547+K00547+K00058+K00058+K00544+K00544+K00544+K00544+K08967+K00026+K00558+K11205+K00831+K00456+K01611+K11204+K14455+K00816+K00816+K08964+K00789+K00789+K01758+K00772+K01251+K01251+K01251+K01251+K01251+K01251+K01251+K01251+K00558+K00815+K00058+K00025+K00802+K00802
Metabolism	Metabolism of other amino acids	Selenocompound metabolism	10	25	0.7458106	1.000000e+00	ko00450	XM_037644022.2(Sepsecs);XM_037645218.2(Mtr);XM_037648211.2(Pstk);XM_037656578.2(Scly);XM_037656754.2(TXNRD2);XM_037664122.2(TXNRD1);XM_037665886.2(Kyat3);XM_037665892.2(Kyat3);XM_037669404.2(Papss1);XM_037671823.2(CTH)	K03341+K00548+K10837+K01763+K22182+K22182+K00816+K00816+K13811+K01758
Environmental Information Processing	Signal transduction	mTOR signaling pathway	130	303	0.7475718	1.000000e+00	ko04150	XM_037642342.2(Rho1);XM_037643171.2(Slc7a6);XM_037643172.2(Slc7a5);XM_037644391.2(Lpin1);XM_037644392.2(Lpin1);XM_037644393.2(Lpin1);XM_037645420.2(MAPK1);XM_037645441.2(WDR59);XM_037645449.2(WDR59);XM_037645949.2(--);XM_037648043.2(fzd1);XM_037648124.2(FZD5);XM_037648301.2(VHA55);XM_037648875.2(mapkap1);XM_037650023.1(LAMTOR1);XM_037650738.2(LAMTOR1);XM_037653722.2(MIOS);XM_037654361.2(Wnt6);XM_…	K04513+K13780+K13780+K15728+K15728+K15728+K04371+K20409+K20409+K03068+K02432+K02375+K02147+K20410+K20397+K20397+K20407+K00445+K02144+K02144+K00445+K04527+K04527+K04527+K04368+K16185+K20399+K08272+K08272+K08272+K08272+K00922+K20403+K02353+K02353+K04371+K04371+K10421+K10421+K10421+K04688+K07206+K07208+K03083+K03083+K14299+K02145+K03258+K03258+K03258+K03258+K03258+K03258+K04365+K04365+K16186+K02354+…
Metabolism	Metabolism of cofactors and vitamins	Retinol metabolism	62	147	0.7523775	1.000000e+00	ko00830	XM_037642690.2(CYP3A24);XM_037642736.2(Cyp3a41a);XM_037642738.2(Cyp3a41a);XM_037643446.2(CYP2C8);XM_037643769.2(RDH12);XM_037645839.2(SDR16C6);XM_037646978.2(CYP2U1);XM_037650411.1(CYP1A5);XM_037650886.2(CYP3A14);XM_037650887.2(CYP3A24);XM_037650889.2(Cyp2a12);XM_037651113.2(SDR16C6);XM_037654548.1(Cyp3a11);XM_037656007.2(RDH12);XM_037656009.2(RDH12);XM_037656018.2(Rdh11);XM_037656451.2(CYP3A12);…	K07424+K07424+K07424+K07413+K11153+K15734+K07413+K07413+K07424+K07424+K07411+K15734+K07424+K11153+K11153+K11153+K07424+K07424+K11153+K07424+K07424+K07424+K07424+K07424+K07424+K07424+K07424+K07424+K07424+K00121+K15734+K07424+K07424+K07424+K11147+K11147+K13369+K07424+K07424+K11153+K11154+K00061+K11155+K11155+K11155+K07424+K07424+K07424+K07413+K07424+K07424+K07424+K11153+K07424+K07424+K07424+K07424+…
Human Diseases	Infectious disease: viral	Influenza A	46	110	0.7545187	1.000000e+00	ko05164	XM_037643019.2(tbk1);XM_037644394.2(Pabpn1);XM_037645420.2(MAPK1);XM_037647242.2(IRAK4);XM_037647843.2(CPSF4);XM_037650322.2(CREBBP);XM_037650639.2(KLKB1);XM_037651861.2(Cela2a);XM_037651863.2(Cela2a);XM_037651864.2(Cela2a);XM_037652340.1(sesB);XM_037654858.2(Map2k1);XM_037654913.2(Jak2);XM_037654959.2(CDK6);XM_037655301.2(DNAJC3);XM_037655476.2(Act5C);XM_037655707.2(cytC);XM_037655708.2(cytC);XM…	K05410+K14396+K04371+K04733+K14404+K04498+K01312+K09633+K09633+K09633+K05863+K04368+K04447+K02091+K09523+K05692+K08738+K08738+K00922+K04371+K04371+K07904+K15042+K15042+K02677+K02677+K05692+K04456+K04734+K04734+K10152+K10152+K10152+K10152+K10152+K14290+K14285+K02649+K02649+K02649+K12968+K03237+K14298+K14284+K04498+K02580
Human Diseases	Immune disease	Primary immunodeficiency	7	18	0.7645276	1.000000e+00	ko05340	XM_037648519.2(Ung);XM_037651271.2(ada);XM_037651328.2(ada);XM_037657153.2(olf186-F);XM_037657154.2(olf186-F);XM_037670627.2(Dclre1c);XM_049412455.1(ada)	K03648+K01488+K01488+K16056+K16056+K10887+K01488
Metabolism	Metabolism of other amino acids	beta-Alanine metabolism	21	52	0.7743468	1.000000e+00	ko00410	XM_037642483.2(HADHA);XM_037648454.2(Smox);XM_037648455.2(Smox);XM_037651061.1(Cndp2);XM_037651269.2(CNDP2);XM_037651668.2(CNDP2);XM_037656503.2(ALDH7A1);XM_037657066.2(ACOX3);XM_037657487.1(ACADS);XM_037657906.2(UPB1);XM_037657907.2(UPB1);XM_037660009.2(Gad1);XM_037661782.2(hibch);XM_037664044.2(ACOX1);XM_037669487.2(--);XM_037670618.2(Aldh3a2);XM_037671386.2(Dpys);XM_037671387.2(Dpys);XM_037671…	K07515+K12259+K12259+K08660+K08660+K08660+K14085+K00232+K00248+K01431+K01431+K01580+K05605+K00232+K00128+K00129+K01464+K01464+K13524+K00128+K01431
Metabolism	Carbohydrate metabolism	Starch and sucrose metabolism	26	64	0.7790329	1.000000e+00	ko00500	XM_037644107.2(G6pc3);XM_037644143.2(GlyP);XM_037644699.2(GlyP);XM_037647532.2(Gpi);XM_037648355.2(Hk2);XM_037653531.2(C16orf89);XM_037655414.2(SI);XM_037655421.2(Gaa);XM_037655845.2(GYG1);XM_037655846.2(GYG1);XM_037657108.2(Amy35);XM_037657113.2(Amy35);XM_037658576.2(AMY2B);XM_037660795.2(G6pc2);XM_037663244.2(HK2);XM_037666822.2(GAA);XM_037671199.2(AGL);XM_037672264.2(MGAM2);XM_037672455.2(PGM1…	K01084+K00688+K00688+K01810+K00844+K01187+K01187+K01187+K00750+K00750+K01176+K01176+K01176+K01084+K00844+K12316+K01196+K01187+K01835+K01513+K00844+K00844+K00844+K12316+K00693+K00693
Cellular Processes	Transport and catabolism	Autophagy - animal	171	399	0.7799636	1.000000e+00	ko04140	XM_037642477.2(Rb1cc1);XM_037642760.1(rab7);XM_037642881.2(Pkcdelta);XM_037642910.2(--);XM_037643019.2(tbk1);XM_037643083.2(--);XM_037643688.2(RAB1A);XM_037643696.2(AAEL006169);XM_037643736.2(RAB1A);XM_037643861.2(PEP4);XM_037643956.2(hif1a);XM_037644524.2(traf6-b);XM_037644542.2(ATG7);XM_037645420.2(MAPK1);XM_037646305.2(--);XM_037647103.2(--);XM_037648237.2(Eif2ak4);XM_037648433.2(Eif2ak3);XM_0…	K17589+K07897+K18052+K03175+K05410+K03175+K07874+K01379+K07874+K01379+K08268+K03175+K08337+K04371+K03175+K03175+K16196+K08860+K07920+K01379+K10802+K10802+K21245+K06528+K17985+K08343+K07831+K07831+K02161+K00914+K04368+K01363+K01363+K08342+K16185+K21249+K21249+K00922+K21248+K21248+K21248+K21248+K08341+K08803+K08803+K18082+K08509+K04371+K04371+K07359+K04688+K03175+K07206+K03175+K07208+K07901+K07901+…
Metabolism	Glycan biosynthesis and metabolism	Glycosylphosphatidylinositol (GPI)-anchor biosynthesis	18	45	0.7800788	1.000000e+00	ko00563	XM_037644429.2(--);XM_037644932.2(GPI11);XM_037647632.2(Pign);XM_037654285.2(PIGG);XM_037654350.2(pigm);XM_037657848.2(PIGL);XM_037657917.2(PIGL);XM_037659034.2(--);XM_037665196.2(Pigk);XM_037666444.2(PIGZ);XM_037667090.2(--);XM_037667268.2(Pgap1);XM_037667393.2(Pigq);XM_037670059.2(PIGU);XM_037671266.2(Pigv);XM_037671545.2(Pigc);XM_037671957.2(PIGB);XM_049412527.1(PIGO)	K03858+K05287+K05285+K05310+K05284+K03434+K03434+K23362+K05290+K08098+K07541+K05294+K03860+K05293+K07542+K03859+K05286+K05288
Human Diseases	Neurodegenerative disease	Pathways of neurodegeneration - multiple diseases	324	748	0.7823741	1.000000e+00	ko05022	XM_037642169.2(vdac2);XM_037642184.1(ATP5F1A);XM_037642250.2(COX5B);XM_037642450.2(NDUFV1);XM_037642477.2(Rb1cc1);XM_037642717.2(Ndufs1);XM_037642897.2(p38b);XM_037642899.2(mapk14);XM_037642983.2(Traf2);XM_037643019.2(tbk1);XM_037643307.2(mAChR-A);XM_037643597.2(COX4I1);XM_037643606.2(COX4I1);XM_037643619.2(Plc21C);XM_037643688.2(RAB1A);XM_037643736.2(RAB1A);XM_037643848.2(mAChR-A);XM_037644199.2…	K15040+K02132+K02265+K03942+K17589+K03934+K04441+K04441+K03173+K05410+K04133+K02263+K02263+K05858+K07874+K07874+K04131+K03064+K04392+K23616+K23616+K23616+K23616+K23616+K04505+K04505+K04505+K16576+K02731+K02730+K04371+K07375+K07375+K03068+K05687+K02133+K02132+K00411+K02432+K02105+K02375+K04648+K04533+K08860+K16575+K03029+K03029+K08957+K08957+K04565+K04565+K00235+K05864+K06691+K06691+K00418+K03062+…
Metabolism	Metabolism of cofactors and vitamins	Pantothenate and CoA biosynthesis	15	38	0.7881973	1.000000e+00	ko00770	XM_037647411.2(Ppcs);XM_037648204.2(PANK1);XM_037648205.2(PANK1);XM_037655565.2(COASY);XM_037657906.2(UPB1);XM_037657907.2(UPB1);XM_037660685.2(Ppcs);XM_037669487.2(--);XM_037671386.2(Dpys);XM_037671387.2(Dpys);XM_037671891.2(ALDH2);XM_037673676.2(ENPP3);XM_037674057.2(--);XM_049414196.1(VNN2);XM_049414743.1(UPB1)	K01922+K09680+K09680+K02318+K01431+K01431+K01922+K00128+K01464+K01464+K00128+K01513+K09680+K08069+K01431
Human Diseases	Neurodegenerative disease	Spinocerebellar ataxia	104	246	0.7916052	1.000000e+00	ko05017	XM_037642143.2(OPA1);XM_037642169.2(vdac2);XM_037642477.2(Rb1cc1);XM_037642921.2(Su(H));XM_037642983.2(Traf2);XM_037643619.2(Plc21C);XM_037644199.2(PSMC6);XM_037644565.2(Atxn1);XM_037644575.2(Atxn1);XM_037644581.2(Atxn1);XM_037644586.2(Atxn1);XM_037644592.2(Atxn1);XM_037644676.2(KAT5);XM_037644677.2(KAT5);XM_037644678.2(KAT5);XM_037644722.2(psma7);XM_037644841.2(Tbp);XM_037644980.2(PSMA6);XM_0376…	K17079+K15040+K17589+K06053+K03173+K05858+K03064+K23616+K23616+K23616+K23616+K23616+K11304+K11304+K11304+K02731+K03120+K02730+K08956+K08956+K03029+K03029+K08064+K06691+K06691+K17680+K17680+K03062+K05863+K17985+K00914+K03036+K03036+K03036+K03036+K08738+K08738+K03032+K00922+K02738+K09027+K09027+K20858+K04966+K03063+K20225+K20225+K04634+K10881+K03037+K04426+K04426+K04426+K04426+K06693+K04958+K02729+…
Genetic Information Processing	Replication and repair	Non-homologous end-joining	8	21	0.7933269	1.000000e+00	ko03450	XM_037657162.2(LIG4);XM_037657671.2(RAD50);XM_037661295.2(--);XM_037661296.2(--);XM_037661301.2(--);XM_037666954.2(mre11);XM_037668042.2(--);XM_037670627.2(Dclre1c)	K10777+K10866+K10980+K10980+K10980+K10865+K10886+K10887
Organismal Systems	Immune system	IL-17 signaling pathway	81	193	0.7938328	1.000000e+00	ko04657	XM_037642410.2(elavl1-b);XM_037642412.2(elavl1-b);XM_037642413.2(elavl1-b);XM_037642414.2(elavl1-b);XM_037642897.2(p38b);XM_037642899.2(mapk14);XM_037642910.2(--);XM_037642983.2(Traf2);XM_037643019.2(tbk1);XM_037643083.2(--);XM_037643410.2(--);XM_037643411.2(--);XM_037643412.2(--);XM_037643413.2(--);XM_037643414.2(--);XM_037643415.2(--);XM_037644524.2(traf6-b);XM_037644938.2(--);XM_037645420.2(MA…	K13088+K13088+K13088+K13088+K04441+K04441+K03175+K03173+K05410+K03175+K04379+K04379+K04379+K04379+K04379+K04379+K03175+K10048+K04371+K03175+K03175+K09849+K12890+K04371+K04371+K03175+K03175+K03083+K03083+K11849+K03175+K03083+K13088+K13088+K09849+K04079+K04734+K04734+K03175+K09849+K09849+K03175+K03175+K03175+K03175+K03175+K03175+K03175+K09849+K03175+K03175+K04440+K03173+K03175+K03175+K03175+K04379+…
Metabolism	Metabolism of other amino acids	D-Amino acid metabolism	4	11	0.8020087	1.000000e+00	ko00470	XM_037642985.2(Dao);XM_037642988.2(DAO);XM_037663977.2(Gls);XM_037663978.2(Gls)	K00273+K00273+K01425+K01425
Human Diseases	Neurodegenerative disease	Parkinson disease	223	520	0.8050759	1.000000e+00	ko05012	XM_037642169.2(vdac2);XM_037642184.1(ATP5F1A);XM_037642250.2(COX5B);XM_037642450.2(NDUFV1);XM_037642717.2(Ndufs1);XM_037643597.2(COX4I1);XM_037643606.2(COX4I1);XM_037644199.2(PSMC6);XM_037644722.2(psma7);XM_037644867.2(SLC39A9);XM_037644887.2(G-s-alpha-60A);XM_037644892.2(G-s-alpha-60A);XM_037644980.2(PSMA6);XM_037645904.2(TUBB4B);XM_037645905.2(TUBB4B);XM_037646139.2(djr-1.1);XM_037646866.2(gnai…	K15040+K02132+K02265+K03942+K03934+K02263+K02263+K03064+K02731+K14715+K04632+K04632+K02730+K07375+K07375+K05687+K04630+K04630+K02133+K02132+K00411+K14719+K08155+K08860+K03029+K03029+K04565+K04565+K00235+K06691+K06691+K04144+K04144+K04144+K04144+K00418+K03062+K00234+K05863+K02183+K10396+K08045+K08045+K08045+K03954+K03940+K14709+K14709+K02264+K08770+K21398+K03945+K02183+K00274+K00274+K03036+K03036+…
Metabolism	Carbohydrate metabolism	Propanoate metabolism	23	58	0.8143646	1.000000e+00	ko00640	XM_037642306.2(ECHDC1);XM_037642313.2(echdc1);XM_037642483.2(HADHA);XM_037644097.2(Bckdha);XM_037644098.2(Bckdha);XM_037644099.2(BCKDHA);XM_037644100.2(BCKDHA);XM_037647713.2(DBT);XM_037647814.1(ACSS2);XM_037648465.2(SUCLG1);XM_037654451.2(PCCB);XM_037654659.2(ACSS2);XM_037657066.2(ACOX3);XM_037657487.1(ACADS);XM_037661368.2(MCEE);XM_037661782.2(hibch);XM_037663789.2(DLD);XM_037664044.2(ACOX1);XM…	K18426+K18426+K07515+K00166+K00166+K00166+K00166+K09699+K01895+K01899+K01966+K01895+K00232+K00248+K05606+K05605+K00382+K00232+K01900+K11262+K11262+K11262+K13524
Metabolism	Global and overview maps	Fatty acid metabolism	118	280	0.8172995	1.000000e+00	ko01212	XM_037642268.2(cbr4);XM_037642270.2(cbr4);XM_037642272.2(cbr4);XM_037642273.2(cbr4);XM_037642483.2(HADHA);XM_037642485.2(HADHB);XM_037643576.2(ACSL3);XM_037643816.2(ELOVL4);XM_037644195.2(Hsd17b8);XM_037644351.2(ACSL4);XM_037644431.2(ACSL3);XM_037644794.2(HTD2);XM_037644796.2(HTD2);XM_037645250.2(Acsl4);XM_037645729.2(acsf3);XM_037645744.2(DIPK1C);XM_037646603.2(AAEL008004);XM_037649906.2(AAEL008…	K11539+K11539+K11539+K11539+K07515+K07509+K01897+K10249+K13370+K01897+K01897+K22540+K22540+K01897+K18660+K18660+K10250+K10250+K10249+K10249+K10249+K10249+K10249+K10249+K10250+K10249+K10249+K10249+K10249+K10250+K10249+K10249+K10249+K10249+K10249+K10249+K10249+K10250+K10250+K10250+K10249+K01897+K10703+K10703+K12405+K13370+K13370+K01897+K00232+K00248+K00249+K00249+K13370+K00665+K13370+K13370+K13370+…
Metabolism	Amino acid metabolism	Arginine biosynthesis	13	34	0.8216619	1.000000e+00	ko00220	XM_037644814.2(ARG1);XM_037645012.2(gpt2);XM_037650349.2(glul);XM_037657575.2(Nos1);XM_037657827.2(gpt2l);XM_037657828.2(GPT2);XM_037661728.2(Gs2);XM_037663977.2(Gls);XM_037663978.2(Gls);XM_037663979.2(Got2);XM_037667601.2(ass1);XM_037669134.2(Gs2);XM_037669395.2(Gdh)	K01476+K00814+K01915+K13240+K00814+K00814+K01915+K01425+K01425+K14455+K01940+K01915+K00261
Metabolism	Biosynthesis of other secondary metabolites	Monobactam biosynthesis	1	3	0.8302145	1.000000e+00	ko00261	XM_037669404.2(Papss1)	K13811
Metabolism	Biosynthesis of other secondary metabolites	Penicillin and cephalosporin biosynthesis	2	6	0.8317956	1.000000e+00	ko00311	XM_037642985.2(Dao);XM_037642988.2(DAO)	K00273+K00273
Genetic Information Processing	Replication and repair	DNA replication	29	73	0.8319541	1.000000e+00	ko03030	XM_037644827.2(dpa);XM_037648373.2(CG13690);XM_037648374.2(CG13690);XM_037650940.2(Pole3);XM_037651563.2(Pola2);XM_037651764.2(MCM3);XM_037651972.2(--);XM_037653726.2(--);XM_037655097.2(pola1);XM_037655375.2(rpa2-a);XM_037655913.2(mcm7-b);XM_037657404.2(rpa1);XM_037657407.2(RPA1);XM_037657492.2(RFC1);XM_037660683.2(MCM6);XM_037661956.2(Mcm6);XM_037662621.2(POLE2);XM_037665785.2(mtSSB);XM_03766593…	K02212+K10743+K10743+K02326+K02321+K02541+K03504+K10740+K02320+K10739+K02210+K07466+K07466+K10754+K02542+K02542+K02325+K03111+K10755+K02328+K10745+K04802+K03506+K03504+K02542+K02685+K02685+K02540+K02685
Metabolism	Global and overview maps	2-Oxocarboxylic acid metabolism	19	49	0.8336366	1.000000e+00	ko01210	XM_037643894.2(IDH1);XM_037645012.2(gpt2);XM_037645550.2(IDH1);XM_037648395.2(Idh3B);XM_037654092.2(AAEL002956);XM_037654093.2(AAEL002956);XM_037657827.2(gpt2l);XM_037657828.2(GPT2);XM_037663979.2(Got2);XM_037664114.2(IDH2);XM_037666668.2(Aco2);XM_037671434.2(IDH1);XM_049413250.1(AAEL002956);XM_049413251.1(AAEL002956);XM_049413252.1(AAEL002956);XM_049413253.1(AAEL002956);XM_049413254.1(AAEL002956…	K00031+K00814+K00031+K00030+K01647+K01647+K00814+K00814+K14455+K00031+K01681+K00031+K01647+K01647+K01647+K01647+K01647+K01647+K01647
Genetic Information Processing	Replication and repair	Nucleotide excision repair	38	95	0.8446539	1.000000e+00	ko03420	XM_037646183.2(RAD23A);XM_037647528.2(rad13);XM_037650522.2(Xpc);XM_037650940.2(Pole3);XM_037651240.1(DDB1);XM_037651972.2(--);XM_037653405.2(hay);XM_037653726.2(--);XM_037653847.2(Xpc);XM_037654630.2(MNAT1);XM_037655375.2(rpa2-a);XM_037656822.2(ddb2);XM_037657290.2(Gtf2h3);XM_037657298.2(Gtf2h2);XM_037657404.2(rpa1);XM_037657407.2(RPA1);XM_037657492.2(RFC1);XM_037662621.2(POLE2);XM_037665935.2(R…	K10839+K10846+K10838+K02326+K10610+K03504+K10843+K10740+K10838+K10842+K10739+K10140+K03143+K03142+K07466+K07466+K10754+K02325+K10755+K10841+K02328+K04802+K10839+K03506+K10848+K10570+K03504+K10838+K10846+K10609+K03142+K03142+K03142+K03142+K03142+K03142+K03142+K03142
Metabolism	Lipid metabolism	Linoleic acid metabolism	60	147	0.8456054	1.000000e+00	ko00591	XM_037642690.2(CYP3A24);XM_037642736.2(Cyp3a41a);XM_037642738.2(Cyp3a41a);XM_037643446.2(CYP2C8);XM_037646149.2(--);XM_037646151.2(--);XM_037646933.2(--);XM_037646935.2(--);XM_037646978.2(CYP2U1);XM_037650411.1(CYP1A5);XM_037650886.2(CYP3A14);XM_037650887.2(CYP3A24);XM_037651677.2(CYP2H2);XM_037654548.1(Cyp3a11);XM_037656451.2(CYP3A12);XM_037656487.2(--);XM_037656579.2(CYP3A29);XM_037656639.2(--)…	K07424+K07424+K07424+K07413+K01047+K01047+K01047+K01047+K07413+K07413+K07424+K07424+K07418+K07424+K07424+K01047+K07424+K01047+K07424+K07418+K07424+K07424+K07424+K07424+K07424+K07424+K01047+K01047+K07424+K07424+K07424+K16817+K07418+K07418+K07424+K07424+K01047+K07424+K07424+K07424+K16343+K16343+K07424+K07424+K07424+K07418+K07413+K07424+K07424+K07418+K07424+K07424+K07424+K01047+K07424+K07424+K07424+…
Genetic Information Processing	Transcription	RNA polymerase	22	57	0.8535215	1.000000e+00	ko03020	XM_037643294.2(Polr3b);XM_037643308.2(POLR2G);XM_037643403.2(POLR2D);XM_037644144.2(Polr1c);XM_037644687.2(ZNRD1);XM_037645031.2(POLR3F);XM_037650552.2(POLR3A);XM_037651355.2(rpa43);XM_037654223.2(RpII215);XM_037656093.2(--);XM_037661228.2(POLR2H);XM_037666873.2(Polr3h);XM_037666930.2(POLR3E);XM_037666931.2(POLR3E);XM_037666935.2(CRCP);XM_037672087.2(POLR2E);XM_037672840.2(POLR2J);XM_049410989.1(…	K03021+K03015+K03012+K03027+K03000+K03025+K03018+K03004+K03006+K03024+K03016+K03022+K14721+K14721+K25304+K03013+K03008+K03021+K03016+K14721+K14721+K14721
Metabolism	Carbohydrate metabolism	Glyoxylate and dicarboxylate metabolism	46	115	0.8637197	1.000000e+00	ko00630	XM_037643231.2(MDH1);XM_037644517.1(GRHPR);XM_037647814.1(ACSS2);XM_037650349.2(glul);XM_037650776.2(Afmid);XM_037650777.2(Afmid);XM_037651844.2(Pgp);XM_037654092.2(AAEL002956);XM_037654093.2(AAEL002956);XM_037654451.2(PCCB);XM_037654659.2(ACSS2);XM_037656079.2(hoga1);XM_037657818.2(MDH2);XM_037658532.2(GLO1);XM_037660883.2(SHMT2);XM_037661368.2(MCEE);XM_037661728.2(Gs2);XM_037663209.2(acat1-a);X…	K00025+K00049+K01895+K01915+K01432+K01432+K19269+K01647+K01647+K01966+K01895+K18123+K00026+K11517+K00600+K05606+K01915+K00626+K00626+K00626+K00382+K11517+K11517+K01681+K00600+K00600+K11517+K00049+K03781+K03781+K01915+K00281+K11517+K11517+K01647+K01647+K01647+K01647+K01647+K01647+K01647+K00025+K11529+K11517+K11517+K00626
Metabolism	Lipid metabolism	Steroid hormone biosynthesis	57	142	0.8784097	1.000000e+00	ko00140	XM_037642690.2(CYP3A24);XM_037642736.2(Cyp3a41a);XM_037642738.2(Cyp3a41a);XM_037643446.2(CYP2C8);XM_037644195.2(Hsd17b8);XM_037646978.2(CYP2U1);XM_037650411.1(CYP1A5);XM_037650886.2(CYP3A14);XM_037650887.2(CYP3A24);XM_037653663.2(CYP17A1);XM_037654548.1(Cyp3a11);XM_037655520.1(Hsd17b8);XM_037655580.2(Hsd17b8);XM_037656451.2(CYP3A12);XM_037656579.2(CYP3A29);XM_037657593.2(Cyp3a41a);XM_037658394.2(…	K07424+K07424+K07424+K07413+K13370+K07413+K07413+K07424+K07424+K00512+K07424+K13370+K13370+K07424+K07424+K07424+K13370+K07424+K13370+K13370+K13370+K07424+K07424+K07424+K07424+K07424+K07424+K07424+K07424+K13370+K07424+K07424+K12345+K07424+K13369+K07424+K07424+K13370+K13370+K10251+K10251+K07424+K07424+K07424+K07413+K07424+K07424+K07424+K07424+K07424+K07424+K12345+K07424+K13369+K07424+K07424+K07424
Metabolism	Amino acid metabolism	Histidine metabolism	15	41	0.8845263	1.000000e+00	ko00340	XM_037651061.1(Cndp2);XM_037651269.2(CNDP2);XM_037651668.2(CNDP2);XM_037654393.2(Ftcd);XM_037654887.2(amdhd1);XM_037655372.2(mao);XM_037655423.2(MAOB);XM_037656503.2(ALDH7A1);XM_037659989.2(Maob);XM_037661032.2(Hdc);XM_037661197.1(CARNMT1);XM_037663571.2(Uroc1);XM_037669487.2(--);XM_037670618.2(Aldh3a2);XM_037671891.2(ALDH2)	K08660+K08660+K08660+K13990+K01468+K00274+K00274+K14085+K00274+K01590+K19787+K01712+K00128+K00129+K00128
Human Diseases	Drug resistance: antineoplastic	Antifolate resistance	42	107	0.8892247	1.000000e+00	ko01523	XM_037643025.2(Abcc1);XM_037645828.2(ABCC2);XM_037650116.2(ABCC1);XM_037654465.2(--);XM_037655293.2(FOLR2);XM_037657199.2(ABCG21);XM_037657200.2(ABCG21);XM_037657201.2(ABCG21);XM_037657203.2(ABCG21);XM_037657273.2(ABCC5);XM_037657274.2(ABCC5);XM_037659937.2(ATIC);XM_037660883.2(SHMT2);XM_037661428.2(ATIC);XM_037664826.2(ABCC2);XM_037666724.2(DHFR);XM_037666847.2(SHMT1);XM_037666849.2(SHMT1);XM_03…	K05666+K05666+K05665+K14613+K13649+K05681+K05681+K05681+K05681+K05668+K05668+K00602+K00600+K00602+K05673+K00287+K00600+K00600+K05667+K05667+K05667+K14613+K05665+K14613+K05667+K05665+K05667+K05667+K02580+K01930+K01930+K01930+K01930+K14613+K14613+K14613+K14613+K14613+K14613+K05666+K05666+K05667
Metabolism	Metabolism of cofactors and vitamins	Biotin metabolism	2	7	0.8940171	1.000000e+00	ko00780	XM_037646204.2(HLCS);XM_037646206.2(HLCS)	K01942+K01942
Environmental Information Processing	Signal transduction	NF-kappa B signaling pathway	72	179	0.8980858	1.000000e+00	ko04064	XM_037642881.2(Pkcdelta);XM_037642910.2(--);XM_037642983.2(Traf2);XM_037643083.2(--);XM_037644524.2(traf6-b);XM_037646305.2(--);XM_037647103.2(--);XM_037647242.2(IRAK4);XM_037648288.2(TRAF4);XM_037651564.2(--);XM_037654544.2(BAX);XM_037659868.1(--);XM_037660483.2(--);XM_037663429.2(--);XM_037666373.2(--);XM_037666902.2(UBE2I);XM_037667089.2(csnk2b);XM_037667098.2(csnk2b);XM_037667283.2(TRAF2);XM_…	K18052+K03175+K03173+K03175+K03175+K03175+K03175+K04733+K09849+K07369+K02161+K03175+K03175+K02161+K03175+K10577+K03115+K03115+K09849+K04734+K04734+K24070+K03175+K09849+K09849+K03175+K03175+K03175+K03175+K03175+K03175+K03175+K09849+K03175+K03175+K16065+K16065+K16065+K05855+K03173+K03175+K03175+K03097+K03097+K03175+K01116+K01116+K03175+K02580+K03173+K03175+K04728+K04427+K04427+K04427+K04427+K04427+…
Metabolism	Carbohydrate metabolism	Pentose and glucuronate interconversions	15	42	0.9074359	1.000000e+00	ko00040	XM_037642200.2(Sord);XM_037648142.2(crppa);XM_037650891.2(UGDH);XM_037654367.2(AKR1B1);XM_037655270.2(Xylb);XM_037669973.2(Dcxr);XM_049412353.1(sgl);XM_049412354.1(UGDH);XM_049412355.1(UGDH);XM_049412356.1(sgl);XM_049412357.1(sgl);XM_049412358.1(sgl);XM_049412359.1(UGDH);XM_049412360.1(sgl);XM_049415577.1(dhdh)	K00008+K21031+K00012+K00011+K00854+K03331+K00012+K00012+K00012+K00012+K00012+K00012+K00012+K00012+K00078
Cellular Processes	Transport and catabolism	Autophagy - other	27	72	0.9103738	1.000000e+00	ko04136	XM_037644542.2(ATG7);XM_037654290.2(atg3);XM_037654835.2(pik3c3);XM_037655170.1(ATG4B);XM_037657262.2(GABARAP);XM_037661030.2(PPP2CB);XM_037661037.2(PPP2CB);XM_037661739.2(Igbp1b);XM_037664217.2(ATG5);XM_037664218.2(ATG5);XM_037666464.2(mlst8);XM_037666704.2(Wipi2);XM_037670890.2(GABARAPL2);XM_037671402.2(ATG4D);XM_037672857.2(ATG10);XM_049411193.1(atg2a);XM_049412170.1(Atg13);XM_049413199.1(ATG9…	K08337+K08343+K00914+K08342+K08341+K04382+K04382+K17606+K08339+K08339+K08266+K17908+K08341+K08342+K17888+K17906+K08331+K17907+K08342+K08342+K08342+K08269+K17908+K17908+K17908+K07204+K17888
Organismal Systems	Digestive system	Vitamin digestion and absorption	30	80	0.9198494	1.000000e+00	ko04977	XM_037645156.2(NAALAD2);XM_037650116.2(ABCC1);XM_037650221.2(CD36);XM_037651664.2(crq);XM_037654465.2(--);XM_037661722.2(CUBN);XM_037668462.2(Pnlip);XM_037669129.2(SLC5A5);XM_037671678.2(--);XM_037671911.2(Abcc1);XM_037672744.2(--);XM_037673250.2(Slc23a1);XM_037673866.2(Abcc3);XM_049412104.1(PNLIPRP2);XM_049413133.1(Cubn);XM_049413155.1(--);XM_049413756.1(slc23a2);XM_049413757.1(slc23a2);XM_04941…	K14592+K05665+K13885+K13885+K14613+K14616+K14073+K14386+K14613+K05665+K14613+K14611+K05665+K14073+K14616+K14616+K14611+K14611+K14611+K14386+K14386+K14073+K14613+K14613+K14613+K14613+K14613+K14613+K14073+K14592
Metabolism	Metabolism of cofactors and vitamins	Folate biosynthesis	22	61	0.9312349	1.000000e+00	ko00790	XM_037648512.2(Qdpr);XM_037650442.2(Mocs1);XM_037652661.2(Mocs2);XM_037653865.2(ALPL);XM_037654367.2(AKR1B1);XM_037654503.2(SPR);XM_037654553.2(SPR);XM_037656056.2(pts);XM_037657129.2(MOCS2);XM_037657716.2(ALPL);XM_037660500.1(Pcd);XM_037663498.2(GSTO1);XM_037666724.2(DHFR);XM_037668468.2(Hn);XM_037668744.2(Mocs2);XM_037670104.2(TPH1);XM_049411626.1(CBR1);XM_049416988.1(MOCS1);XM_049417030.1(FPGS…	K00357+K03637+K03635+K01077+K00011+K00072+K00072+K01737+K03635+K01077+K01724+K00310+K00287+K00500+K03635+K00502+K00079+K20967+K01930+K01930+K01930+K01930
Genetic Information Processing	Replication and repair	Mismatch repair	18	51	0.9323374	1.000000e+00	ko03430	XM_037642109.2(MLH1);XM_037642128.2(MLH1);XM_037644448.2(MLH3);XM_037644449.2(MLH3);XM_037644585.2(MSH3);XM_037651972.2(--);XM_037653726.2(--);XM_037655375.2(rpa2-a);XM_037657404.2(rpa1);XM_037657407.2(RPA1);XM_037657492.2(RFC1);XM_037662965.2(MSH2);XM_037665785.2(mtSSB);XM_037665935.2(Rfc2);XM_037666823.2(POLD2);XM_037668557.2(PCNA);XM_049410822.1(MSH3);XM_049411411.1(--)	K08734+K08734+K08739+K08739+K08736+K03504+K10740+K10739+K07466+K07466+K10754+K08735+K03111+K10755+K02328+K04802+K08736+K03504
Metabolism	Amino acid metabolism	Arginine and proline metabolism	50	130	0.935101	1.000000e+00	ko00330	XM_037642355.2(P4HA2);XM_037642356.2(P4HA2);XM_037642985.2(Dao);XM_037642988.2(DAO);XM_037644648.2(gbuA);XM_037644814.2(ARG1);XM_037648454.2(Smox);XM_037648455.2(Smox);XM_037651061.1(Cndp2);XM_037651109.2(PYCR3);XM_037651269.2(CNDP2);XM_037651668.2(CNDP2);XM_037652078.2(Pycr3);XM_037652201.2(ARGK);XM_037652202.2(ARGK);XM_037652203.2(ARGK);XM_037652204.2(ARGK);XM_037652205.2(AK);XM_037652707.2(ODC…	K00472+K00472+K00273+K00273+K01480+K01476+K12259+K12259+K08660+K00286+K08660+K08660+K00286+K00934+K00934+K00934+K00934+K00934+K01581+K11394+K00657+K00274+K00274+K18123+K00657+K14085+K00657+K13240+K00294+K00274+K01611+K14455+K01581+K01581+K00472+K00472+K00472+K00128+K01581+K01581+K00472+K00128+K01581+K00657+K00802+K00802+K01581+K00472+K01581+K00472
Metabolism	Lipid metabolism	Arachidonic acid metabolism	59	152	0.9378042	1.000000e+00	ko00590	XM_037643446.2(CYP2C8);XM_037646026.2(--);XM_037646149.2(--);XM_037646151.2(--);XM_037646933.2(--);XM_037646935.2(--);XM_037646978.2(CYP2U1);XM_037650146.2(ALOX5);XM_037650149.2(ALOX5);XM_037650411.1(CYP1A5);XM_037651677.2(CYP2H2);XM_037656137.2(GGT3);XM_037656150.2(--);XM_037656158.2(Ggt1);XM_037656201.2(GGTLC1);XM_037656487.2(--);XM_037656639.2(--);XM_037656659.2(Ggt1);XM_037656660.2(Ggt1);XM_0…	K07413+K18592+K01047+K01047+K01047+K01047+K07413+K00461+K00461+K07413+K07418+K18592+K18592+K18592+K18592+K01047+K01047+K18592+K18592+K18592+K18592+K18592+K18592+K18592+K18592+K07418+K15717+K15717+K18592+K01047+K01047+K01832+K01832+K00432+K00432+K16817+K07418+K07418+K01047+K01832+K18592+K18592+K18592+K16343+K16343+K18592+K07418+K00079+K01832+K07413+K01832+K07418+K18592+K18592+K01047+K01832+K01832+…
Metabolism	Carbohydrate metabolism	Amino sugar and nucleotide sugar metabolism	98	245	0.9381433	1.000000e+00	ko00520	XM_037642213.2(Gale);XM_037643710.2(--);XM_037644171.2(Gnpnat);XM_037644172.2(Gnpnat);XM_037647152.2(Fcsk);XM_037647160.2(FCSK);XM_037647532.2(Gpi);XM_037648344.2(PGM3);XM_037648355.2(Hk2);XM_037649210.2(--);XM_037649539.1(--);XM_037650222.2(--);XM_037650836.2(Galk2);XM_037650891.2(UGDH);XM_037650948.2(GNPDA1);XM_037650949.2(GNPDA1);XM_037650950.2(gnpda2);XM_037650951.2(gnpda2);XM_037651022.2(FPG…	K01784+K01183+K00621+K00621+K05305+K05305+K01810+K01836+K00844+K01183+K01183+K01183+K18674+K00012+K02564+K02564+K02564+K02564+K00976+K01183+K01183+K01183+K12373+K01639+K08678+K00965+K00965+K00965+K00965+K01183+K01183+K01183+K01183+K01183+K01183+K12373+K00844+K00820+K00820+K00820+K00820+K00820+K01183+K01183+K01183+K01183+K00849+K01183+K00849+K00849+K01183+K01183+K01183+K01183+K01183+K01183+K02377+…
Environmental Information Processing	Signal transduction	Sphingolipid signaling pathway	106	264	0.9387089	1.000000e+00	ko04071	XM_037642342.2(Rho1);XM_037642897.2(p38b);XM_037642899.2(mapk14);XM_037642983.2(Traf2);XM_037643099.2(--);XM_037643475.2(PRKC2);XM_037643476.2(PRKC2);XM_037643477.2(PRKC2);XM_037643478.2(PRKC2);XM_037643619.2(Plc21C);XM_037643696.2(AAEL006169);XM_037643861.2(PEP4);XM_037644228.2(SPTLC2);XM_037644445.2(RAC1);XM_037645420.2(MAPK1);XM_037645807.2(DEGS1);XM_037646866.2(gnai1);XM_037647355.2(gnai1);XM…	K04513+K04441+K04441+K03173+K12350+K18050+K18050+K18050+K18050+K05858+K01379+K01379+K00654+K04392+K04371+K04712+K04630+K04630+K04354+K04354+K04354+K04354+K04354+K04354+K04714+K05665+K01379+K11583+K04392+K11583+K04392+K02161+K11583+K04368+K23727+K01634+K01634+K00922+K04371+K04371+K03456+K03456+K04634+K04382+K04382+K12350+K12350+K04426+K04426+K04426+K04426+K02161+K12350+K01110+K04392+K02677+K02677+…
Metabolism	Glycan biosynthesis and metabolism	Glycosphingolipid biosynthesis - globo and isoglobo series	17	49	0.9401633	1.000000e+00	ko00603	XM_037645851.2(A4galt);XM_037650312.1(NAGA);XM_037650313.2(NAGA);XM_037650314.2(NAGA);XM_037650318.2(Gla);XM_037650597.2(NAGA);XM_037653120.1(A4GALT);XM_037653868.2(A4GALT);XM_037653975.2(HEXA);XM_037654178.2(A4galt);XM_037658842.2(--);XM_037662016.2(B3GALT1);XM_037662803.2(HEXB);XM_049410909.1(At4g19900);XM_049412239.1(NAGA);XM_049412317.1(NAGA);XM_049417726.1(HEXA)	K01988+K01204+K01204+K01204+K01204+K01204+K01988+K01988+K12373+K01988+K01988+K03877+K12373+K01988+K01204+K01204+K12373
Metabolism	Global and overview maps	Carbon metabolism	108	269	0.9404687	1.000000e+00	ko01200	XM_037642982.2(RGN);XM_037643231.2(MDH1);XM_037643894.2(IDH1);XM_037644232.2(DLST);XM_037644346.2(PC);XM_037644349.2(PC);XM_037644632.2(Fh);XM_037644633.2(Fh);XM_037645012.2(gpt2);XM_037645372.2(Rpia);XM_037645550.2(IDH1);XM_037646661.1(PRPS1);XM_037647532.2(Gpi);XM_037647814.1(ACSS2);XM_037648355.2(Hk2);XM_037648395.2(Idh3B);XM_037648465.2(SUCLG1);XM_037650381.2(SdhB);XM_037651007.2(PGK1);XM_037…	K01053+K00025+K00031+K00658+K01958+K01958+K01679+K01679+K00814+K01807+K00031+K00948+K01810+K01895+K00844+K00030+K01899+K00235+K00927+K00627+K00627+K19269+K00234+K01647+K01647+K01966+K00058+K00058+K01895+K01079+K00232+K00162+K01689+K01689+K01623+K01623+K00248+K01803+K00026+K00164+K00164+K00814+K00814+K00074+K00074+K00134+K11517+K00600+K00873+K00873+K00873+K00831+K05606+K05605+K00029+K00029+K00029+…
Organismal Systems	Digestive system	Protein digestion and absorption	58	150	0.9411866	1.000000e+00	ko04974	XM_037643170.2(SLC7A8);XM_037643463.2(SLC9A3);XM_037644580.2(SLC8A1);XM_037645821.2(--);XM_037645834.2(CPM1);XM_037647214.2(Slc16a12);XM_037647312.2(nrv2);XM_037648614.2(Ppn);XM_037650272.1(--);XM_037650273.1(--);XM_037650639.2(KLKB1);XM_037650810.2(Cela2a);XM_037651072.2(--);XM_037651661.2(SLC36A4);XM_037651662.1(Slc36a2);XM_037651663.2(SLC36A4);XM_037653175.1(BP10);XM_037654303.2(Mmel1);XM_0376…	K13781+K12040+K05849+K08133+K14210+K08187+K01540+K06238+K01540+K01540+K01312+K01310+K01540+K14209+K14209+K14209+K01395+K01389+K01389+K01389+K01389+K08187+K09632+K09632+K01346+K01310+K06823+K01539+K01539+K01539+K01389+K16617+K06237+K06237+K05849+K06823+K13781+K04926+K13867+K05612+K05612+K05612+K01285+K13868+K08133+K01389+K06238+K01540+K01540+K01389+K01539+K01539+K19721+K19719+K19719+K01389+K06237+…
Genetic Information Processing	Folding, sorting and degradation	Proteasome	30	82	0.9439865	1.000000e+00	ko03050	XM_037643402.2(psme4);XM_037644199.2(PSMC6);XM_037644722.2(psma7);XM_037644980.2(PSMA6);XM_037648517.2(PSMD4);XM_037648528.2(Psmd4);XM_037651026.1(POMP);XM_037651107.2(adrm1b);XM_037651108.2(adrm1b);XM_037652248.2(Rpt2);XM_037655506.2(Rpn6);XM_037655507.2(Rpn6);XM_037655508.2(Rpn6);XM_037655510.2(Rpn6);XM_037655841.2(PSMD1);XM_037657949.2(PSMB6);XM_037660183.2(PSMC4);XM_037660738.2(SEM1);XM_03766…	K06699+K03064+K02731+K02730+K03029+K03029+K11599+K06691+K06691+K03062+K03036+K03036+K03036+K03036+K03032+K02738+K03063+K10881+K03037+K06693+K02729+K02729+K03035+K02725+K03062+K03039+K03036+K03036+K03035+K03064
Metabolism	Global and overview maps	Biosynthesis of amino acids	62	160	0.9440864	1.000000e+00	ko01230	XM_037643894.2(IDH1);XM_037644346.2(PC);XM_037644349.2(PC);XM_037644814.2(ARG1);XM_037645012.2(gpt2);XM_037645218.2(Mtr);XM_037645372.2(Rpia);XM_037645550.2(IDH1);XM_037646661.1(PRPS1);XM_037648395.2(Idh3B);XM_037650349.2(glul);XM_037650674.2(mat2b);XM_037650675.2(mat2b);XM_037651007.2(PGK1);XM_037651109.2(PYCR3);XM_037652078.2(Pycr3);XM_037654092.2(AAEL002956);XM_037654093.2(AAEL002956);XM_03765…	K00031+K01958+K01958+K01476+K00814+K00548+K01807+K00031+K00948+K00030+K01915+K00789+K00789+K00927+K00286+K00286+K01647+K01647+K00058+K00058+K01079+K01689+K01689+K01623+K01623+K01803+K00814+K00814+K00134+K00600+K00873+K00873+K00873+K00831+K01915+K00264+K14455+K00031+K01681+K00600+K00600+K01620+K01620+K01940+K00500+K01915+K00789+K00789+K00031+K01758+K00850+K00850+K00850+K01647+K01647+K01647+K01647+…
Metabolism	Carbohydrate metabolism	Galactose metabolism	34	92	0.9450086	1.000000e+00	ko00052	XM_037642213.2(Gale);XM_037644107.2(G6pc3);XM_037648355.2(Hk2);XM_037653531.2(C16orf89);XM_037654367.2(AKR1B1);XM_037654713.2(Galt);XM_037654714.2(Galt);XM_037654727.2(Galt);XM_037654728.2(Galt);XM_037655414.2(SI);XM_037655421.2(Gaa);XM_037659035.2(bre-4);XM_037660795.2(G6pc2);XM_037663244.2(HK2);XM_037665533.2(GALK1);XM_037666270.2(GALK1);XM_037666272.2(GALK1);XM_037666822.2(GAA);XM_037670861.2(…	K01784+K01084+K00844+K01187+K00011+K00965+K00965+K00965+K00965+K01187+K01187+K07966+K01084+K00844+K00849+K00849+K00849+K12316+K12309+K12309+K01784+K01187+K01835+K01784+K00844+K00844+K00844+K12316+K00850+K00850+K00850+K00965+K12309+K12309
Organismal Systems	Excretory system	Vasopressin-regulated water reabsorption	83	211	0.9488104	1.000000e+00	ko04962	XM_037643732.2(DYNC2LI1);XM_037644320.1(MIP);XM_037644590.2(Dhc64C);XM_037644887.2(G-s-alpha-60A);XM_037644892.2(G-s-alpha-60A);XM_037644953.2(Dhc64C);XM_037646465.2(DYNC1I2);XM_037647046.2(AAEL003512);XM_037647973.2(Nsf2);XM_037648191.1(Dctn1);XM_037650324.2(Adcy9);XM_037650325.2(Adcy9);XM_037652438.2(ADCY3);XM_037652439.2(ADCY3);XM_037654705.2(CREB3L3);XM_037654707.2(CREB3L3);XM_037654723.2(CRE…	K10417+K09866+K10413+K04632+K04632+K10413+K10415+K09866+K06027+K04648+K08049+K08049+K08043+K08043+K09048+K09048+K09048+K09048+K05870+K05870+K05870+K07888+K07888+K13504+K13504+K13504+K10415+K10415+K10415+K10415+K10415+K10415+K10415+K10415+K10415+K10415+K10415+K10415+K10415+K10415+K10415+K10415+K10415+K10415+K10415+K10428+K07904+K10418+K12462+K10416+K09048+K04345+K04345+K04345+K04345+K08049+K09048+…
Metabolism	Amino acid metabolism	Glycine, serine and threonine metabolism	44	117	0.948981	1.000000e+00	ko00260	XM_037642968.2(TDH);XM_037642970.2(TDH);XM_037642971.2(TDH);XM_037642985.2(Dao);XM_037642988.2(DAO);XM_037644517.1(GRHPR);XM_037645101.2(Gld);XM_037654253.2(Gld);XM_037654507.2(Phgdh);XM_037654512.2(Phgdh);XM_037654718.2(bhmt);XM_037654719.2(bhmt);XM_037654720.2(bhmt);XM_037654721.2(bhmt);XM_037654722.2(Dmgdh);XM_037655372.2(mao);XM_037655423.2(MAOB);XM_037656503.2(ALDH7A1);XM_037656535.2(Psph);X…	K15789+K15789+K15789+K00273+K00273+K00049+K00108+K00108+K00058+K00058+K00544+K00544+K00544+K00544+K00315+K00274+K00274+K14085+K01079+K00274+K00600+K00831+K00382+K00108+K00108+K00600+K00600+K01620+K01620+K00049+K01758+K00281+K00108+K00108+K00108+K00108+K00108+K00108+K00108+K00058+K00315+K00108+K11529+K00108
Metabolism	Metabolism of cofactors and vitamins	Porphyrin metabolism	8	26	0.9496181	1.000000e+00	ko00860	XM_037643627.2(BLVRB);XM_037655004.2(EARS2);XM_037661005.2(Ppox);XM_037664310.2(--);XM_037666567.2(COX10);XM_037672829.2(Hccs);XM_049413551.1(EARS2);XM_049418695.1(--)	K05901+K01885+K00231+K19054+K02257+K01764+K01885+K01698
Human Diseases	Neurodegenerative disease	Prion disease	177	433	0.9504581	1.000000e+00	ko05020	XM_037642169.2(vdac2);XM_037642184.1(ATP5F1A);XM_037642250.2(COX5B);XM_037642343.2(CAV1);XM_037642450.2(NDUFV1);XM_037642717.2(Ndufs1);XM_037642897.2(p38b);XM_037642899.2(mapk14);XM_037643597.2(COX4I1);XM_037643606.2(COX4I1);XM_037644199.2(PSMC6);XM_037644445.2(RAC1);XM_037644722.2(psma7);XM_037644980.2(PSMA6);XM_037645420.2(MAPK1);XM_037645904.2(TUBB4B);XM_037645905.2(TUBB4B);XM_037647663.2(ATPs…	K15040+K02132+K02265+K06278+K03942+K03934+K04441+K04441+K02263+K02263+K03064+K04392+K02731+K02730+K04371+K07375+K07375+K02133+K02132+K00411+K03283+K08860+K03029+K03029+K04565+K04565+K00235+K06691+K06691+K00418+K03062+K00234+K05863+K04392+K04392+K10396+K03954+K03940+K09048+K09048+K09048+K09048+K02264+K05870+K05870+K05870+K03945+K03036+K03036+K03036+K03036+K08738+K08738+K03032+K05635+K05635+K05635+…
Metabolism	Metabolism of cofactors and vitamins	One carbon pool by folate	12	37	0.9532634	1.000000e+00	ko00670	XM_037645218.2(Mtr);XM_037646676.2(Mthfs);XM_037654393.2(Ftcd);XM_037659937.2(ATIC);XM_037660740.2(MTFMT);XM_037660883.2(SHMT2);XM_037661428.2(ATIC);XM_037666724.2(DHFR);XM_037666847.2(SHMT1);XM_037666849.2(SHMT1);XM_037668117.2(MTHFD1);XM_037673613.2(aldh1l1)	K00548+K01934+K13990+K00602+K00604+K00600+K00602+K00287+K00600+K00600+K00288+K00289
Organismal Systems	Excretory system	Collecting duct acid secretion	12	37	0.9532634	1.000000e+00	ko04966	XM_037644251.2(VhaAC39-1);XM_037648301.2(VHA55);XM_037648513.2(ATP6V0E1);XM_037650451.1(Atp6v0c);XM_037661198.2(VhaA);XM_037661438.2(Atp6v0a1);XM_037661439.2(ATP6V0A1);XM_037661440.2(ATP6V0A1);XM_037666745.2(AAEL000291);XM_037666746.2(AAEL000291);XM_037668046.1(Atp6v1e1);XM_037671345.2(--)	K02146+K02147+K02153+K02155+K02145+K02154+K02154+K02154+K02155+K02155+K02150+K02153
Metabolism	Xenobiotics biodegradation and metabolism	Drug metabolism - other enzymes	54	142	0.9537598	1.000000e+00	ko00983	XM_037642112.2(nme6);XM_037642243.2(UCKL1);XM_037642244.2(UCKL1);XM_037642304.2(GSTM3);XM_037642693.2(TPMT);XM_037644404.2(--);XM_037650068.2(ache);XM_037650429.2(Rrm1);XM_037650957.2(awd);XM_037653777.2(--);XM_037655855.1(HPRT1);XM_037657627.1(Gstm2);XM_037657629.2(Gstm2);XM_037657630.2(Gstm2);XM_037657656.2(Gstm2);XM_037657867.2(uck2b);XM_037657878.2(uck2b);XM_037657906.2(UPB1);XM_037657907.2(U…	K00940+K00876+K00876+K00799+K00569+K00569+K01044+K10807+K00940+K00569+K00760+K00799+K00799+K00799+K00799+K00876+K00876+K01431+K01431+K01951+K00799+K00799+K00799+K00799+K00799+K00799+K00799+K00757+K03927+K03927+K01520+K00799+K00569+K00569+K00088+K00799+K00799+K03927+K01519+K00857+K00757+K00940+K00569+K01464+K01464+K13800+K13800+K13800+K13800+K10808+K00940+K01431+K00857+K00857
Organismal Systems	Immune system	RIG-I-like receptor signaling pathway	53	140	0.9566573	1.000000e+00	ko04622	XM_037642758.2(otud5);XM_037642897.2(p38b);XM_037642899.2(mapk14);XM_037642910.2(--);XM_037642983.2(Traf2);XM_037643019.2(tbk1);XM_037643083.2(--);XM_037644524.2(traf6-b);XM_037646305.2(--);XM_037647103.2(--);XM_037656156.2(PIN1);XM_037659868.1(--);XM_037660483.2(--);XM_037664217.2(ATG5);XM_037664218.2(ATG5);XM_037666174.2(PIN1);XM_037666175.1(PIN1);XM_037666373.2(--);XM_037668283.2(Nfkbie);XM_03…	K12655+K04441+K04441+K03175+K03173+K05410+K03175+K03175+K03175+K03175+K09578+K03175+K03175+K08339+K08339+K09578+K09578+K03175+K04734+K04734+K03175+K03175+K03175+K03175+K03175+K03175+K03175+K03175+K03175+K03175+K04440+K03173+K03175+K03175+K03175+K03175+K02580+K03173+K03175+K04427+K04427+K04427+K04427+K04427+K04427+K09578+K03175+K03175+K03175+K03175+K04416+K03175+K04441
Genetic Information Processing	Translation	mRNA surveillance pathway	82	211	0.962029	1.000000e+00	ko03015	XM_037642182.2(Hbs1l);XM_037642183.2(Hbs1l);XM_037642775.2(ACIN1);XM_037644067.2(Pabpc1);XM_037644210.1(ppp1cb);XM_037644394.2(Pabpn1);XM_037644637.2(PAPOLA);XM_037644638.2(PAPOLA);XM_037644640.2(PAPOLA);XM_037644641.2(PAPOLA);XM_037644866.2(PNN);XM_037646591.2(SMG1);XM_037647005.2(SMG1);XM_037647497.2(--);XM_037647843.2(CPSF4);XM_037648099.2(casc3);XM_037648101.2(casc3);XM_037648102.2(casc3);XM_…	K14416+K14416+K12875+K13126+K06269+K14396+K14376+K14376+K14376+K14376+K13114+K08873+K08873+K14400+K14404+K14323+K14323+K14323+K03265+K04354+K04354+K04354+K04354+K04354+K04354+K14400+K14400+K14400+K14400+K11583+K14403+K14405+K14405+K14405+K13917+K11583+K14294+K11583+K12876+K14411+K14326+K18655+K14406+K18723+K18723+K23600+K23600+K15544+K06269+K03456+K03456+K04382+K04382+K12812+K00565+K13171+K14962+…
Environmental Information Processing	Membrane transport	ABC transporters	76	197	0.964093	1.000000e+00	ko02010	XM_037642320.2(Abcd4);XM_037643025.2(Abcc1);XM_037644588.2(ABCG4);XM_037645828.2(ABCC2);XM_037646175.2(Abca13);XM_037646462.2(--);XM_037647007.2(ABCA3);XM_037647008.2(ABCA3);XM_037647032.2(Abcb10);XM_037649663.2(ABCA3);XM_037650116.2(ABCC1);XM_037652739.1(--);XM_037653614.2(ABCA3);XM_037654125.2(Abcd4);XM_037657199.2(ABCG21);XM_037657200.2(ABCG21);XM_037657201.2(ABCG21);XM_037657203.2(ABCG21);XM_…	K05678+K05666+K05679+K05666+K05643+K05679+K05643+K05643+K05657+K05643+K05665+K05643+K05643+K05678+K05681+K05681+K05681+K05681+K05668+K05668+K05643+K05659+K05679+K05680+K05679+K05680+K05643+K05662+K05662+K05662+K05673+K05667+K05667+K05642+K05667+K05641+K05665+K05677+K05667+K05643+K05665+K05667+K05667+K05676+K05643+K05643+K05643+K05643+K05661+K05648+K05641+K05658+K05643+K05641+K05643+K05643+K05033+…
Metabolism	Amino acid metabolism	Tryptophan metabolism	27	78	0.9722145	1.000000e+00	ko00380	XM_037642483.2(HADHA);XM_037644232.2(DLST);XM_037645818.2(DHTKD1);XM_037645819.2(Dhtkd1);XM_037650776.2(Afmid);XM_037650777.2(Afmid);XM_037655372.2(mao);XM_037655423.2(MAOB);XM_037656503.2(ALDH7A1);XM_037657767.2(haao);XM_037659989.2(Maob);XM_037663209.2(acat1-a);XM_037663210.1(acat1-a);XM_037663211.2(acat1-a);XM_037663789.2(DLD);XM_037665886.2(Kyat3);XM_037665892.2(Kyat3);XM_037667076.2(HADH);XM…	K07515+K00658+K15791+K15791+K01432+K01432+K00274+K00274+K14085+K00452+K00274+K00626+K00626+K00626+K00382+K00816+K00816+K00022+K00486+K03781+K03781+K00128+K00502+K00128+K00022+K01556+K00626
Cellular Processes	Cell growth and death	Apoptosis	80	211	0.9802	1.000000e+00	ko04210	XM_037642983.2(Traf2);XM_037643410.2(--);XM_037643411.2(--);XM_037643412.2(--);XM_037643413.2(--);XM_037643414.2(--);XM_037643415.2(--);XM_037643696.2(AAEL006169);XM_037643861.2(PEP4);XM_037644607.2(CG12163);XM_037645420.2(MAPK1);XM_037646064.2(PARP2);XM_037646071.2(PARP2);XM_037647775.2(CASP2);XM_037648433.2(Eif2ak3);XM_037648451.2(NTRK1);XM_037650558.2(AAEL006169);XM_037654544.2(BAX);XM_0376548…	K03173+K04379+K04379+K04379+K04379+K04379+K04379+K01379+K01379+K01373+K04371+K10798+K10798+K02186+K08860+K03176+K01379+K02161+K04368+K01363+K01363+K08731+K05692+K07611+K08738+K08738+K00922+K04371+K04371+K16943+K16943+K16943+K02186+K02186+K04397+K04397+K01173+K04426+K04426+K04426+K04426+K02161+K04958+K01374+K08852+K04374+K06276+K06276+K05692+K06114+K04456+K04734+K04734+K24070+K07827+K02649+K02649+…
Organismal Systems	Digestive system	Pancreatic secretion	99	258	0.9827819	1.000000e+00	ko04972	XM_037642342.2(Rho1);XM_037643118.2(Ac76E);XM_037643258.2(PNLIP);XM_037643619.2(Plc21C);XM_037643848.2(mAChR-A);XM_037644445.2(RAC1);XM_037644887.2(G-s-alpha-60A);XM_037644892.2(G-s-alpha-60A);XM_037646149.2(--);XM_037646151.2(--);XM_037646933.2(--);XM_037646935.2(--);XM_037647312.2(nrv2);XM_037648600.2(Slc4a2);XM_037650272.1(--);XM_037650273.1(--);XM_037650324.2(Adcy9);XM_037650325.2(Adcy9);XM_0…	K04513+K08042+K14074+K05858+K04131+K04392+K04632+K04632+K01047+K01047+K01047+K01047+K01540+K13855+K01540+K01540+K08049+K08049+K04194+K01312+K01310+K01540+K08043+K08043+K10951+K04392+K04392+K08045+K08045+K08045+K10951+K08041+K01047+K01047+K01176+K01176+K09632+K09632+K01346+K01310+K01176+K04634+K01047+K01047+K07901+K07901+K07901+K04131+K04131+K07904+K01539+K01539+K01539+K04958+K01047+K04392+K02677+…
Metabolism	Amino acid metabolism	Alanine, aspartate and glutamate metabolism	26	78	0.9842109	1.000000e+00	ko00250	XM_037642991.2(CAD);XM_037645012.2(gpt2);XM_037645156.2(NAALAD2);XM_037650349.2(glul);XM_037657827.2(gpt2l);XM_037657828.2(GPT2);XM_037658504.2(ALDH4A1);XM_037660009.2(Gad1);XM_037661728.2(Gs2);XM_037662868.2(glt1);XM_037663977.2(Gls);XM_037663978.2(Gls);XM_037663979.2(Got2);XM_037664138.2(GFPT1);XM_037664155.2(GFPT1);XM_037664178.2(Gfpt1);XM_037664186.2(Gfpt1);XM_037664193.2(Gfpt1);XM_037667601.…	K11540+K00814+K14592+K01915+K00814+K00814+K00294+K01580+K01915+K00264+K01425+K01425+K14455+K00820+K00820+K00820+K00820+K00820+K01940+K01939+K01915+K00261+K13524+K00820+K00139+K14592
Genetic Information Processing	Translation	Nucleocytoplasmic transport	91	240	0.9856679	1.000000e+00	ko03013	XM_037642775.2(ACIN1);XM_037644183.2(nup93);XM_037644208.2(Thoc3);XM_037644866.2(PNN);XM_037645989.2(nup42);XM_037646898.1(Ipo7);XM_037648099.2(casc3);XM_037648101.2(casc3);XM_037648102.2(casc3);XM_037648167.2(XPO7);XM_037648168.2(XPO7);XM_037649674.1(--);XM_037650277.2(NUP50);XM_037650278.2(NUP50);XM_037650279.2(NUP50);XM_037650280.2(NUP50);XM_037650281.2(NUP50);XM_037650679.2(TMEM33);XM_0376506…	K12875+K14309+K12880+K13114+K14321+K20223+K14323+K14323+K14323+K18460+K18460+K25129+K14295+K14295+K14295+K14295+K14295+K20724+K20724+K12160+K03231+K14308+K14319+K20223+K12172+K25201+K12160+K12160+K14294+K14291+K20222+K14301+K23583+K12876+K25201+K14320+K14320+K14326+K18655+K14318+K14316+K14316+K07936+K18723+K18723+K14310+K14299+K12812+K13176+K20224+K25203+K15042+K15042+K13171+K14317+K14317+K03345+…
Organismal Systems	Immune system	C-type lectin receptor signaling pathway	63	172	0.9866713	1.000000e+00	ko04625	XM_037642342.2(Rho1);XM_037642897.2(p38b);XM_037642899.2(mapk14);XM_037645420.2(MAPK1);XM_037651564.2(--);XM_037652756.2(CMD1);XM_037654510.1(MRAS);XM_037654511.2(MRAS);XM_037655233.2(CMD1);XM_037656066.2(PCM3);XM_037656067.2(PCM3);XM_037656458.2(PIK3CA);XM_037656522.2(PTPN11);XM_037656523.2(PTPN11);XM_037656524.2(PTPN11);XM_037656526.2(PTPN11);XM_037656692.2(CML2);XM_037657345.2(cam1);XM_0376576…	K04513+K04441+K04441+K04371+K07369+K02183+K07831+K07831+K02183+K02183+K02183+K00922+K07293+K07293+K07293+K07293+K02183+K02183+K04371+K04371+K04348+K04348+K04348+K04348+K07532+K09258+K02183+K10059+K04443+K04443+K04409+K04409+K04958+K02183+K04456+K04734+K04734+K06268+K06268+K02183+K06643+K06643+K06643+K07827+K02649+K02649+K02649+K08862+K05855+K04440+K04513+K04513+K04513+K04513+K04513+K04513+K04513+…
Metabolism	Lipid metabolism	Steroid biosynthesis	22	69	0.9888858	1.000000e+00	ko00100	XM_037652791.1(LIPF);XM_037658834.2(LIPF);XM_037663748.2(DWF5);XM_037665243.2(LIPK);XM_037668515.2(LIPA);XM_037668578.2(LIPF);XM_037668580.2(LIPF);XM_037668738.2(LIPK);XM_037668753.2(LIPA);XM_037670054.2(--);XM_037670056.2(LIPF);XM_037670549.2(LIPK);XM_049412998.1(LIPN);XM_049413153.1(Lipa);XM_049414556.1(LIPF);XM_049416586.1(Soat1);XM_049416590.1(Soat1);XM_049418133.1(LIPK);XM_049418134.1(LIPA);…	K01052+K01052+K00213+K01052+K01052+K01052+K01052+K01052+K01052+K01052+K01052+K01052+K01052+K01052+K01052+K00637+K00637+K01052+K01052+K01052+K01052+K01052
Human Diseases	Cardiovascular disease	Diabetic cardiomyopathy	149	383	0.9906324	1.000000e+00	ko05415	XM_037642169.2(vdac2);XM_037642184.1(ATP5F1A);XM_037642250.2(COX5B);XM_037642450.2(NDUFV1);XM_037642717.2(Ndufs1);XM_037642897.2(p38b);XM_037642899.2(mapk14);XM_037643279.2(PTPA);XM_037643597.2(COX4I1);XM_037643606.2(COX4I1);XM_037643619.2(Plc21C);XM_037643696.2(AAEL006169);XM_037643861.2(PEP4);XM_037643990.2(GSR);XM_037644210.1(ppp1cb);XM_037644445.2(RAC1);XM_037647663.2(ATPsynbeta);XM_037647692…	K15040+K02132+K02265+K03942+K03934+K04441+K04441+K17605+K02263+K02263+K05858+K01379+K01379+K00383+K06269+K04392+K02133+K02132+K00411+K00235+K01379+K00418+K00234+K05863+K04392+K04392+K03954+K03940+K04527+K04527+K04527+K02264+K03945+K00922+K07299+K07299+K07299+K07299+K03961+K00162+K11353+K00134+K06269+K03948+K00898+K03083+K03083+K01283+K23605+K23605+K23605+K23605+K01283+K04515+K04515+K04515+K11352+…
Metabolism	Metabolism of terpenoids and polyketides	Insect hormone biosynthesis	35	104	0.9914513	1.000000e+00	ko00981	XM_037643700.1(ccsA);XM_037650194.2(--);XM_037653782.2(bioC);XM_037654536.2(JHAMT);XM_037654586.2(spo);XM_037655011.2(CES4A);XM_037657139.2(sad);XM_037659751.2(--);XM_037660004.1(--);XM_037661155.2(--);XM_037661156.2(--);XM_037663469.2(--);XM_037663836.2(dib);XM_037664424.2(shd);XM_037666247.2(--);XM_037667319.2(--);XM_037667323.2(--);XM_037667370.2(--);XM_037667371.2(--);XM_037667692.1(--);XM_03…	K10718+K10718+K10718+K10718+K14939+K01063+K10722+K10718+K10718+K10718+K10718+K10718+K10721+K10723+K10718+K10718+K10718+K10718+K10718+K10718+K10718+K10718+K10718+K10718+K10718+K10718+K00128+K10718+K00128+K10718+K14938+K10718+K10718+K10718+K10718
Human Diseases	Drug resistance: antineoplastic	Platinum drug resistance	60	168	0.9925908	1.000000e+00	ko01524	XM_037642109.2(MLH1);XM_037642128.2(MLH1);XM_037642304.2(GSTM3);XM_037643025.2(Abcc1);XM_037644585.2(MSH3);XM_037645420.2(MAPK1);XM_037645828.2(ABCC2);XM_037653426.2(--);XM_037654544.2(BAX);XM_037654997.2(BIRC5);XM_037655707.2(cytC);XM_037655708.2(cytC);XM_037656458.2(PIK3CA);XM_037657627.1(Gstm2);XM_037657629.2(Gstm2);XM_037657630.2(Gstm2);XM_037657656.2(Gstm2);XM_037657660.2(mapk1);XM_037657661…	K08734+K08734+K00799+K05666+K08736+K04371+K05666+K10605+K02161+K08731+K08738+K08738+K00922+K00799+K00799+K00799+K00799+K04371+K04371+K00799+K00799+K00799+K00799+K00799+K00799+K00799+K00799+K08735+K04426+K04426+K04426+K04426+K02161+K00799+K00799+K02350+K06276+K06276+K03164+K04456+K06643+K06643+K06643+K02649+K02649+K02649+K14686+K03509+K14686+K14686+K14686+K04451+K08736+K03164+K04728+K02350+K06276+…
Organismal Systems	Digestive system	Cholesterol metabolism	47	136	0.9935202	1.000000e+00	ko04979	XM_037642169.2(vdac2);XM_037644998.2(--);XM_037648605.2(Lrp2);XM_037650221.2(CD36);XM_037651664.2(crq);XM_037652791.1(LIPF);XM_037653997.2(Lipc);XM_037654220.2(--);XM_037654221.2(--);XM_037654222.2(--);XM_037655263.2(LRP1);XM_037656187.2(--);XM_037657516.2(EURM2);XM_037658834.2(LIPF);XM_037662835.2(ldlrap1-b);XM_037663829.2(--);XM_037665243.2(LIPK);XM_037666262.2(--);XM_037668515.2(LIPA);XM_03766…	K15040+K13443+K06233+K13885+K13885+K01052+K22283+K13443+K13443+K13443+K04550+K13443+K13443+K01052+K12474+K13443+K01052+K13443+K01052+K01052+K01052+K01052+K01052+K01052+K01052+K01052+K13443+K05641+K10707+K10707+K06233+K12385+K01052+K01052+K05641+K13443+K05641+K01052+K13443+K00637+K00637+K01052+K01052+K01052+K01052+K01052+K05684
Human Diseases	Immune disease	Rheumatoid arthritis	24	77	0.9943769	1.000000e+00	ko05323	XM_037643410.2(--);XM_037643411.2(--);XM_037643412.2(--);XM_037643413.2(--);XM_037643414.2(--);XM_037643415.2(--);XM_037644251.2(VhaAC39-1);XM_037648301.2(VHA55);XM_037648513.2(ATP6V0E1);XM_037650451.1(Atp6v0c);XM_037654363.2(VhaSFD);XM_037654364.2(VhaSFD);XM_037661198.2(VhaA);XM_037661438.2(Atp6v0a1);XM_037661439.2(ATP6V0A1);XM_037661440.2(ATP6V0A1);XM_037663023.2(VhaAC45);XM_037666745.2(AAEL000…	K04379+K04379+K04379+K04379+K04379+K04379+K02146+K02147+K02153+K02155+K02144+K02144+K02145+K02154+K02154+K02154+K03662+K02155+K02155+K14379+K02150+K03661+K02153+K04379
Genetic Information Processing	Folding, sorting and degradation	Ubiquitin mediated proteolysis	178	457	0.9945586	1.000000e+00	ko04120	XM_037642256.2(ube2w);XM_037642257.2(ube2w);XM_037642345.2(UBE2N);XM_037642910.2(--);XM_037643040.2(ube2c);XM_037643083.2(--);XM_037643639.2(Syvn1);XM_037644524.2(traf6-b);XM_037645924.2(UBE2F);XM_037645944.2(Fbxw7);XM_037646305.2(--);XM_037646313.2(smurf2);XM_037646362.2(Su(dx));XM_037646366.2(Su(dx));XM_037646380.2(RNF7);XM_037646390.2(Su(dx));XM_037646435.2(eff);XM_037647103.2(--);XM_037647854…	K10688+K10688+K10580+K03175+K06688+K03175+K10601+K03175+K10687+K10260+K03175+K04678+K05633+K05633+K10611+K05633+K06689+K03175+K04706+K20217+K03362+K03362+K10260+K10573+K10587+K25228+K25228+K10610+K03363+K03094+K10605+K10590+K10591+K08770+K03350+K04706+K04706+K04706+K02207+K02207+K10571+K03355+K03869+K10582+K10685+K03354+K10140+K10575+K04554+K10579+K10291+K10686+K04552+K10608+K10588+K04556+K10597+…
Genetic Information Processing	Transcription	Spliceosome	141	371	0.9962305	1.000000e+00	ko03040	XM_037642274.2(SmE);XM_037642373.2(Lsm7);XM_037642374.2(Lsm7);XM_037642751.2(prpf18);XM_037642775.2(ACIN1);XM_037644008.2(SF3A1);XM_037644205.1(SmD1);XM_037644208.2(Thoc3);XM_037644459.2(RBM25);XM_037644461.2(RBM25);XM_037644584.1(crn);XM_037645477.2(Syf2);XM_037646616.2(HNRNPK);XM_037647440.2(SNRPD3);XM_037647579.2(Rbm22);XM_037647881.1(rp9);XM_037648149.2(Hsp68);XM_037648319.2(SLU7);XM_03764879…	K11097+K12626+K12626+K12817+K12875+K12825+K11087+K12880+K12822+K12822+K12869+K12868+K12886+K11088+K12872+K19604+K03283+K12819+K12900+K12862+K12862+K12893+K12839+K12829+K12829+K12896+K12896+K12896+K12896+K12892+K12892+K12892+K12892+K12855+K12896+K12896+K12896+K12896+K11093+K12897+K12872+K12818+K12837+K12835+K12876+K12624+K09567+K12890+K11088+K12818+K12813+K12836+K12836+K12843+K12812+K11099+K12741+…
Metabolism	Carbohydrate metabolism	Pentose phosphate pathway	16	57	0.9966329	1.000000e+00	ko00030	XM_037642982.2(RGN);XM_037645372.2(Rpia);XM_037646661.1(PRPS1);XM_037647532.2(Gpi);XM_037657263.2(Aldoa);XM_037657264.2(Aldoa);XM_037668720.2(DERA);XM_037672455.2(PGM1);XM_037673845.1(rgn);XM_037673846.1(rgn);XM_049412582.1(Pfk);XM_049412583.1(Pfk);XM_049412584.1(Pfk);XM_049416696.1(glyctk);XM_049418374.1(Taldo);XM_049419770.1(RGN)	K01053+K01807+K00948+K01810+K01623+K01623+K01619+K01835+K01053+K01053+K00850+K00850+K00850+K11529+K00616+K01053
Human Diseases	Cardiovascular disease	Fluid shear stress and atherosclerosis	111	300	0.9971701	1.000000e+00	ko05418	XM_037642304.2(GSTM3);XM_037642342.2(Rho1);XM_037642343.2(CAV1);XM_037642897.2(p38b);XM_037642899.2(mapk14);XM_037643410.2(--);XM_037643411.2(--);XM_037643412.2(--);XM_037643413.2(--);XM_037643414.2(--);XM_037643415.2(--);XM_037644445.2(RAC1);XM_037648107.1(arm);XM_037650834.2(sumo3l);XM_037651904.2(SDC3);XM_037651905.2(SDC3);XM_037652756.2(CMD1);XM_037653854.2(RAC1);XM_037653885.2(smo-1);XM_0376…	K00799+K04513+K06278+K04441+K04441+K04379+K04379+K04379+K04379+K04379+K04379+K04392+K02105+K12160+K16336+K16336+K02183+K04392+K12160+K12160+K04392+K02161+K09260+K02183+K05692+K06487+K06487+K04662+K04662+K02183+K02183+K00922+K02183+K02183+K00799+K00799+K00799+K00799+K00799+K00799+K00799+K00799+K00799+K00799+K00799+K04671+K02183+K13596+K13596+K00799+K04426+K04426+K04426+K04426+K02161+K04359+K13578+…
Human Diseases	Cancer: overview	Chemical carcinogenesis - DNA adducts	61	178	0.9981649	1.000000e+00	ko05204	XM_037642304.2(GSTM3);XM_037642690.2(CYP3A24);XM_037642736.2(Cyp3a41a);XM_037642738.2(Cyp3a41a);XM_037643446.2(CYP2C8);XM_037643479.1(Sult2b1);XM_037646978.2(CYP2U1);XM_037650411.1(CYP1A5);XM_037650886.2(CYP3A14);XM_037650887.2(CYP3A24);XM_037654548.1(Cyp3a11);XM_037656451.2(CYP3A12);XM_037656579.2(CYP3A29);XM_037657593.2(Cyp3a41a);XM_037657627.1(Gstm2);XM_037657629.2(Gstm2);XM_037657630.2(Gstm2)…	K00799+K07424+K07424+K07424+K07413+K11822+K07413+K07413+K07424+K07424+K07424+K07424+K07424+K07424+K00799+K00799+K00799+K00799+K00799+K00799+K00799+K00799+K00799+K07424+K00799+K00799+K07424+K07424+K07424+K07424+K07424+K07424+K07424+K07424+K00799+K01253+K01253+K00799+K00799+K07424+K07424+K07424+K13299+K07424+K07424+K07424+K07424+K07424+K00079+K07413+K07424+K07424+K07424+K07424+K07424+K07424+K01253+…
Metabolism	Metabolism of cofactors and vitamins	Thiamine metabolism	4	24	0.9991378	1.000000e+00	ko00730	XM_037653865.2(ALPL);XM_037657716.2(ALPL);XM_037671683.2(Nfs1);XM_037671938.2(ACP1)	K01077+K01077+K04487+K14394
Organismal Systems	Immune system	NOD-like receptor signaling pathway	114	316	0.9992631	1.000000e+00	ko04621	XM_037642169.2(vdac2);XM_037642332.2(--);XM_037642342.2(Rho1);XM_037642443.2(--);XM_037642444.2(--);XM_037642897.2(p38b);XM_037642899.2(mapk14);XM_037642910.2(--);XM_037642983.2(Traf2);XM_037643019.2(tbk1);XM_037643083.2(--);XM_037643561.2(brcc3);XM_037643619.2(Plc21C);XM_037644524.2(traf6-b);XM_037645420.2(MAPK1);XM_037646305.2(--);XM_037647103.2(--);XM_037647242.2(IRAK4);XM_037647406.2(rbck1);X…	K15040+K08727+K04513+K08727+K08727+K04441+K04441+K03175+K03173+K05410+K03175+K11864+K05858+K03175+K04371+K03175+K03175+K04733+K10630+K11974+K09849+K04977+K02161+K01363+K01363+K17820+K17820+K17820+K06030+K08341+K06630+K10630+K10630+K10630+K04371+K04371+K20858+K03175+K20876+K03175+K02161+K08339+K08339+K04958+K03175+K03671+K09849+K04079+K04734+K04734+K03175+K09849+K09849+K03175+K03175+K03175+K03175+…
Metabolism	Energy metabolism	Nitrogen metabolism	11	47	0.9992666	1.000000e+00	ko00910	XM_037645792.2(Ca1);XM_037645806.2(Ca1);XM_037650349.2(glul);XM_037657000.2(Ca14);XM_037657012.2(ca1);XM_037657013.2(ca1);XM_037657014.2(ca1);XM_037661728.2(Gs2);XM_037662868.2(glt1);XM_037669134.2(Gs2);XM_037669395.2(Gdh)	K01672+K01672+K01915+K18246+K01672+K01672+K01672+K01915+K00264+K01915+K00261
Metabolism	Amino acid metabolism	Lysine degradation	48	149	0.9992936	1.000000e+00	ko00310	XM_037642483.2(HADHA);XM_037644232.2(DLST);XM_037645818.2(DHTKD1);XM_037645819.2(Dhtkd1);XM_037648173.2(NSD2);XM_037651810.2(kmt5b);XM_037651811.2(kmt5b);XM_037652265.2(Bbox1);XM_037653240.2(--);XM_037656503.2(ALDH7A1);XM_037656673.2(ham);XM_037657122.2(PLOD1);XM_037657123.2(PLOD1);XM_037657810.2(KMT5A);XM_037661122.2(BBOX1);XM_037661245.2(Kmt2b);XM_037661519.2(KMT2C);XM_037662718.2(SETMAR);XM_03…	K07515+K00658+K15791+K15791+K11424+K11429+K11429+K00471+K11433+K14085+K22410+K13646+K13646+K11428+K00474+K09186+K09188+K11433+K00626+K00626+K00626+K00382+K11426+K00022+K18826+K00128+K11420+K00128+K11427+K11427+K11427+K11427+K14157+K11419+K00022+K11423+K09186+K09186+K09186+K09188+K09188+K11433+K11433+K11433+K00626+K09189+K09189+K09189
Genetic Information Processing	Translation	Aminoacyl-tRNA biosynthesis	30	102	0.9994508	1.000000e+00	ko00970	XM_037642170.2(QARS1);XM_037642509.2(AlaRS);XM_037644022.2(Sepsecs);XM_037644771.2(cars2);XM_037647918.2(Aars2);XM_037648211.2(Pstk);XM_037648607.2(YARS1);XM_037650773.2(Hars1);XM_037650774.2(HARS1);XM_037655004.2(EARS2);XM_037655573.2(gatA);XM_037657287.2(Dars2);XM_037657295.2(Dars2);XM_037660740.2(MTFMT);XM_037661833.2(cars1);XM_037663941.2(IARS1);XM_037664029.2(WARS2);XM_037664164.2(SARS2);XM_…	K01886+K01872+K03341+K01883+K01872+K10837+K01866+K01892+K01892+K01885+K02433+K01876+K01876+K00604+K01883+K01870+K01867+K01875+K02435+K01867+K01870+K01869+K04567+K04567+K01880+K01885+K01880+K01867+K01867+K01867
Organismal Systems	Immune system	Hematopoietic cell lineage	14	58	0.9996385	1.000000e+00	ko04640	XM_037649266.2(--);XM_037649267.2(--);XM_037651078.2(Cd9);XM_037652315.2(CD81);XM_037654303.2(Mmel1);XM_037656177.2(Nep3);XM_037656277.2(nep-11);XM_037656895.2(Nep2);XM_037660707.1(ANPEP);XM_037662855.2(--);XM_049411875.1(--);XM_049415491.1(--);XM_049416508.1(--);XM_049416664.1(ANPEP)	K06460+K06460+K06460+K06460+K01389+K01389+K01389+K01389+K11140+K01389+K01389+K01389+K01389+K11140
Metabolism	Xenobiotics biodegradation and metabolism	Drug metabolism - cytochrome P450	28	100	0.9997959	1.000000e+00	ko00982	XM_037642304.2(GSTM3);XM_037650540.2(Fmo5);XM_037650543.2(FMO5);XM_037655372.2(mao);XM_037655423.2(MAOB);XM_037657627.1(Gstm2);XM_037657629.2(Gstm2);XM_037657630.2(Gstm2);XM_037657656.2(Gstm2);XM_037658464.2(GstD5);XM_037658465.1(GstD2);XM_037658473.2(GstD1);XM_037658618.2(GstD7);XM_037658619.2(GstD7);XM_037659326.2(Gst4);XM_037659490.2(GstD1);XM_037659989.2(Maob);XM_037660428.2(Fmo5);XM_03766253…	K00799+K00485+K00485+K00274+K00274+K00799+K00799+K00799+K00799+K00799+K00799+K00799+K00799+K00799+K00799+K00799+K00274+K00485+K00799+K00121+K00485+K00799+K00799+K13299+K00129+K00485+K00485+K00485
Metabolism	Metabolism of other amino acids	Glutathione metabolism	68	207	0.9998092	1.000000e+00	ko00480	XM_037642304.2(GSTM3);XM_037643894.2(IDH1);XM_037643990.2(GSR);XM_037645550.2(IDH1);XM_037646026.2(--);XM_037646779.2(PRDX6);XM_037648901.2(PRDX6);XM_037650429.2(Rrm1);XM_037652707.2(ODC1);XM_037652909.2(--);XM_037656137.2(GGT3);XM_037656150.2(--);XM_037656158.2(Ggt1);XM_037656201.2(GGTLC1);XM_037656659.2(Ggt1);XM_037656660.2(Ggt1);XM_037656662.2(GGT1);XM_037656862.2(Ggt1);XM_037657627.1(Gstm2);X…	K00799+K00031+K00383+K00031+K18592+K11188+K11188+K10807+K01581+K00681+K18592+K18592+K18592+K18592+K18592+K18592+K18592+K18592+K00799+K00799+K00799+K00799+K18592+K18592+K18592+K18592+K00799+K00799+K00799+K00799+K00799+K18592+K11205+K00799+K00799+K00681+K11140+K00799+K00432+K00432+K11204+K00310+K00031+K00799+K00799+K13299+K18592+K18592+K18592+K01581+K18592+K07232+K07232+K01581+K01581+K01581+K00031+…
Human Diseases	Cancer: overview	Chemical carcinogenesis - reactive oxygen species	156	430	0.9998537	1.000000e+00	ko05208	XM_037642169.2(vdac2);XM_037642184.1(ATP5F1A);XM_037642250.2(COX5B);XM_037642304.2(GSTM3);XM_037642450.2(NDUFV1);XM_037642717.2(Ndufs1);XM_037642897.2(p38b);XM_037642899.2(mapk14);XM_037643410.2(--);XM_037643411.2(--);XM_037643412.2(--);XM_037643413.2(--);XM_037643414.2(--);XM_037643415.2(--);XM_037643425.2(--);XM_037643597.2(COX4I1);XM_037643606.2(COX4I1);XM_037643956.2(hif1a);XM_037644407.2(Eph…	K15040+K02132+K02265+K00799+K03942+K03934+K04441+K04441+K04379+K04379+K04379+K04379+K04379+K04379+K22369+K02263+K02263+K08268+K22369+K04392+K22369+K04371+K22369+K02133+K02132+K00411+K04565+K04565+K00235+K00418+K00234+K05863+K04392+K04392+K03954+K03940+K04361+K04361+K02264+K04368+K03945+K00922+K07293+K07293+K07293+K07293+K09097+K09097+K03961+K11353+K00799+K00799+K00799+K00799+K04371+K04371+K00799+…
Metabolism	Metabolism of cofactors and vitamins	Ubiquinone and other terpenoid-quinone biosynthesis	26	97	0.9999069	1.000000e+00	ko00130	XM_037642923.2(4CLL7);XM_037648323.2(Ggcx);XM_037649793.2(Tat);XM_037652211.2(4CL1);XM_037652379.2(lcfB);XM_037652640.2(lcsD);XM_037652746.2(4CLL1);XM_037654459.1(menE);XM_037655189.2(4CL1);XM_037655215.2(4CL1);XM_037656038.1(4CLL7);XM_037657291.2(Vkorc1l1);XM_037661902.2(4CLL9);XM_037661915.2(4CLL7);XM_037662975.2(4CL);XM_037670246.2(4CL2);XM_037671532.2(4CLL7);XM_037674112.2(4CL1);XM_049410741.…	K01904+K10106+K00815+K01904+K01904+K01904+K01904+K01904+K01904+K01904+K01904+K05357+K01904+K01904+K01904+K01904+K01904+K01904+K00815+K01904+K01904+K01904+K01904+K01904+K01904+K01904
Metabolism	Glycan biosynthesis and metabolism	Glycosphingolipid biosynthesis - ganglio series	11	53	0.9999255	1.000000e+00	ko00604	XM_037653770.2(B3GNT8);XM_037653975.2(HEXA);XM_037658587.1(B3gnt5);XM_037658592.2(B3gnt5);XM_037662803.2(HEXB);XM_037670861.2(Glb1);XM_037670978.2(GLB1);XM_049414577.1(SLC33A1);XM_049417726.1(HEXA);XM_049418891.1(GLB1);XM_049418893.1(GLB1)	K00715+K12373+K00715+K00715+K12373+K12309+K12309+K03372+K12373+K12309+K12309
Human Diseases	Infectious disease: bacterial	Salmonella infection	204	553	0.9999321	1.000000e+00	ko05132	XM_037642332.2(--);XM_037642342.2(Rho1);XM_037642443.2(--);XM_037642444.2(--);XM_037642760.1(rab7);XM_037642897.2(p38b);XM_037642899.2(mapk14);XM_037642910.2(--);XM_037642983.2(Traf2);XM_037643083.2(--);XM_037643410.2(--);XM_037643411.2(--);XM_037643412.2(--);XM_037643413.2(--);XM_037643414.2(--);XM_037643415.2(--);XM_037643732.2(DYNC2LI1);XM_037644203.2(actr2);XM_037644260.2(--);XM_037644273.2(-…	K08727+K04513+K08727+K08727+K07897+K04441+K04441+K03175+K03173+K03175+K04379+K04379+K04379+K04379+K04379+K04379+K10417+K17260+K10302+K10302+K10302+K04392+K03175+K10413+K16576+K10413+K04371+K07375+K07375+K03175+K10415+K03175+K04733+K18584+K02105+K04648+K05759+K12755+K16575+K00923+K00923+K05749+K00923+K00923+K03094+K10302+K04392+K07937+K04392+K10396+K02161+K00914+K04368+K04437+K05692+K07834+K23583+…
Human Diseases	Neurodegenerative disease	Amyotrophic lateral sclerosis	228	612	0.999936	1.000000e+00	ko05014	XM_037642184.1(ATP5F1A);XM_037642250.2(COX5B);XM_037642450.2(NDUFV1);XM_037642477.2(Rb1cc1);XM_037642717.2(Ndufs1);XM_037642897.2(p38b);XM_037642899.2(mapk14);XM_037642983.2(Traf2);XM_037643019.2(tbk1);XM_037643597.2(COX4I1);XM_037643606.2(COX4I1);XM_037643688.2(RAB1A);XM_037643736.2(RAB1A);XM_037644183.2(nup93);XM_037644199.2(PSMC6);XM_037644445.2(RAC1);XM_037644709.2(ACTR10);XM_037644722.2(psma…	K02132+K02265+K03942+K17589+K03934+K04441+K04441+K03173+K05410+K02263+K02263+K07874+K07874+K14309+K03064+K04392+K16576+K02731+K02730+K07375+K07375+K02133+K02132+K00411+K04648+K08860+K05759+K16575+K03029+K03029+K04565+K04565+K14295+K14295+K14295+K14295+K14295+K00235+K06691+K06691+K10706+K10706+K14308+K00418+K12896+K12896+K12896+K12896+K12892+K12892+K12892+K12892+K03062+K12896+K12896+K12896+K12896+…
Cellular Processes	Transport and catabolism	Phagosome	100	295	0.9999418	1.000000e+00	ko04145	XM_037642760.1(rab7);XM_037644251.2(VhaAC39-1);XM_037644445.2(RAC1);XM_037644590.2(Dhc64C);XM_037644953.2(Dhc64C);XM_037645904.2(TUBB4B);XM_037645905.2(TUBB4B);XM_037646054.2(PIKFYVE);XM_037646465.2(DYNC1I2);XM_037647914.2(C3);XM_037648301.2(VHA55);XM_037648513.2(ATP6V0E1);XM_037650221.2(CD36);XM_037650451.1(Atp6v0c);XM_037650657.2(CLGN);XM_037650659.2(CLGN);XM_037651664.2(crq);XM_037653834.2(LAM…	K07897+K02146+K04392+K10413+K10413+K07375+K07375+K00921+K10415+K03990+K02147+K02153+K13885+K02155+K08054+K08054+K13885+K06528+K04392+K08492+K04392+K05719+K02144+K02144+K09481+K00914+K05692+K05719+K06487+K06487+K07888+K07888+K10068+K10089+K10089+K13240+K10089+K10415+K10415+K10415+K10415+K10415+K10415+K10415+K10415+K10415+K10415+K10415+K10415+K10415+K10415+K10415+K10415+K10415+K10415+K10415+K02145+…
Human Diseases	Neurodegenerative disease	Alzheimer disease	247	661	0.9999566	1.000000e+00	ko05010	XM_037642169.2(vdac2);XM_037642184.1(ATP5F1A);XM_037642250.2(COX5B);XM_037642450.2(NDUFV1);XM_037642477.2(Rb1cc1);XM_037642717.2(Ndufs1);XM_037642983.2(Traf2);XM_037643307.2(mAChR-A);XM_037643597.2(COX4I1);XM_037643606.2(COX4I1);XM_037643619.2(Plc21C);XM_037643848.2(mAChR-A);XM_037644199.2(PSMC6);XM_037644673.2(PSEN1);XM_037644674.2(PSEN2);XM_037644675.2(PSEN1);XM_037644722.2(psma7);XM_037644867.…	K15040+K02132+K02265+K03942+K17589+K03934+K03173+K04133+K02263+K02263+K05858+K04131+K03064+K04505+K04505+K04505+K02731+K14715+K02730+K04371+K07375+K07375+K03068+K02133+K02132+K00411+K02432+K02105+K02375+K14719+K08860+K03029+K03029+K08957+K08957+K00235+K05864+K06691+K06691+K00418+K03062+K00234+K05863+K02183+K17985+K10396+K01389+K00445+K00445+K02090+K03954+K03940+K04527+K04527+K04527+K14709+K14709+…
Metabolism	Glycan biosynthesis and metabolism	Other glycan degradation	36	129	0.9999704	1.000000e+00	ko00511	XM_037647172.2(FUCA1);XM_037648214.2(Hexd);XM_037648216.2(Hexd);XM_037648273.2(Hexd);XM_037648274.2(Hexd);XM_037648275.2(Hexd);XM_037648277.2(Hexd);XM_037648278.2(Hexd);XM_037651562.2(Hexd);XM_037652237.2(Aga);XM_037653975.2(HEXA);XM_037654441.2(Man2b1);XM_037657159.2(Man2a2);XM_037658115.2(MAN2B1);XM_037660790.2(MANBA);XM_037660882.2(GBA);XM_037662803.2(HEXB);XM_037666805.2(ENGASE);XM_037666807.…	K01206+K14459+K14459+K14459+K14459+K14459+K14459+K14459+K14459+K01444+K12373+K12311+K01191+K12311+K01192+K01201+K12373+K01227+K01227+K12311+K12311+K12311+K12309+K12309+K12311+K14459+K14459+K01192+K01192+K01192+K12373+K01227+K01227+K12309+K12309+K12311
Metabolism	Xenobiotics biodegradation and metabolism	Metabolism of xenobiotics by cytochrome P450	24	95	0.9999716	1.000000e+00	ko00980	XM_037642304.2(GSTM3);XM_037643479.1(Sult2b1);XM_037657627.1(Gstm2);XM_037657629.2(Gstm2);XM_037657630.2(Gstm2);XM_037657656.2(Gstm2);XM_037658464.2(GstD5);XM_037658465.1(GstD2);XM_037658473.2(GstD1);XM_037658618.2(GstD7);XM_037658619.2(GstD7);XM_037659326.2(Gst4);XM_037659490.2(GstD1);XM_037662538.2(Mgst3);XM_037662651.2(EPHX1);XM_037662655.2(EPHX1);XM_037663793.2(ADH5);XM_037664153.2(GSTO1);XM_…	K00799+K11822+K00799+K00799+K00799+K00799+K00799+K00799+K00799+K00799+K00799+K00799+K00799+K00799+K01253+K01253+K00121+K00799+K00799+K13299+K00129+K00079+K00078+K01253
Metabolism	Lipid metabolism	Fatty acid biosynthesis	32	120	0.9999848	1.000000e+00	ko00061	XM_037642268.2(cbr4);XM_037642270.2(cbr4);XM_037642272.2(cbr4);XM_037642273.2(cbr4);XM_037643576.2(ACSL3);XM_037644195.2(Hsd17b8);XM_037644351.2(ACSL4);XM_037644431.2(ACSL3);XM_037644794.2(HTD2);XM_037644796.2(HTD2);XM_037645250.2(Acsl4);XM_037645729.2(acsf3);XM_037645744.2(DIPK1C);XM_037654149.2(ACSL3);XM_037655520.1(Hsd17b8);XM_037655580.2(Hsd17b8);XM_037655736.2(Acsl5);XM_037658394.2(Hsd17b8);…	K11539+K11539+K11539+K11539+K01897+K13370+K01897+K01897+K22540+K22540+K01897+K18660+K18660+K01897+K13370+K13370+K01897+K13370+K00665+K13370+K13370+K13370+K01897+K13370+K13370+K13370+K11262+K11262+K11262+K01897+K01897+K00665
Human Diseases	Neurodegenerative disease	Huntington disease	174	501	0.9999983	1.000000e+00	ko05016	XM_037642104.2(HDAC1);XM_037642169.2(vdac2);XM_037642184.1(ATP5F1A);XM_037642250.2(COX5B);XM_037642450.2(NDUFV1);XM_037642477.2(Rb1cc1);XM_037642717.2(Ndufs1);XM_037642941.2(nrf1);XM_037642943.2(nrf1);XM_037642983.2(Traf2);XM_037643308.2(POLR2G);XM_037643403.2(POLR2D);XM_037643597.2(COX4I1);XM_037643606.2(COX4I1);XM_037643619.2(Plc21C);XM_037644199.2(PSMC6);XM_037644264.1(AP2S1);XM_037644709.2(AC…	K06067+K15040+K02132+K02265+K03942+K17589+K03934+K11831+K11831+K03173+K03015+K03012+K02263+K02263+K05858+K03064+K11827+K16576+K02731+K03120+K02730+K03129+K03129+K03129+K03129+K03129+K07375+K07375+K02133+K02132+K00411+K04648+K04533+K16575+K03029+K03029+K04565+K04565+K04498+K00235+K11824+K06691+K06691+K00418+K04644+K04644+K04644+K03062+K00234+K05863+K17985+K03006+K10396+K03954+K03940+K09048+K09048+…
Metabolism	Glycan biosynthesis and metabolism	Glycosaminoglycan degradation	31	125	0.9999987	1.000000e+00	ko00531	XM_037646900.2(ARSJ);XM_037653544.2(Arsb);XM_037653676.2(Arsb);XM_037653681.2(Arsb);XM_037653975.2(HEXA);XM_037655455.2(Arsb);XM_037655787.2(Arsb);XM_037655788.2(Arsb);XM_037655928.2(Arsb);XM_037662803.2(HEXB);XM_037662967.2(GNS);XM_037665695.2(--);XM_037667783.2(--);XM_037669739.2(Arsb);XM_037670861.2(Glb1);XM_037670978.2(GLB1);XM_037673919.2(GALNS);XM_049410900.1(ARSJ);XM_049413246.1(aslA);XM_0…	K01135+K01135+K01135+K01135+K12373+K01135+K01135+K01135+K01135+K12373+K01137+K01135+K07964+K01135+K12309+K12309+K01132+K01135+K01135+K01135+K01135+K01135+K01135+K07964+K01135+K12373+K01135+K12309+K12309+K01205+K01135
Human Diseases	Infectious disease: viral	Coronavirus disease - COVID-19	130	392	0.999999	1.000000e+00	ko05171	XM_037642283.2(RpS21);XM_037642897.2(p38b);XM_037642899.2(mapk14);XM_037642910.2(--);XM_037643019.2(tbk1);XM_037643083.2(--);XM_037643410.2(--);XM_037643411.2(--);XM_037643412.2(--);XM_037643413.2(--);XM_037643414.2(--);XM_037643415.2(--);XM_037644524.2(traf6-b);XM_037645420.2(MAPK1);XM_037646305.2(--);XM_037646464.2(Rps19);XM_037647103.2(--);XM_037647242.2(IRAK4);XM_037647914.2(C3);XM_037651852.…	K02971+K04441+K04441+K03175+K05410+K03175+K04379+K04379+K04379+K04379+K04379+K04379+K03175+K04371+K03175+K02966+K03175+K04733+K03990+K02885+K09633+K09633+K09633+K02995+K05060+K02938+K04361+K04361+K02921+K02901+K02901+K02958+K00922+K04371+K04371+K03175+K02975+K02974+K02974+K02974+K03175+K02978+K01283+K01283+K01335+K02677+K02677+K03175+K02998+K02925+K04734+K04734+K03175+K03175+K02929+K02929+K03175+…
Genetic Information Processing	Translation	Ribosome biogenesis in eukaryotes	41	159	0.9999997	1.000000e+00	ko03008	XM_037644606.2(NVL);XM_037646131.2(Mphosph10);XM_037647033.2(Sbds);XM_037647524.2(NHP2);XM_037648182.2(DROSHA);XM_037648321.2(UTP4);XM_037650200.2(Rbm28);XM_037650749.2(Ak6);XM_037652253.2(REXO1L1P);XM_037655675.2(Mphosph10);XM_037657410.2(REXO1);XM_037657592.2(CG3527);XM_037657662.2(Ran);XM_037657786.2(XRN1);XM_037658103.2(Sbds);XM_037659991.2(REXO2);XM_037659992.2(REXO2);XM_037660277.2(Fib);XM_…	K14571+K14559+K14574+K11129+K03685+K14548+K14573+K18532+K14570+K14559+K14570+K14568+K07936+K12618+K14574+K13288+K13288+K14563+K06943+K14555+K14545+K11128+K14570+K14560+K07178+K12845+K03115+K03115+K14290+K14285+K14570+K14570+K14570+K03097+K03097+K14284+K12618+K14563+K14563+K03097+K03097
Organismal Systems	Endocrine system	Renin-angiotensin system	20	98	0.9999999	1.000000e+00	ko04614	XM_037647134.2(Ctsa);XM_037654303.2(Mmel1);XM_037656177.2(Nep3);XM_037656277.2(nep-11);XM_037656895.2(Nep2);XM_037660707.1(ANPEP);XM_037660850.2(Ace);XM_037661625.1(ACE);XM_037662855.2(--);XM_037667744.2(ENPEP);XM_037671117.2(PRCP);XM_037671922.2(CTSA);XM_037671973.2(THOP1);XM_037671975.2(THOP1);XM_049411875.1(--);XM_049415153.1(--);XM_049415491.1(--);XM_049416508.1(--);XM_049416664.1(ANPEP);XM_0…	K13289+K01389+K01389+K01389+K01389+K11140+K01283+K01283+K01389+K11141+K01285+K13289+K01392+K01392+K01389+K13289+K01389+K01389+K11140+K13289
Metabolism	Energy metabolism	Oxidative phosphorylation	58	216	1	1.000000e+00	ko00190	XM_037642184.1(ATP5F1A);XM_037642250.2(COX5B);XM_037642450.2(NDUFV1);XM_037642717.2(Ndufs1);XM_037643597.2(COX4I1);XM_037643606.2(COX4I1);XM_037644251.2(VhaAC39-1);XM_037647663.2(ATPsynbeta);XM_037647692.2(ATP5F1A);XM_037647853.2(UQCRFS1);XM_037648301.2(VHA55);XM_037648513.2(ATP6V0E1);XM_037650381.2(SdhB);XM_037650451.1(Atp6v0c);XM_037651348.2(Uqcrq);XM_037652331.2(Sdha);XM_037654099.2(Nurf-38);X…	K02132+K02265+K03942+K03934+K02263+K02263+K02146+K02133+K02132+K00411+K02147+K02153+K00235+K02155+K00418+K00234+K11726+K02144+K02144+K03954+K03940+K02264+K03945+K08738+K08738+K03961+K11353+K03948+K02145+K02154+K02154+K02154+K03662+K11352+K11726+K11726+K02130+K02130+K02258+K02257+K02155+K02155+K03966+K03950+K00236+K02267+K03955+K02150+K03943+K03661+K02153+K02136+K03954+K03954+K11352+K00236+K03934+…
Metabolism	Global and overview maps	Metabolic pathways	1405	3516	1	1.000000e+00	ko01100	XM_037642112.2(nme6);XM_037642170.2(QARS1);XM_037642184.1(ATP5F1A);XM_037642200.2(Sord);XM_037642213.2(Gale);XM_037642218.2(ENOSF1);XM_037642235.2(Alg9);XM_037642243.2(UCKL1);XM_037642244.2(UCKL1);XM_037642250.2(COX5B);XM_037642264.2(Impad1);XM_037642268.2(cbr4);XM_037642270.2(cbr4);XM_037642272.2(cbr4);XM_037642273.2(cbr4);XM_037642304.2(GSTM3);XM_037642306.2(ECHDC1);XM_037642313.2(echdc1);XM_03…	K00940+K01886+K02132+K00008+K01784+K18334+K03846+K00876+K00876+K02265+K15759+K11539+K11539+K11539+K11539+K00799+K18426+K18426+K00472+K00472+K13987+K03942+K07515+K07509+K06210+K14464+K14464+K07424+K03934+K07424+K07424+K21052+K01596+K01596+K01904+K00364+K15789+K15789+K15789+K01053+K00273+K00273+K11540+K12350+K08042+K00025+K14074+K01800+K01800+K14076+K07413+K13510+K13510+K01897+K02263+K02263+K05858+…
Genetic Information Processing	Translation	Ribosome	47	263	1	1.000000e+00	ko03010	XM_037642283.2(RpS21);XM_037643437.2(Mrps2);XM_037643508.2(Mrps2);XM_037643595.2(--);XM_037644977.2(mRpL11);XM_037645194.2(tko);XM_037645656.2(MRPL4);XM_037645826.2(tko);XM_037646464.2(Rps19);XM_037648399.2(MRPS18C);XM_037648682.2(mRpL35);XM_037651159.2(MRPS14);XM_037651852.2(RpL19);XM_037652165.2(RpS8);XM_037654292.2(RpL8);XM_037655086.2(RpL37A);XM_037655474.2(RPL27);XM_037655475.1(RPL27);XM_037…	K02971+K02967+K02967+K02963+K02867+K02950+K02926+K02950+K02966+K02963+K02916+K02954+K02885+K02995+K02938+K02921+K02901+K02901+K02992+K02958+K02876+K02881+K02975+K02974+K02974+K02974+K02978+K02888+K02884+K02959+K02899+K02899+K02998+K02925+K02874+K02874+K02929+K02929+K02875+K02969+K02967+K02967+K02934+K02885+K02885+K02998+K02971
Cellular Processes	Transport and catabolism	Lysosome	203	614	1	1.000000e+00	ko04142	XM_037642358.2(Dnase2);XM_037643099.2(--);XM_037643238.2(nuc-1);XM_037643239.2(nuc-1);XM_037643252.2(AP4S1);XM_037643254.2(AP4S1);XM_037643696.2(AAEL006169);XM_037643861.2(PEP4);XM_037644251.2(VhaAC39-1);XM_037644607.2(CG12163);XM_037644998.2(--);XM_037646900.2(ARSJ);XM_037647134.2(Ctsa);XM_037647172.2(FUCA1);XM_037647988.2(CD63);XM_037648041.2(CD63);XM_037649073.2(SCARB1);XM_037650206.2(Scarb2);…	K01158+K12350+K01158+K01158+K12403+K12403+K01379+K01379+K02146+K01373+K13443+K01135+K13289+K01206+K06497+K06497+K12384+K12384+K12383+K01204+K01204+K01204+K01204+K02155+K01379+K01204+K12386+K12386+K12386+K12301+K12301+K12301+K12301+K12301+K25442+K04644+K04644+K04644+K12301+K12301+K08239+K01444+K12301+K12397+K01052+K01135+K01135+K01135+K06528+K12373+K12394+K12394+K12394+K13443+K13443+K13443+K02144+…
