# Supplementary material for: Transcriptome reveals the roles and potential mechanisms of CeRNA in the regulation of salivary gland development in the tick Rhipicephalus haemaphysaloides
Source: Front Cell Infect Microbiol. 2025 Apr 30;15:1573239. doi: 10.3389/fcimb.2025.1573239 (PMC12075121; doi:10.3389/fcimb.2025.1573239)
Supplement: Supplementary file 1 [file DataSheet1.zip › Analyze data/Fig.3/AC-DElncRNA.xlsx]

## Sheet: Sheet1
	UP	DOWN	TATOL
Unfed-vs-F5d	132	147	279
Unfed-vs-E3d	143	68	211
F5d-vs-E3d	197	87	284

## Sheet: DE
id	Unfed-vs-F5d-log2fc	Unfed-vs-F5d-pvalue	Unfed-vs-E3d-log2fc	Unfed-vs-E3d-pvalue	F5d-vs-E3d-log2fc	F5d-vs-E3d-pvalue
MSTRG.11021.1	-0.308362	0.899341	1.10566	0.00495858	1.41403	0.00277739
MSTRG.11035.1	0	1	10.84	0.00269053	10.84	0.00194772
MSTRG.11074.1	-1.02615	0.153923	0.444567	0.185539	1.47072	0.00666738
MSTRG.11380.3	2.05512	0.0717537	2.87888	0.000740677	0.823761	0.108147
MSTRG.11399.1	-2.12697	0.0588871	0.758581	0.165735	2.88555	0.00187762
MSTRG.11436.2	-1.17319	0.570158	3.27819	0.00241291	4.45138	0.000470698
MSTRG.11466.2	-1.55727	0.000859965	0.962942	0.00534595	2.52021	4.93343e-11
MSTRG.11632.2	10.2497	0.00156185	0	1	-10.2497	0.00388124
MSTRG.11701.1	-1.99568	0.00352282	-0.862813	0.416513	1.13287	0.0376892
MSTRG.12016.1	2.859	1.07155e-08	1.14467	0.0104781	-1.71433	0.00403583
MSTRG.12119.1	1.67836	0.132091	2.64871	0.00176374	0.970353	0.0977208
MSTRG.12288.1	-0.0663053	0.906327	1.81391	1.36128e-05	1.88022	2.34896e-07
MSTRG.12331.2	-5.07191	7.24292e-08	-3.02897	0.000160758	2.04294	0.316134
MSTRG.12404.3	-0.179753	0.648992	0.889752	0.00956343	1.0695	0.000492846
MSTRG.12883.1	-10.5358	0.0152957	1.54206	0.0321532	12.0778	9.63126e-06
MSTRG.12884.1	0.708722	0.344024	3.67475	4.07049e-08	2.96603	4.05766e-06
MSTRG.12913.2	1.28369	0.446424	3.56775	0.00668101	2.28406	0.0353134
MSTRG.12916.1	-1.93275	0.00450553	-0.257547	0.859544	1.6752	0.00292465
MSTRG.13036.1	-1.38106	0.0200747	-0.119689	0.674374	1.26137	0.00713215
MSTRG.13179.3	-1.54188	0.00320957	-3.03639	4.69598e-05	-1.49451	0.116389
MSTRG.13296.3	-0.283628	0.654835	2.38997	0.0046614	2.6736	0.00218641
MSTRG.13311.1	-2.64052	0.000120653	-3.89096	7.56126e-06	-1.25044	0.489765
MSTRG.13311.2	-4.14924	7.26247e-06	-3.98331	4.36859e-05	0.165932	0.850235
MSTRG.13385.6	4.01813	0.00021458	2.50449	0.0471891	-1.51364	0.130688
MSTRG.13416.4	10.8078	3.18634e-05	10.0334	0.000827823	-0.774334	0.491092
MSTRG.13500.2	-6.77479	0.243962	3.56951	0.0220995	10.3443	0.00220034
MSTRG.13594.2	-0.820937	0.548002	1.48647	0.0126721	2.3074	0.00264014
MSTRG.13933.2	6.09803	0.286426	9.20457	0.00704204	3.10654	0.0399581
MSTRG.14180.6	-1.49676	0.0245062	-2.25567	0.00610698	-0.758915	0.559878
MSTRG.15133.1	-3.32908	9.3497e-06	-0.710851	0.614215	2.61823	0.000101629
MSTRG.15438.2	-0.891004	0.1319	0.401045	0.164485	1.29205	0.00346595
MSTRG.15448.2	0.873443	0.0269886	1.28056	0.000617199	0.407117	0.049676
MSTRG.15594.1	-1.37251	0.0287937	0.149406	0.379782	1.52192	0.00232483
MSTRG.1602.2	-1.05654	0.190798	0.408955	0.213925	1.4655	0.0104416
MSTRG.16812.1	-4.13104	8.29268e-08	-2.17893	0.00596589	1.95211	0.0177566
MSTRG.16934.1	-1.21545	0.248709	1.75521	0.0129522	2.97066	0.000779888
MSTRG.16986.2	5.74147	0.425454	10.1383	0.00355265	4.3968	0.0105277
MSTRG.17112.1	13.6294	6.60228e-10	0	1	-13.6294	6.74602e-09
MSTRG.17246.1	-2.8236	4.7133e-08	0.0182825	0.331652	2.84188	1.50265e-10
MSTRG.17333.2	1.67632	0.000460131	0.254217	0.277873	-1.42211	0.027773
MSTRG.17348.2	1.8786	0.00334163	1.69796	0.00278201	-0.180637	0.925492
MSTRG.17456.1	3.16099	0.00275586	4.93778	2.44385e-10	1.77679	0.000386397
MSTRG.17476.1	-1.37997	0.0200026	-0.0636978	0.595626	1.31627	0.00518093
MSTRG.17661.1	-1.55482	0.0336125	0.514178	0.126111	2.069	0.00027545
MSTRG.17677.2	-2.85108	0.00709692	0.616353	0.16998	3.46744	2.81726e-05
MSTRG.17851.1	-2.18631	0.139463	1.12533	0.0370717	3.31164	0.000324155
MSTRG.17858.1	-1.77367	0.000326673	-1.17146	0.118424	0.602203	0.109464
MSTRG.18094.1	-2.29384	0.00016528	0.185553	0.312437	2.47939	3.20062e-06
MSTRG.1831.1	-8.98868	0.0428608	0.871626	0.151756	9.86031	0.00234824
MSTRG.18354.1	1.77214	0.00681066	0.900286	0.0637213	-0.871858	0.405874
MSTRG.1853.1	-0.619891	0.551082	1.3998	0.0210595	2.01969	0.00414549
MSTRG.18550.1	-2.73727	4.95984e-05	-0.626585	0.575395	2.11068	0.000625134
MSTRG.18865.1	-2.62889	0.00026682	-0.156955	0.739514	2.47194	0.000176435
MSTRG.18914.2	-0.222392	0.973012	5.29057	8.49677e-08	5.51296	6.27592e-08
MSTRG.19031.1	2.6472	0.000117784	-0.813312	0.642647	-3.46052	3.19031e-05
MSTRG.19310.1	11.6546	0.00130193	0	1	-11.6546	0.00276004
MSTRG.19353.1	-2.17856	0.125566	1.70325	0.00757178	3.88182	5.23554e-05
MSTRG.19415.1	-4.79971	0.000587566	-12.0805	7.72049e-05	-7.28077	0.363247
MSTRG.19554.1	-0.827819	0.288562	0.88138	0.0935438	1.7092	0.00911893
MSTRG.19615.8	-4.2517	0.00199031	0.163674	0.520639	4.41537	0.000290419
MSTRG.19682.1	-0.821509	0.369793	1.14375	0.0421775	1.96526	0.00384137
MSTRG.19683.1	-3.54747	0.00228577	-0.464497	0.905527	3.08297	0.00436172
MSTRG.1983.1	0	1	13.6129	8.55786e-12	13.6129	5.05008e-12
MSTRG.19951.1	8.28077	0.0867698	11.7011	8.08413e-08	3.42032	8.58402e-05
MSTRG.20212.1	11.6064	1.78007e-05	10.3581	0.00192082	-1.2483	0.27031
MSTRG.20305.1	12.3454	1.85155e-07	9.29232	0.0279009	-3.05308	0.00155881
MSTRG.20918.1	1.89884	0.00248412	1.10057	0.037315	-0.798263	0.373472
MSTRG.21055.1	-11.0217	4.29914e-05	-2.12383	0.0695891	8.89785	0.0212824
MSTRG.21073.1	-9.47168	0.0272046	1.27316	0.367215	10.7448	0.00350519
MSTRG.21175.1	-0.645819	0.304022	0.611495	0.0840564	1.25731	0.00447041
MSTRG.2123.1	-2.34971	0.00613594	-0.922124	0.406078	1.42759	0.0640267
MSTRG.21661.1	-2.32358	2.56708e-07	-0.136995	0.621394	2.18659	3.14233e-08
MSTRG.21923.1	-0.749316	0.269824	0.722329	0.0652934	1.47164	0.00335703
MSTRG.21957.1	-0.896218	0.15277	0.359468	0.237869	1.25569	0.00777289
MSTRG.22060.1	-1.22074	0.0123128	0.478723	0.0956481	1.69946	1.55246e-05
MSTRG.22828.1	-3.57391	0.00231272	-4.32811	0.00424455	-0.754199	0.898782
MSTRG.23165.1	11.7138	0.000288513	0	1	-11.7138	0.000951861
MSTRG.23455.3	1.09036	0.100531	-1.1169	0.330816	-2.20726	0.0086411
MSTRG.23625.1	-2.40071	0.000239843	-13.2395	5.22721e-10	-10.8388	0.00293153
MSTRG.23629.2	-9.66178	0.000555418	-9.66178	0.00245826	0	1
MSTRG.24036.1	-2.40748	0.000573776	0.0773598	0.455277	2.48484	5.50195e-05
MSTRG.24164.1	-8.59246	0.124704	1.85978	0.180107	10.4522	0.00831502
MSTRG.24573.1	-9.49586	0.0066506	-1.50433	0.445706	7.99152	0.0509777
MSTRG.24825.1	-4.17264	0.00316595	-10.0553	0.00172191	-5.88264	0.359087
MSTRG.24993.1	-3.23588	4.1993e-05	-1.74697	0.0453382	1.48891	0.0451976
MSTRG.25077.3	-2.55281	1.25689e-05	-2.51836	0.000329915	0.0344461	0.629552
MSTRG.25130.2	-1.22337	0.328292	2.16224	0.00437995	3.38561	0.000291133
MSTRG.2516.2	-6.06609	0.267392	3.66353	0.00540665	9.72962	0.000372449
MSTRG.25388.2	0	1	12.4358	5.14961e-14	12.4358	1.50362e-14
MSTRG.25559.2	-6.93664	0.139661	4.00881	6.0483e-06	10.9454	3.60305e-08
MSTRG.25694.1	2.95747	0.000353129	3.43334	7.20609e-07	0.475867	0.160702
MSTRG.25717.1	9.44191	0.0113115	9.74483	0.00435491	0.302927	0.532632
MSTRG.25863.1	-0.462489	0.281521	-1.86625	0.0104612	-1.40376	0.00351643
MSTRG.25914.1	-10.6636	0.00206364	-0.167204	0.838244	10.4964	0.00230732
MSTRG.25978.1	-1.11481	0.00899843	0.246066	0.220697	1.36088	0.000117134
MSTRG.2601.5	-4.54369	2.70005e-06	-1.18362	0.205882	3.36008	0.00105671
MSTRG.26392.1	-0.571575	0.257202	0.508991	0.0967554	1.08057	0.00346132
MSTRG.26423.1	-1.17829	0.275468	1.64731	0.00622368	2.8256	0.000152615
MSTRG.26552.1	4.51846	0.0061149	4.32668	0.00703919	-0.191778	0.863435
MSTRG.26553.1	4.51846	0.0061149	4.32668	0.00703919	-0.191778	0.863435
MSTRG.26832.1	0.503065	0.395519	-2.42208	0.00424325	-2.92514	0.000317754
MSTRG.26871.1	-9.6987	0.00992493	0.647255	0.374677	10.346	0.00147208
MSTRG.27537.1	-1.49785	0.0938204	0.354081	0.161681	1.85193	0.00230546
MSTRG.27669.2	0	1	8.93074	0.00876327	8.93074	0.00742276
MSTRG.27947.1	-1.68271	0.00438482	0.0488575	0.412606	1.73156	0.000313625
MSTRG.2826.3	-0.737115	0.373756	1.73001	2.27119e-05	2.46713	4.19715e-08
MSTRG.28302.1	10.9672	0.000105091	8.63844	0.0392988	-2.32879	0.0557796
MSTRG.28322.1	-5.17441	3.9936e-05	-4.00448	0.000697407	1.16993	0.563634
MSTRG.28416.1	-11.1658	0.00183747	-1.43793	0.464255	9.72792	0.0197513
MSTRG.28734.1	-4.0339	0.000222516	-0.86586	0.591059	3.16804	0.00352029
MSTRG.28815.2	1.17563	0.0654885	1.35248	0.00589791	0.176849	0.349778
MSTRG.2897.1	-10.7326	0.00879589	-2.24878	0.261202	8.48382	0.110262
MSTRG.29009.3	1.73145	0.0654912	-2.46825	0.325087	-4.1997	0.00705504
MSTRG.29590.1	11.4089	0.00480551	0	1	-11.4089	0.00825487
MSTRG.29723.2	-2.2971	0.0249176	1.16345	0.00938209	3.46055	1.28666e-06
MSTRG.29984.1	-1.23899	0.507067	1.90973	0.0302739	3.14873	0.00619705
MSTRG.30510.1	-1.82492	0.000748806	-0.637574	0.632386	1.18735	0.00701085
MSTRG.30872.1	2.83124	0.00720335	2.0311	0.0482728	-0.80014	0.581622
MSTRG.30920.1	-1.72616	0.0373731	0.220872	0.428384	1.94703	0.00405858
MSTRG.30930.1	3.83838	0.00292231	1.36923	0.478047	-2.46915	0.0849516
MSTRG.31003.3	1.82992	0.00910864	0.726644	0.183059	-1.10328	0.228382
MSTRG.31094.3	-0.77826	0.310823	1.57542	0.0150798	2.35368	0.00119278
MSTRG.3140.2	-10.7134	0.0016267	-10.7134	0.00589184	0	1
MSTRG.3144.1	-2.59097	0.00130782	-0.419632	0.956695	2.17133	0.00190709
MSTRG.3165.1	-1.90318	0.161636	2.32707	0.000254198	4.23025	3.88977e-07
MSTRG.31733.1	-3.22752	0.0128155	-0.0945802	0.660462	3.13294	0.00635757
MSTRG.31744.1	-2.57689	2.04681e-05	0.136768	0.372919	2.71366	3.10836e-06
MSTRG.31963.1	-2.05509	0.00954563	-0.246499	0.935593	1.80859	0.00845369
MSTRG.31981.2	-3.29998	0.000105822	0.590684	0.114424	3.89067	5.80492e-08
MSTRG.3199.4	-9.18859	0.0215524	0.921242	0.275836	10.1098	0.0024685
MSTRG.32146.2	15.371	6.7842e-26	11.8398	6.85513e-05	-3.53117	4.03054e-08
MSTRG.32338.1	15.0453	3.0935e-16	0	1	-15.0453	2.38507e-14
MSTRG.32355.2	5.85214	1.01613e-21	1.45342	0.0835726	-4.39872	8.97929e-14
MSTRG.32536.1	-3.27798	0.0103003	-0.753958	0.881209	2.52403	0.0418608
MSTRG.32660.1	-16.5143	3.00727e-35	-16.5143	8.08853e-24	0	1
MSTRG.3285.1	-1.63216	0.0920489	0.748198	0.113775	2.38036	0.00110035
MSTRG.33008.2	15.7752	5.97525e-34	15.1954	1.41329e-24	-0.579814	0.528673
MSTRG.33194.1	3.29935	0.00677706	7.5827	6.00408e-23	4.28334	3.96576e-19
MSTRG.33666.1	-6.93982	1.02867e-31	-9.09235	9.79382e-24	-2.15253	0.306107
MSTRG.33777.2	-2.21554	0.327544	0.667439	0.0691977	2.88298	0.00594294
MSTRG.34029.1	-2.37616	0.00092731	-1.96976	0.0161599	0.406407	0.395771
MSTRG.34286.1	10.4289	0.000375446	8.43671	0.0335397	-1.99217	0.13745
MSTRG.34366.1	-8.27621	2.09849e-48	-19.4439	2.37988e-35	-11.1677	9.3715e-05
MSTRG.34494.1	-12.822	2.21021e-08	-12.822	1.40595e-07	0	1
MSTRG.34952.1	-2.40496	3.43138e-05	-1.24524	0.120356	1.15971	0.0205881
MSTRG.35089.1	12.144	1.19549e-11	5.64386	0.225222	-6.50016	4.27173e-09
MSTRG.35089.2	13.1646	6.24216e-17	0	1	-13.1646	8.22172e-15
MSTRG.35097.1	12.6372	3.23561e-08	8.01959	0.112911	-4.6176	3.1665e-05
MSTRG.35118.1	0.979185	0.0556372	-11.8669	8.05961e-08	-12.8461	1.29348e-11
MSTRG.3527.3	1.18134	0.00379431	1.56644	9.96535e-05	0.385104	0.0611692
MSTRG.35308.2	8.55842	0.00175224	0	1	-8.55842	0.00558457
MSTRG.35425.1	-14.2214	7.12782e-15	-14.2214	1.94315e-12	0	1
MSTRG.35785.2	-1.23679	0.233833	1.86206	0.00721198	3.09885	0.00020997
MSTRG.36072.1	-1.81068	0.000691614	-1.06772	0.184616	0.742958	0.0825706
MSTRG.3613.2	-1.00186	0.154241	0.917116	0.0226503	1.91898	0.000141587
MSTRG.36197.2	14.0868	2.26284e-18	15.3318	1.58541e-27	1.24507	2.22989e-05
MSTRG.36401.1	15.2392	1.69951e-21	7.32193	0.272649	-7.91732	3.87292e-17
MSTRG.36621.2	13.3643	1.09344e-13	0	1	-13.3643	3.02848e-12
MSTRG.36733.3	-3.44716	0.000905962	-11.363	2.07026e-05	-7.91588	0.113368
MSTRG.3691.1	-1.77	0.000410747	-1.49096	0.0423546	0.279044	0.260924
MSTRG.36988.2	11.6378	6.52654e-05	0	1	-11.6378	0.000116584
MSTRG.36988.3	11.3236	0.000144085	0	1	-11.3236	0.000286925
MSTRG.36998.2	1.7501	0.00718507	-1.30271	0.240036	-3.05282	0.000179454
MSTRG.37399.2	-0.344669	0.740184	0.683577	0.017214	1.02825	0.00969606
MSTRG.3741.3	-1.55482	0.00339616	-0.507479	0.771062	1.04734	0.0142594
MSTRG.3796.2	-10.3597	0.00132606	-10.3597	0.00505376	0	1
MSTRG.39080.1	-0.205338	0.703067	-12.354	1.31955e-10	-12.1486	1.13259e-09
MSTRG.39255.1	11.7043	5.21277e-09	0	1	-11.7043	3.87607e-08
MSTRG.39363.2	1.67521	0.0221252	-0.72189	0.577791	-2.3971	0.0064736
MSTRG.39363.3	-10.8057	0.000845186	-10.8057	0.00376374	0	1
MSTRG.39427.1	-1.40564	0.0633397	1.41316	0.00408941	2.8188	3.61442e-06
MSTRG.39485.2	11.2915	2.53429e-05	12.4975	1.7413e-10	1.20602	0.0188099
MSTRG.39561.1	-0.959824	0.0207397	0.462822	0.0800431	1.42265	1.64715e-05
MSTRG.39929.1	15.6484	4.3813e-20	0	1	-15.6484	6.02773e-17
MSTRG.40469.1	0	1	11.3915	0.000289717	11.3915	0.000177931
MSTRG.40761.2	-13.2728	9.95153e-13	-13.2728	3.44007e-11	0	1
MSTRG.41186.1	14.2293	8.19859e-14	0	1	-14.2293	2.48742e-12
MSTRG.41328.3	0.48313	0.438547	-4.49504	0.00256672	-4.97817	0.000140056
MSTRG.41478.1	4.88931	1.12928e-24	1.90285	3.54097e-06	-2.98646	2.63321e-08
MSTRG.41869.2	-1.77913	0.0202237	0.1051	0.39453	1.88423	0.00208224
MSTRG.42008.1	1.88596	0.0129848	2.20535	0.000312357	0.319385	0.258799
MSTRG.42350.2	0	1	13.5954	9.20225e-17	13.5954	2.03997e-18
MSTRG.42907.2	12.6637	5.98666e-13	0	1	-12.6637	1.05979e-11
MSTRG.4309.1	1.31988	0.000411077	1.59498	6.11257e-05	0.275098	0.0950766
MSTRG.4332.4	-1.5175	0.00780141	1.35169	0.000842309	2.86919	1.66554e-10
MSTRG.43330.1	2.43494	0.000301344	6.89833	1.34022e-22	4.4634	1.65367e-26
MSTRG.43330.2	2.5422	8.65612e-05	6.89684	6.6616e-23	4.35464	1.66415e-25
MSTRG.43448.2	-1.91487	8.64807e-05	0.293168	0.169783	2.20804	8.32983e-08
MSTRG.43544.2	-2.31348	1.77982e-05	-2.81017	1.53309e-05	-0.496696	0.597835
MSTRG.43544.3	-3.96925	0.000532099	-3.85343	0.00187281	0.115821	0.881714
MSTRG.43544.4	-3.6223	7.28464e-05	-1.30262	0.118048	2.31968	0.0220788
MSTRG.43877.1	-1.59108	0.00127167	-0.182296	0.741368	1.40879	0.000631218
MSTRG.43907.1	-2.72707	0.000114167	-3.69274	2.9798e-05	-0.965672	0.874088
MSTRG.4400.3	12.527	3.07888e-10	13.1548	4.33035e-15	0.62783	0.0337268
MSTRG.44002.1	1.49721	0.452689	5.537	7.83043e-08	4.03979	1.22676e-06
MSTRG.44016.2	-7.7144	2.21527e-33	-15.654	2.71924e-25	-7.93958	0.134724
MSTRG.44047.2	0	1	9.42522	0.00192082	9.42522	0.00143065
MSTRG.44087.1	-7.32094	1.75445e-41	-5.18311	8.70941e-15	2.13783	0.000511591
MSTRG.44302.1	16.8	4.14048e-46	11.7239	9.21356e-06	-5.07611	7.94194e-19
MSTRG.44302.2	13.1536	5.39707e-14	8.27146	0.0646827	-4.88217	1.06257e-08
MSTRG.44302.3	13.5284	2.67447e-16	0	1	-13.5284	2.42608e-14
MSTRG.44302.4	14.5707	7.8532e-23	0	1	-14.5707	8.64587e-20
MSTRG.44327.2	8.00282	0.156351	12.4413	7.52487e-09	4.43844	7.41539e-07
MSTRG.44428.1	11.8212	5.50841e-05	12.8918	1.67504e-09	1.07061	0.0307996
MSTRG.4449.2	0	1	10.5083	0.00554832	10.5083	0.00456281
MSTRG.4449.3	7.68299	0.156351	12.1635	1.11709e-08	4.4805	1.47427e-06
MSTRG.44605.1	9.413	2.2455e-48	8.9407	3.14904e-28	-0.472301	0.733558
MSTRG.44623.2	-0.114951	0.729101	2.35645	2.86926e-06	2.4714	6.63271e-06
MSTRG.44735.1	14.0333	5.1825e-21	0	1	-14.0333	4.6032e-18
MSTRG.44931.1	-7.1655	8.04595e-18	-15.5449	7.23296e-21	-8.37938	0.157063
MSTRG.45435.1	0	1	16.9739	3.65427e-31	16.9739	5.20252e-47
MSTRG.45589.1	-1.4077	0.00590528	-0.623986	0.623351	0.783716	0.0358618
MSTRG.45690.1	-3.30271	2.51431e-07	-4.57826	2.94031e-08	-1.27555	0.553524
MSTRG.45776.1	-2.65611	6.83173e-06	-1.76168	0.0153501	0.894437	0.0863157
MSTRG.45840.2	1.39811	0.352068	3.28097	0.0019694	1.88286	0.024342
MSTRG.45961.2	-2.31381	0.00316877	0.150991	0.394487	2.4648	0.000219438
MSTRG.4597.5	-2.26833	0.0033354	-2.50003	0.00541414	-0.2317	0.928929
MSTRG.46348.1	11.7626	1.05365e-05	12.346	7.0981e-09	0.58337	0.171089
MSTRG.46389.1	2.83405	2.79849e-07	-2.96222	0.0307514	-5.79628	1.49135e-11
MSTRG.46610.1	10.1743	4.22157e-07	8.30834	0.00212808	-1.86596	0.0565579
MSTRG.46723.2	-1.37096	0.0112431	1.7987	1.97096e-05	3.16966	3.11798e-14
MSTRG.46809.2	14.7947	9.86263e-31	14.9965	4.87105e-28	0.201753	0.141777
MSTRG.46857.1	13.7658	6.03647e-22	8.8009	0.00896732	-4.96485	1.17934e-12
MSTRG.46857.2	12.8091	5.53675e-12	8.15987	0.0736519	-4.64919	1.24991e-07
MSTRG.46857.3	11.537	1.03684e-07	0	1	-11.537	5.22262e-07
MSTRG.46857.4	14.8607	1.18237e-28	9.68036	0.0122946	-5.18032	1.11234e-13
MSTRG.46857.5	14.7125	1.20851e-23	8.47776	0.0677591	-6.23474	3.50586e-16
MSTRG.46895.1	-10.5915	0.00393649	-10.5915	0.0102211	0	1
MSTRG.46980.1	2.70804	0.117913	6.42742	4.32234e-11	3.71938	9.30028e-08
MSTRG.47048.2	8.56224	0.0289875	10.5093	3.36673e-05	1.94704	0.0187246
MSTRG.47319.1	-0.859647	0.179963	1.41511	0.00185045	2.27475	5.98617e-06
MSTRG.47333.2	4.64897	1.02099e-07	-0.0383767	0.864631	-4.68735	7.98899e-07
MSTRG.47558.1	11.7385	6.76709e-65	6.7775	1.45839e-22	-4.96097	4.66568e-21
MSTRG.47681.1	1.32606	0.0085554	-1.04145	0.24339	-2.36751	0.00039999
MSTRG.47918.2	12.1421	1.03994e-12	8.49985	0.00622045	-3.64226	5.50407e-06
MSTRG.48042.1	0.210626	0.57928	1.1076	0.00610256	0.89697	0.0186685
MSTRG.48240.1	-3.74571	1.7793e-05	-11.5006	6.62462e-08	-7.75489	0.0855544
MSTRG.48545.1	0.104258	0.748689	-1.83803	0.00590715	-1.94229	4.38524e-05
MSTRG.48634.2	-1.91873	5.66599e-06	-1.88448	0.00262038	0.0342568	0.430003
MSTRG.48664.1	-3.89187	4.22195e-08	-1.36806	0.0742136	2.5238	0.000298222
MSTRG.48952.2	-1.18395	0.00267847	0.076667	0.4567	1.26062	2.9466e-05
MSTRG.49048.1	2.38049	0.00206845	-8.76321	0.0336076	-11.1437	1.71239e-06
MSTRG.49048.2	13.4099	5.38556e-10	7.37069	0.225222	-6.03923	1.00821e-07
MSTRG.49281.2	14.9504	6.99135e-27	9.82893	0.00541934	-5.12147	1.30122e-15
MSTRG.49421.1	-1.18596	0.00284843	-0.745522	0.490041	0.440434	0.0534426
MSTRG.49532.1	1.59279	6.60956e-05	-0.742532	0.488179	-2.33532	3.6974e-07
MSTRG.49940.1	1.89863	1.88013e-06	-0.20576	0.723548	-2.10439	9.68236e-06
MSTRG.50172.1	-3.25842	0.000113296	0.784414	0.0600569	4.04283	8.63763e-08
MSTRG.51113.2	-2.43694	0.000874362	-4.87799	4.991e-07	-2.44105	0.0742747
MSTRG.51131.2	-8.52812	8.97303e-27	-14.2146	8.89473e-21	-5.6865	0.359087
MSTRG.51222.1	7.25267	6.35927e-25	-9.54303	0.0630739	-16.7957	1.79669e-26
MSTRG.51406.2	10.7764	0.00191748	0	1	-10.7764	0.00571188
MSTRG.51406.3	13.1654	8.08454e-10	8.20945	0.139637	-4.95592	1.08857e-06
MSTRG.5142.1	-2.67691	0.00493825	0.0559938	0.822516	2.7329	0.00100582
MSTRG.51592.1	-1.28244	0.00755438	-0.335193	0.932315	0.947249	0.00943672
MSTRG.51641.1	-4.60314	1.56672e-12	-4.10375	1.58849e-08	0.499394	0.492235
MSTRG.51641.2	-3.08479	0.00164382	-2.59139	0.0215385	0.493398	0.465553
MSTRG.51866.2	12.7236	7.05079e-09	0	1	-12.7236	4.90166e-08
MSTRG.53070.2	-1.88503	5.44422e-07	-1.12818	0.127679	0.756855	0.00570962
MSTRG.53094.2	1.29673	0.00302624	1.37507	0.000586046	0.078339	0.316954
MSTRG.53434.2	10.4605	0.00810118	12.7971	7.01233e-09	2.3366	0.000461316
MSTRG.53468.1	4.38551	1.01124e-23	4.45573	3.57156e-16	0.0702256	0.303454
MSTRG.53797.2	11.1427	0.000584034	0	1	-11.1427	0.00193636
MSTRG.53797.3	11.1472	1.96415e-05	0	1	-11.1472	5.80899e-05
MSTRG.53797.4	10.9237	9.48384e-05	7.16993	0.14671	-3.75377	0.0283299
MSTRG.53797.5	11.4442	3.00017e-06	0	1	-11.4442	9.46644e-06
MSTRG.53797.6	15.2989	2.72712e-23	10.098	0.0100165	-5.20089	7.03106e-14
MSTRG.53800.1	-3.59891	2.58936e-14	-1.82367	0.000206102	1.77525	0.00724979
MSTRG.54465.2	-0.445041	0.514975	1.25693	0.00596184	1.70198	0.000539595
MSTRG.55184.1	6.20721	1.42614e-05	3.6008	0.0250177	-2.60641	1.8421e-06
MSTRG.55186.1	3.53427	7.70798e-17	0.791141	0.0523429	-2.74313	1.05807e-06
MSTRG.55302.1	2.28888	0.000181046	0.615891	0.142196	-1.67299	0.0252403
MSTRG.55313.1	1.18698	0.00241153	1.29597	0.0038147	0.108991	0.210673
MSTRG.55514.1	-1.33202	0.000266957	-1.20743	0.0754646	0.124583	0.21975
MSTRG.55644.1	-1.48898	0.196603	2.09751	0.00102911	3.58648	5.06378e-06
MSTRG.55811.2	-1.30199	0.00672304	1.45216	0.000158795	2.75415	4.57544e-13
MSTRG.56183.1	-0.166675	0.842337	1.80079	2.10628e-05	1.96746	4.76387e-07
MSTRG.56183.2	0.00711704	0.940333	1.35034	0.000704634	1.34322	1.38119e-05
MSTRG.56465.1	-10.4497	6.14018e-05	-10.4497	0.000304811	0	1
MSTRG.56668.2	0.228472	0.702227	1.8767	0.000141165	1.64823	0.000189041
MSTRG.56715.1	1.64053	0.00105828	0.525587	0.114818	-1.11494	0.129499
MSTRG.56715.2	1.66016	0.00885575	1.52234	0.00591176	-0.137814	0.808515
MSTRG.57112.2	-2.29748	0.00949117	-0.773537	0.724041	1.52394	0.0222587
MSTRG.57195.2	0	1	11.8037	6.222e-09	11.8037	5.16343e-09
MSTRG.57274.1	1.60863	5.35679e-05	-4.30566	1.33589e-11	-5.91429	1.47088e-25
MSTRG.57422.1	-1.03623	0.0162617	0.0559182	0.372053	1.09215	0.000829066
MSTRG.57422.2	-1.82245	0.00300566	-0.115393	0.64885	1.70706	0.0010488
MSTRG.57691.2	4.90493	4.7185e-27	2.95155	2.40004e-08	-1.95337	5.35751e-05
MSTRG.57861.1	-15.1234	7.33574e-20	-15.1234	1.50494e-15	0	1
MSTRG.57922.1	-1.70082	4.14877e-06	-1.21222	0.0694936	0.488599	0.0428126
MSTRG.583.2	-1.56465	0.00538595	-0.854432	0.419615	0.710214	0.070549
MSTRG.58344.1	-9.97699	2.50545e-50	-11.5186	3.13222e-29	-1.54164	0.755649
MSTRG.58934.2	0.0122566	0.957854	1.81342	0.000978812	1.80117	0.000684106
MSTRG.59086.2	-5.0375	2.35506e-12	-13.717	3.67364e-14	-8.67948	0.0397887
MSTRG.59094.1	10.9189	0.000618819	9	0.0320458	-1.91886	0.18621
MSTRG.59253.2	-2.90714	1.96594e-06	0.0888505	0.428652	2.99599	7.15442e-08
MSTRG.59342.2	-1.19781	0.0323399	0.869113	0.0186547	2.06692	3.21932e-06
MSTRG.59362.1	-17.948	2.15082e-56	-8.0753	6.03673e-20	9.87267	0.00311743
MSTRG.59818.1	-2.62609	0.000639637	-1.57886	0.0683439	1.04723	0.133528
MSTRG.60442.1	-2.01503	9.42462e-07	-1.0592	0.230408	0.95583	0.000455088
MSTRG.60484.1	2.01186	5.76607e-07	-0.315642	0.944232	-2.3275	3.65758e-06
MSTRG.60855.1	-2.20396	0.000782244	3.50941	8.26665e-12	5.71337	4.82079e-32
MSTRG.61041.1	-2.67266	0.00126437	-12.1685	7.08059e-07	-9.49586	0.0287451
MSTRG.61066.1	-13.9799	1.57257e-14	-13.9799	1.82647e-12	0	1
MSTRG.61177.1	-1.47951	0.0010706	0.542406	0.0412513	2.02192	2.2856e-08
MSTRG.61276.3	-2.5291	1.49634e-09	-2.60039	1.23747e-05	-0.0712956	0.581936
MSTRG.61321.1	1.33791	0.00088442	2.68933	1.5665e-06	1.35142	4.73841e-06
MSTRG.61668.2	1.43456	0.000109093	1.22788	0.00112555	-0.206681	0.661401
MSTRG.62045.3	0.845405	0.450071	2.99539	0.000773562	2.14999	0.0052163
MSTRG.62099.1	1.90695	3.14287e-07	1.55086	9.29191e-05	-0.356088	0.977086
MSTRG.62127.1	0.855507	0.0209641	3.62352	3.48952e-10	2.76802	6.98107e-15
MSTRG.62246.2	-0.875053	0.271983	0.642629	0.140058	1.51768	0.00851208
MSTRG.6229.2	3.35326	0.00492167	1.95936	0.147816	-1.39391	0.266463
MSTRG.62864.3	-6.0476	2.58188e-17	-8.11719	1.04237e-15	-2.06959	0.402004
MSTRG.62967.1	5.79888	4.64855e-11	3.28982	0.00263526	-2.50905	0.00040963
MSTRG.63183.1	-2.06638	0.000339576	-0.652595	0.613235	1.41379	0.00347363
MSTRG.63427.1	13.0601	3.12225e-10	0	1	-13.0601	2.03391e-09
MSTRG.64101.1	0.789609	0.0280554	1.18699	0.00323318	0.397377	0.0450358
MSTRG.64433.1	-0.496401	0.694581	1.19367	0.00379535	1.69007	0.000679421
MSTRG.64776.2	0	1	11.8162	1.54995e-10	11.8162	1.12513e-10
MSTRG.64810.1	12.5179	8.87412e-12	6.09803	0.225222	-6.41988	3.41682e-09
MSTRG.64851.2	-0.359405	0.479286	1.99818	3.00658e-05	2.35759	9.03705e-08
MSTRG.64905.1	1.00435	0.0869273	1.35249	0.00518387	0.348145	0.241621
MSTRG.64995.1	3.59532	4.53319e-07	2.86607	1.14033e-05	-0.729248	0.48979
MSTRG.65412.1	-1.58819	0.000261057	-0.542976	0.747169	1.04521	0.00213477
MSTRG.65502.1	2.98649	4.43635e-05	4.94827	3.44328e-16	1.96178	1.52167e-07
MSTRG.65508.1	3.2319	5.45204e-12	4.99442	1.39173e-17	1.76252	7.44083e-08
MSTRG.65518.2	-2.11216	4.30165e-05	-0.460611	0.867934	1.65154	0.000243088
MSTRG.66021.2	4.28445	1.06191e-06	4.53026	3.79771e-09	0.245812	0.278742
MSTRG.6618.2	0	1	11.2137	0.000349106	11.2137	0.000258002
MSTRG.66325.3	-8.76487	0.0649131	1.61559	0.110218	10.3805	0.00231941
MSTRG.66410.2	-1.76229	0.00163239	-0.307574	0.906589	1.45472	0.00165072
MSTRG.66500.2	-2.80418	1.74378e-11	-2.80614	3.14384e-05	-0.00196174	0.362653
MSTRG.66963.2	-0.437817	0.460156	-2.88956	0.00502071	-2.45174	0.0291953
MSTRG.67124.1	1.06289	0.0037923	0.472328	0.0837785	-0.590559	0.540805
MSTRG.67467.1	-0.172566	0.723199	2.27467	2.34221e-06	2.44724	3.94839e-12
MSTRG.67639.1	6.27376	2.33545e-21	4.29165	3.89053e-09	-1.98211	0.000481556
MSTRG.67639.2	4.00572	0.00304743	2.58218	0.14095	-1.42354	0.225291
MSTRG.67661.1	5.40992	8.88338e-07	13.9676	3.17357e-39	8.55772	6.41658e-63
MSTRG.67762.1	3.4365	0.000150638	4.6307	7.51254e-10	1.1942	0.00703343
MSTRG.67779.1	-3.31296	0.00206875	-1.29472	0.250991	2.01823	0.0739401
MSTRG.68104.1	1.16005	0.00221731	0.126108	0.30005	-1.03394	0.0869138
MSTRG.68195.3	9.62388	0.0104169	11.9322	4.65676e-08	2.30833	0.00105359
MSTRG.6834.4	3.88608	3.16556e-20	4.02357	5.23949e-14	0.137488	0.180131
MSTRG.68549.1	-0.853748	0.0231452	-1.77122	0.0055025	-0.917471	0.155257
MSTRG.68792.1	5.49687	2.57788e-10	-8.94983	0.108958	-14.4467	1.50266e-12
MSTRG.68966.2	-0.638304	0.483355	2.71009	8.2991e-07	3.34839	5.58847e-09
MSTRG.69342.1	1.60202	7.39189e-05	-0.012689	0.529113	-1.61471	0.000740015
MSTRG.69517.2	0.990812	0.00965092	-0.555705	0.673387	-1.54652	0.00172943
MSTRG.69820.1	1.2154	0.00111287	-0.233738	0.772329	-1.44914	0.00455805
MSTRG.69955.2	-1.56901	0.0646219	2.22674	2.74015e-05	3.79575	6.49251e-10
MSTRG.7.1	-1.13913	0.525707	2.95638	0.00901539	4.09551	0.00148483
MSTRG.70091.2	-1.57481	0.0530911	0.22811	0.314795	1.80292	0.00364158
MSTRG.7046.5	-1.469	0.544421	2.65323	0.00808984	4.12223	0.00163817
MSTRG.71392.2	-1.22271	0.0483208	0.401111	0.194935	1.62382	0.00109138
MSTRG.71661.1	-0.808693	0.115809	1.16899	0.00267623	1.97768	4.81724e-07
MSTRG.72179.2	8.89785	0.0154363	12.1603	3.37537e-11	3.2625	2.00233e-06
MSTRG.72349.3	2.03585	0.21531	6.35356	3.80899e-12	4.31772	1.5468e-09
MSTRG.72464.1	1.25585	0.110574	2.45505	5.37655e-05	1.1992	0.0176996
MSTRG.8118.2	0	1	9.95855	0.00614069	9.95855	0.00510529
MSTRG.825.1	-2.24683	0.0102453	-2.55278	0.0174062	-0.305959	0.861895
MSTRG.826.1	-2.11645	1.2652e-05	-0.848834	0.420351	1.26762	0.00140137
MSTRG.8538.1	-0.205892	0.6622	-1.56249	0.0331847	-1.35659	0.00657292
MSTRG.8741.1	-2.47504	1.08726e-05	-1.34168	0.110005	1.13336	0.0170017
MSTRG.8906.1	1.20192	0.119946	1.96801	0.00119891	0.766085	0.086652
MSTRG.9071.1	-1.84603	5.82547e-05	-1.15533	0.0774701	0.690702	0.189563
MSTRG.9429.1	-1.54158	0.000323227	-2.0229	0.00934301	-0.481319	0.831349
MSTRG.9856.1	-2.43378	1.12478e-07	-1.30637	0.0679504	1.12741	0.00411606
MSTRG.9959.1	1.47191	0.107306	3.09967	2.30033e-06	1.62777	0.00218699
MSTRG.9995.1	-3.60666	0.016897	0.195782	0.58053	3.80244	0.00507421
XR_005179512.2	-3.86528	0.00890894	-2.18787	0.175626	1.67741	0.249955
XR_005179565.2	-1.12463	0.117971	0.33776	0.153161	1.46239	0.00284599
XR_005179588.2	-9.77479	0.000355705	-9.77479	0.00182504	0	1
XR_005179911.2	-0.509389	0.606759	1.67352	0.0333843	2.18291	0.0101398
XR_005180017.2	-10.7078	1.1677e-05	-10.7078	5.9324e-05	0	1
XR_005180083.2	-1.80448	0.00427877	-0.616031	0.629224	1.18845	0.0229157
XR_005180148.2	7.83289	0.109696	9.35204	0.00717213	1.51915	0.145824
XR_005180212.2	1.15953	0.424773	4.80873	7.92095e-10	3.6492	4.6476e-08
XR_005180387.2	1.79761	7.64665e-06	-0.854969	0.372872	-2.65258	3.91519e-09
XR_005180470.2	-0.486051	0.188391	1.01524	0.00897305	1.50129	1.8031e-06
XR_005180580.1	-4.58465	3.67643e-06	-11.192	1.25308e-07	-6.60733	0.219207
XR_005180822.2	-2.87587	5.66326e-05	-0.467737	0.972823	2.40813	7.82515e-05
XR_005181027.2	-1.07499	0.187949	2.09464	3.033e-05	3.16962	1.93503e-08
XR_005181111.2	1.76086	1.02524e-05	-0.840645	0.361438	-2.60151	9.30196e-09
XR_005181137.2	-0.815151	0.151711	0.371262	0.185891	1.18641	0.00575155
XR_005181157.2	9.69	0.0173808	11.7507	1.05472e-07	2.06071	0.000953128
XR_005181731.2	1.52418	0.0134964	2.88301	8.89929e-08	1.35882	0.000630919
XR_005181846.2	-2.7498	0.0124358	-7.98136	0.000647453	-5.23156	0.156377
XR_005182314.2	-12.6885	1.1349e-08	-12.6885	4.20876e-08	0	1
XR_005182582.2	0.178396	0.6693	2.22263	4.01757e-07	2.04423	2.76386e-09
XR_005182591.2	-2.43871	0.000380616	0.0026065	0.395672	2.44132	1.05607e-05
XR_005182701.2	2.29707	0.00448168	3.25389	7.11702e-07	0.95682	0.0321718
XR_005183866.2	-4.45943	0.245963	3.46835	0.0192419	7.92778	0.00192543
XR_005183919.2	-6.56986	0.245963	3.22456	0.0535666	9.79442	0.0047441
XR_005184109.2	2.7318	0.000200472	4.57628	2.75003e-13	1.84448	5.73028e-06
XR_005185040.2	4.98238	2.82267e-25	3.62554	1.57229e-09	-1.35684	0.00681884
XR_005185081.2	-7.88264	0.00447211	-0.427316	0.969377	7.45533	0.00760865
XR_005185317.2	2.55339	0.0402363	-7.58871	0.102562	-10.1421	0.00149919
XR_005185627.2	-11.8738	1.65428e-11	-11.8738	2.71926e-10	0	1
XR_005186097.2	-1.81943	0.0295185	0.100604	0.43506	1.92003	0.00400294
XR_005186109.2	-1.75899	0.124777	0.92139	0.122211	2.68038	0.00322894
XR_005186205.2	-6.57107	4.2963e-24	-15.2364	3.2363e-21	-8.66534	0.118002
XR_005186402.2	-7.12597	1.16463e-30	-8.93988	8.82701e-23	-1.8139	0.407909
XR_005186419.2	-9.78627	0.0055899	-9.78627	0.0136698	0	1
XR_005186605.2	1.16761	0.00152907	-0.118066	0.621321	-1.28567	0.0136503
XR_005186641.2	1.16169	0.00985434	0.40094	0.155387	-0.760753	0.366792
XR_005186676.2	3.63943	0.00016169	0.917929	0.353375	-2.72151	0.00801807
XR_007414322.1	-2.10887	0.00802598	-2.39349	0.0102036	-0.284615	0.95258
XR_007414374.1	-5.2854	0.0147945	1.16581	0.148588	6.45121	0.000434121
XR_007414415.1	-1.40679	0.000712758	0.409109	0.179687	1.8159	1.33194e-08
XR_007414609.1	-2.98921	0.725653	-3.65936	0.00184529	-0.670152	0.980432
XR_007414610.1	0.174263	0.989772	1.90428	9.25171e-05	1.73002	0.34546
XR_007414612.1	-7.7039	0.0100701	0.73904	0.457167	8.44294	0.00161277
XR_007414624.1	6.3837	0.195584	9.40088	0.00164102	3.01718	0.0220891
XR_007414630.1	2.74663	0.00233867	-0.338005	0.74196	-3.08464	0.00248581
XR_007414723.1	-8.17243	6.30018e-05	-8.17243	0.000390713	0	1
XR_007414783.1	-0.0644704	0.867743	1.3574	0.000388173	1.42187	4.87445e-06
XR_007414835.1	2.91106	1.6975e-12	2.11903	8.1195e-06	-0.792027	0.247821
XR_007414836.1	2.91106	1.6975e-12	2.11903	8.1195e-06	-0.792027	0.247821
XR_007414856.1	-2.16013	0.00306309	2.61597	3.56964e-08	4.7761	4.46389e-19
XR_007414860.1	2.70611	0.0319981	4.26544	1.74679e-06	1.55933	0.00756306
XR_007415219.1	-10.1793	0.0106828	0.187581	0.556171	10.3669	0.004382
XR_007415448.1	2.17845	0.0684648	-9.25148	0.0922854	-11.4299	0.00271747
XR_007415449.1	-1.86777	0.0287924	0.157281	0.430854	2.02505	0.00277929
XR_007415521.1	0	1	8.76984	0.000571053	8.76984	0.000385309
XR_007415608.1	-7.21917	0.0798299	1.22377	0.143322	8.44294	0.00498276
XR_007415674.1	1.07124	0.0900428	1.67453	0.00111239	0.603287	0.099323
XR_007415695.1	0.595209	0.281508	-3.36328	0.00245272	-3.95849	6.65305e-05
XR_007415892.1	-1.3449	0.137932	0.530456	0.204516	1.87535	0.00606867
XR_007416114.1	0.927248	0.124345	2.01374	6.7432e-05	1.08649	0.00853214
XR_007416232.1	2.03074	2.85048e-07	0.429075	0.0944208	-1.60166	0.00208822
XR_007416237.1	0.37842	0.571752	2.98585	7.81257e-10	2.60743	6.97628e-11
XR_007416245.1	0.0114795	0.96155	1.30813	0.00354764	1.29665	1.62432e-05
XR_007416304.1	-2.00398	1.02121e-06	-0.801502	0.455829	1.20248	4.0003e-05
XR_007416395.1	-7.35755	0.171308	2.86101	0.0201865	10.2186	0.000643277
XR_007416644.1	-4.16776	2.23753e-07	-4.28975	1.52089e-06	-0.121991	0.655795
XR_007416724.1	-2.54152	0.243255	2.61818	0.000281319	5.1597	2.01104e-06
XR_007416738.1	5.2854	0.309301	9.02514	0.00177503	3.73974	0.00975907
XR_007416823.1	-2.48918	0.00716978	-10.4346	1.78787e-05	-7.94544	0.0385935
XR_007416852.1	-1.25704	0.00658599	-0.316462	0.911273	0.940576	0.00707836
XR_007416896.1	1.43753	0.0220957	1.59654	0.00227892	0.159015	0.426682
XR_007416988.1	9.5708	0.00824083	8.12412	0.0594082	-1.44668	0.420422
XR_007417346.1	8.47978	0.0498438	10.9862	0.000258656	2.50642	0.0777911
XR_007417388.1	0.132648	0.985164	2.10397	0.000188989	1.97132	0.000354101
XR_007417566.1	-8.66356	0.00447797	-8.66356	0.012397	0	1
XR_007417681.1	-10.2715	8.60762e-06	-1.95858	0.0677775	8.31288	0.00759552
XR_007417841.1	-13.0093	1.77982e-06	-0.211541	0.81751	12.7978	9.13391e-07
XR_007417844.1	-1.65533	0.00273503	-0.535865	0.769016	1.11946	0.0083221
XR_007417968.1	1.47523	0.0101517	0.317336	0.251404	-1.15789	0.17819
