# Supplementary material for: Transcriptome reveals the roles and potential mechanisms of CeRNA in the regulation of salivary gland development in the tick Rhipicephalus haemaphysaloides
Source: Front Cell Infect Microbiol. 2025 Apr 30;15:1573239. doi: 10.3389/fcimb.2025.1573239 (PMC12075121; doi:10.3389/fcimb.2025.1573239)
Supplement: Supplementary file 1 [file DataSheet1.zip › Analyze data/Fig.3/CD-DEcicrRNA.xlsx]

## Sheet: Sheet1
	UP	DOWN	TATOL
Unfed-vs-F5d	24	20	44
Unfed-vs-E3d	23	14	37
F5d-vs-E3d	7	7	14

## Sheet: DE
circRNA_ID	Unfed-vs-F5d-log2fc	Unfed-vs-F5d-pvalue	Unfed-vs-E3d-log2fc	Unfed-vs-E3d-pvalue	F5d-vs-E3d-log2fc	F5d-vs-E3d-pvalue
novel_circ_000026	-21.2818	0.020225	-0.150606	1	21.1312	0.0999243
novel_circ_000081	-20.7665	0.0562515	-20.7665	0.0454936	0	1
novel_circ_000134	-20.7358	0.0556185	-20.7358	0.0436156	0	1
novel_circ_000153	-21.2002	0.0237774	-2.20426	0.182528	18.996	0.817445
novel_circ_000280	-20.8543	0.0386534	-20.8543	0.0323204	0	1
novel_circ_000344	3.10057	0.012003	2.66471	0.0358019	-0.435865	0.693544
novel_circ_000351	22.097	0.00321554	20.1698	0.183765	-1.92715	0.160883
novel_circ_000373	21.3195	0.0237149	21.2955	0.0193572	-0.0239976	1
novel_circ_000437	21.0354	0.0454701	20.9392	0.0608306	-0.0962306	1
novel_circ_000438	-21.2333	0.0288334	-0.790356	0.646686	20.4429	0.313838
novel_circ_000478	20.5126	0.24798	21.3128	0.0163144	0.800271	0.75046
novel_circ_000506	-21.6152	0.0154369	0.290062	0.818363	21.9052	0.0182332
novel_circ_000520	-21.0594	0.0415288	-2.97986	0.181533	18.0796	1
novel_circ_000568	21.3702	0.0268438	18.411	0.752722	-2.95919	0.161578
novel_circ_000598	19.0965	0.590322	21.2129	0.0206182	2.11649	0.31778
novel_circ_000747	-2.21659	0.23386	-21.313	0.0169985	-19.0965	0.790655
novel_circ_000830	21.7976	0.00822486	19.6645	0.473271	-2.13302	0.268113
novel_circ_000867	-22.1519	0.00162978	-0.0794942	1	22.0724	0.0120862
novel_circ_000877	-2.08871	0.0863186	-22.4082	0.000926662	-20.3195	0.339045
novel_circ_000878	4.64527	0.0311179	3.29383	0.358459	-1.35145	0.545861
novel_circ_000884	-16.8893	1	5.23903	0.00777911	22.1283	0.0116177
novel_circ_000903	0	1	22.4918	0.00143916	22.4918	0.00649868
novel_circ_000908	22.512	0.000731747	20.6645	0.157562	-1.84743	0.272604
novel_circ_000925	21.5122	0.0163485	19.6645	0.474843	-1.84763	0.355557
novel_circ_000960	-20.7358	0.0553451	-20.7358	0.0434681	0	1
novel_circ_000992	0	1	20.9166	0.0341081	20.9166	0.160046
novel_circ_001030	-21.2496	0.0193921	-0.0989981	1	21.1506	0.0875114
novel_circ_001074	1.69353	0.370848	-20.2112	0.255857	-21.9047	0.0408606
novel_circ_001086	22.3698	0.00221915	22.6233	0.000481462	0.253575	0.860789
novel_circ_001109	22.4427	0.00101989	0	1	-22.4427	0.00528197
novel_circ_001118	22.4195	0.0283202	21.78	0.0571826	-0.63945	0.794423
novel_circ_001174	2.30887	0.0437406	1.59633	0.414447	-0.712536	0.699059
novel_circ_001176	0	1	22.5403	0.0233057	22.5403	0.0504015
novel_circ_001203	0	1	21.3735	0.0319262	21.3735	0.0902161
novel_circ_001296	0	1	22.1916	0.00220801	22.1916	0.0107249
novel_circ_001303	21.9714	0.00514851	21.6233	0.00640542	-0.348068	0.85104
novel_circ_001352	23.1839	0.0123897	0	1	-23.1839	0.0243106
novel_circ_001354	4.10051	0.0089527	2.56919	0.138122	-1.53131	0.22085
novel_circ_001382	19.9717	0.285786	21.5767	0.00804593	1.60501	0.342314
novel_circ_001390	-2.10461	0.0191678	-2.28273	0.0222568	-0.178122	0.909932
novel_circ_001397	0.139962	1	-21.5814	0.0622515	-21.7214	0.0275711
novel_circ_001477	1.50799	0.29279	2.8575	0.0216435	1.34951	0.299472
novel_circ_001614	-21.1257	0.0244339	-3.04609	0.132753	18.0796	1
novel_circ_001689	-20.9236	0.0424453	-0.139962	1	20.7837	0.17118
novel_circ_001730	2.99062	0.0325045	2.48206	0.104165	-0.50856	0.704074
novel_circ_001799	-21.0408	0.0298719	-2.04478	0.250603	18.996	0.818866
novel_circ_001807	-21.6319	0.010179	-0.220877	0.923377	21.411	0.136545
novel_circ_001838	-20.84	0.0395851	-20.84	0.0396017	0	1
novel_circ_001847	0	1	23.5195	0.0113164	23.5195	0.0232542
novel_circ_001874	-0.108304	1	-21.2058	0.018946	-21.0975	0.258043
novel_circ_001885	0	1	20.8398	0.0422835	20.8398	0.166714
novel_circ_001943	3.2954	0.0379967	-18.8893	0.676705	-22.1847	0.0156787
novel_circ_001987	-20.9439	0.0369247	-1.27934	0.51161	19.6645	0.747436
novel_circ_001988	-22.634	0.00056545	-1.26533	0.277903	21.3686	0.0562925
novel_circ_001993	22.0967	0.00493972	18.411	0.76396	-3.6857	0.0521161
novel_circ_002020	-21.0898	0.0349066	-21.0898	0.0245918	0	1
novel_circ_002051	21.156	0.0338224	0	1	-21.156	0.102716
novel_circ_002078	22.0357	0.00471202	19.6645	0.46326	-2.37118	0.178547
novel_circ_002086	0	1	21.1698	0.0269196	21.1698	0.0985027
novel_circ_002120	0.255385	0.870821	-21.5422	0.00793697	-21.7976	0.0273205
novel_circ_002165	20.0965	0.343854	21.5092	0.0124991	1.41271	0.470539
novel_circ_002170	21.6814	0.0534507	21.591	0.0090108	-0.090381	1
novel_circ_002252	-0.756803	0.803431	-20.8543	0.0324517	-20.0975	0.621888
novel_circ_002269	-1.77636	0.127169	1.26074	0.184249	3.03709	0.00960594
novel_circ_002272	-21.8037	0.00498441	-2.72413	0.123609	19.0796	0.835467
novel_circ_002273	-0.578173	0.61189	-22.1776	0.00171568	-21.5995	0.0355013
novel_circ_002276	21.097	0.0399187	19.0796	0.68837	-2.01742	0.376367
novel_circ_002489	21.2128	0.0412508	22.2841	0.00130847	1.07135	0.441164
novel_circ_002508	-21.0408	0.0297537	-21.0408	0.0260798	0	1
novel_circ_002590	20.5995	0.104375	21.7712	0.00539436	1.1717	0.398269
novel_circ_002598	22.4658	0.00469241	23.5875	3.05904e-05	1.12164	0.407114
novel_circ_002605	-21.1776	0.0240866	-2.18165	0.210917	18.996	0.815292
novel_circ_002626	0	1	20.8937	0.0405869	20.8937	0.167347
