# Supplementary material for: Transcriptome reveals the roles and potential mechanisms of CeRNA in the regulation of salivary gland development in the tick Rhipicephalus haemaphysaloides
Source: Front Cell Infect Microbiol. 2025 Apr 30;15:1573239. doi: 10.3389/fcimb.2025.1573239 (PMC12075121; doi:10.3389/fcimb.2025.1573239)
Supplement: Supplementary file 1 [file DataSheet1.zip › Analyze data/Fig.4/lncRNAsankey.eg.xlsx]

## Sheet: Worksheet
lncRNA	miRNA	mRNA	Freq
MSTRG.66500.2	miR-106-5p	XP_037499403.1	1
MSTRG.66500.2	miR-20-5p	XP_037499403.1	1
MSTRG.66500.2	miR-210-z	XP_037499403.1	1
MSTRG.66500.2	miR-28-z	XP_037499403.1	1
MSTRG.66500.2	miR-93-5p	XP_037499403.1	1
MSTRG.66500.2	novel-m0081-3p	XP_037499403.1	1
MSTRG.66500.2	miR-106-5p	XP_037274574.1	1
MSTRG.66500.2	miR-20-5p	XP_037274574.1	1
MSTRG.66500.2	miR-93-5p	XP_037274574.1	1
MSTRG.66500.2	novel-m0248-3p	XP_037274574.1	1
MSTRG.66500.2	miR-106-5p	XP_037501245.1	1
MSTRG.66500.2	miR-20-5p	XP_037501245.1	1
MSTRG.66500.2	miR-93-5p	XP_037501245.1	1
MSTRG.66500.2	miR-106-5p	XP_037282972.1	1
MSTRG.66500.2	miR-20-5p	XP_037282972.1	1
MSTRG.66500.2	miR-93-5p	XP_037282972.1	1
MSTRG.66500.2	miR-24-3p	XP_037282972.1	1
MSTRG.66500.2	miR-20-5p	XP_037504338.1	1
MSTRG.66500.2	miR-93-5p	XP_037504338.1	1
MSTRG.66500.2	miR-103-3p	XP_037504798.1	1
MSTRG.66500.2	miR-106-5p	XP_037504798.1	1
MSTRG.66500.2	miR-106-3p	XP_037504798.1	1
MSTRG.66500.2	miR-185-5p	XP_037504798.1	1
MSTRG.66500.2	miR-210-z	XP_037504798.1	1
MSTRG.66500.2	miR-28-z	XP_037504798.1	1
MSTRG.66500.2	miR-342-3p	XP_037504798.1	1
MSTRG.66500.2	miR-93-5p	XP_037504798.1	1
MSTRG.66500.2	miR-28-z	XP_037506853.1	1
MSTRG.66500.2	miR-210-z	XP_037506853.1	1
MSTRG.66500.2	miR-24-3p	XP_037506853.1	1
MSTRG.66500.2	miR-106-5p	XP_037510075.1	1
MSTRG.66500.2	miR-106-3p	XP_037510075.1	1
MSTRG.66500.2	miR-185-5p	XP_037510075.1	1
MSTRG.66500.2	miR-20-5p	XP_037510075.1	1
MSTRG.66500.2	miR-210-z	XP_037510075.1	1
MSTRG.66500.2	miR-652-3p	XP_037510075.1	1
MSTRG.66500.2	miR-93-5p	XP_037510075.1	1
MSTRG.66500.2	novel-m0081-3p	XP_037510075.1	1
MSTRG.66500.2	miR-103-3p	XP_037511180.1	1
MSTRG.66500.2	miR-106-3p	XP_037511180.1	1
MSTRG.66500.2	miR-106-5p	XP_037290680.1	1
MSTRG.66500.2	miR-106-3p	XP_037290680.1	1
MSTRG.66500.2	miR-107-z	XP_037511180.1	1
MSTRG.66500.2	miR-20-5p	XP_037290680.1	1
MSTRG.66500.2	miR-93-5p	XP_037290680.1	1
MSTRG.66500.2	miR-28-z	XP_037513311.1	1
MSTRG.66500.2	miR-186-5p	XP_037513311.1	1
MSTRG.66500.2	miR-103-3p	XP_037514725.1	1
MSTRG.66500.2	miR-106-5p	XP_037514725.1	1
MSTRG.66500.2	miR-107-z	XP_037514725.1	1
MSTRG.66500.2	miR-20-5p	XP_037514725.1	1
MSTRG.66500.2	miR-342-3p	XP_037514725.1	1
MSTRG.66500.2	miR-93-5p	XP_037514725.1	1
MSTRG.66500.2	miR-103-3p	XP_037516635.1	1
MSTRG.66500.2	miR-106-5p	XP_037516635.1	1
MSTRG.66500.2	miR-107-z	XP_037516635.1	1
MSTRG.66500.2	miR-20-5p	XP_037516635.1	1
MSTRG.66500.2	miR-93-5p	XP_037516635.1	1
MSTRG.66500.2	miR-103-3p	XP_037516953.1	1
MSTRG.66500.2	miR-106-5p	XP_037516953.1	1
MSTRG.66500.2	miR-107-z	XP_037516953.1	1
MSTRG.66500.2	miR-20-5p	XP_037516953.1	1
MSTRG.66500.2	miR-93-5p	XP_037516953.1	1
MSTRG.66500.2	miR-103-3p	XP_037518431.1	1
MSTRG.66500.2	miR-106-5p	XP_037518431.1	1
MSTRG.66500.2	miR-20-5p	XP_037518431.1	1
MSTRG.66500.2	miR-93-5p	XP_037518431.1	1
MSTRG.66500.2	miR-342-3p	XP_037518431.1	1
MSTRG.66500.2	miR-103-3p	XP_037519225.1	1
MSTRG.66500.2	miR-106-5p	XP_037519225.1	1
MSTRG.66500.2	miR-20-5p	XP_037519225.1	1
MSTRG.66500.2	miR-93-5p	XP_037519225.1	1
MSTRG.66500.2	miR-342-3p	XP_037519225.1	1
MSTRG.66500.2	miR-210-z	XP_037519225.1	1
MSTRG.66500.2	miR-106-5p	XP_037520161.1	1
MSTRG.66500.2	miR-20-5p	XP_037520161.1	1
MSTRG.66500.2	miR-106-3p	XP_037520887.1	1
MSTRG.66500.2	miR-106-5p	XP_037520887.1	1
MSTRG.66500.2	miR-20-5p	XP_037520887.1	1
MSTRG.66500.2	miR-93-5p	XP_037520887.1	1
MSTRG.66500.2	miR-210-z	XP_037520887.1	1
MSTRG.66500.2	miR-106-5p	XP_037523281.1	1
MSTRG.66500.2	miR-20-5p	XP_037523281.1	1
MSTRG.66500.2	miR-93-5p	XP_037523281.1	1
MSTRG.66500.2	miR-24-3p	XP_037523281.1	1
MSTRG.66500.2	miR-28-z	XP_037524568.1	1
MSTRG.66500.2	miR-20-5p	XP_037524568.1	1
MSTRG.66500.2	miR-24-3p	XP_037524568.1	1
MSTRG.66500.2	miR-342-3p	XP_037524568.1	1
MSTRG.66500.2	miR-93-5p	XP_037524568.1	1
MSTRG.66500.2	miR-103-3p	XP_037524987.1	1
MSTRG.66500.2	miR-106-5p	XP_037524987.1	1
MSTRG.66500.2	miR-20-5p	XP_037524987.1	1
MSTRG.66500.2	miR-93-5p	XP_037524987.1	1
MSTRG.66500.2	miR-24-3p	XP_037524987.1	1
MSTRG.66500.2	miR-342-3p	XP_037524987.1	1
MSTRG.66500.2	miR-185-5p	XP_037524987.1	1
MSTRG.66500.2	miR-103-3p	XP_037528561.1	1
MSTRG.66500.2	miR-106-5p	XP_037528561.1	1
MSTRG.66500.2	miR-20-5p	XP_037528561.1	1
MSTRG.66500.2	miR-93-5p	XP_037528561.1	1
MSTRG.66500.2	miR-342-3p	XP_037528561.1	1
MSTRG.66500.2	miR-107-z	XP_037528561.1	1
MSTRG.66500.2	novel-m0308-3p	XP_037528561.1	1
MSTRG.66500.2	miR-186-5p	XP_037528561.1	1
MSTRG.66500.2	miR-28-z	XP_037528739.1	1
MSTRG.66500.2	miR-185-5p	XP_037528770.1	1
MSTRG.66500.2	miR-103-3p	XP_037528770.1	1
MSTRG.66500.2	miR-106-5p	XP_037528770.1	1
MSTRG.66500.2	miR-20-5p	XP_037528770.1	1
MSTRG.66500.2	miR-93-5p	XP_037528770.1	1
MSTRG.66500.2	miR-342-3p	XP_037528770.1	1
MSTRG.66500.2	miR-103-3p	XP_037529504.1	1
MSTRG.66500.2	miR-107-z	XP_037528770.1	1
MSTRG.66500.2	miR-107-z	XP_037529504.1	1
MSTRG.66500.2	miR-20-5p	XP_037529624.1	1
MSTRG.66500.2	miR-93-5p	XP_037529624.1	1
MSTRG.66500.2	miR-342-3p	XP_037529624.1	1
MSTRG.66500.2	miR-20-5p	XP_037509662.1	1
MSTRG.66500.2	miR-93-5p	XP_037509662.1	1
MSTRG.66500.2	miR-342-3p	XP_037509662.1	1
MSTRG.66500.2	miR-106-5p	XP_037509662.1	1
XR_007414783.1	novel-m0330-5p	XP_037498028.1	1
XR_007414783.1	novel-m0453-5p	XP_037498028.1	1
XR_007414783.1	novel-m0083-3p	XP_037271133.1	1
XR_007414783.1	novel-m0117-3p	XP_037271133.1	1
XR_007414783.1	novel-m0330-5p	KAH8031874.1	1
XR_007414783.1	novel-m0330-5p	XP_037498892.1	1
XR_007414783.1	novel-m0117-3p	XP_037498947.1	1
XR_007414783.1	miR-5309-z	XP_037499160.1	1
XR_007414783.1	novel-m0117-3p	XP_037499160.1	1
XR_007414783.1	novel-m0330-5p	XP_037499160.1	1
XR_007414783.1	miR-5309-z	XP_037499976.1	1
XR_007414783.1	novel-m0083-3p	XP_037499976.1	1
XR_007414783.1	miR-5309-z	XP_037501828.1	1
XR_007414783.1	novel-m0117-3p	XP_037501828.1	1
XR_007414783.1	novel-m0453-5p	XP_037501828.1	1
XR_007414783.1	novel-m0330-5p	XP_037503318.1	1
XR_007414783.1	novel-m0453-5p	XP_037503318.1	1
XR_007414783.1	novel-m0001-5p	XP_037503516.1	1
XR_007414783.1	novel-m0002-5p	XP_037503516.1	1
XR_007414783.1	novel-m0117-3p	XP_037503516.1	1
XR_007414783.1	novel-m0117-3p	XP_037504536.1	1
XR_007414783.1	novel-m0453-5p	XP_037277007.1	1
XR_007414783.1	miR-5309-z	XP_037506686.1	1
XR_007414783.1	novel-m0117-3p	XP_037506686.1	1
XR_007414783.1	miR-5309-z	XP_037506714.1	1
XR_007414783.1	novel-m0453-5p	XP_037506714.1	1
XR_007414783.1	novel-m0330-5p	XP_037276867.1	1
XR_007414783.1	novel-m0453-5p	XP_037276867.1	1
XR_007414783.1	novel-m0001-5p	XP_037506827.1	1
XR_007414783.1	miR-5309-z	XP_037506899.1	1
XR_007414783.1	novel-m0001-5p	XP_037506899.1	1
XR_007414783.1	novel-m0453-5p	XP_037506899.1	1
XR_007414783.1	novel-m0001-5p	XP_037507362.1	1
XR_007414783.1	miR-5309-z	XP_037507699.1	1
XR_007414783.1	novel-m0330-5p	XP_037507699.1	1
XR_007414783.1	novel-m0117-3p	XP_037507763.1	1
XR_007414783.1	novel-m0453-5p	XP_037507763.1	1
XR_007414783.1	novel-m0330-5p	XP_037509184.1	1
XR_007414783.1	novel-m0117-3p	XP_037509464.1	1
XR_007414783.1	novel-m0453-5p	XP_037509820.1	1
XR_007414783.1	novel-m0001-5p	XP_037509850.1	1
XR_007414783.1	novel-m0330-5p	XP_037509850.1	1
XR_007414783.1	novel-m0453-5p	XP_037509850.1	1
XR_007414783.1	novel-m0117-3p	XP_037510172.1	1
XR_007414783.1	novel-m0001-5p	XP_037510480.1	1
XR_007414783.1	miR-5309-z	XP_037510619.1	1
XR_007414783.1	novel-m0453-5p	XP_037510619.1	1
XR_007414783.1	novel-m0330-5p	XP_037511584.1	1
XR_007414783.1	novel-m0117-3p	KAH7962057.1	1
XR_007414783.1	novel-m0117-3p	XP_037512363.1	1
XR_007414783.1	novel-m0001-5p	XP_037512591.1	1
XR_007414783.1	novel-m0453-5p	XP_037512685.1	1
XR_007414783.1	novel-m0330-5p	XP_037567073.1	1
XR_007414783.1	miR-5309-z	XP_037512943.1	1
XR_007414783.1	novel-m0001-5p	XP_037513026.1	1
XR_007414783.1	novel-m0083-3p	XP_037513026.1	1
XR_007414783.1	novel-m0001-5p	XP_037513300.1	1
XR_007414783.1	novel-m0001-5p	XP_037513380.1	1
XR_007414783.1	novel-m0117-3p	XP_037513380.1	1
XR_007414783.1	novel-m0453-5p	XP_037513380.1	1
XR_007414783.1	novel-m0117-3p	XP_037513448.1	1
XR_007414783.1	novel-m0001-5p	XP_037513577.1	1
XR_007414783.1	novel-m0001-5p	XP_037513742.1	1
XR_007414783.1	novel-m0117-3p	XP_037513742.1	1
XR_007414783.1	miR-5309-z	XP_037513903.1	1
XR_007414783.1	novel-m0117-3p	XP_037513903.1	1
XR_007414783.1	novel-m0117-3p	XP_037514057.1	1
XR_007414783.1	miR-5309-z	XP_037516124.1	1
XR_007414783.1	novel-m0083-3p	XP_037516124.1	1
XR_007414783.1	novel-m0117-3p	XP_037516163.1	1
XR_007414783.1	novel-m0001-5p	XP_037516282.1	1
XR_007414783.1	novel-m0453-5p	XP_037516282.1	1
XR_007414783.1	novel-m0001-5p	XP_037516519.1	1
XR_007414783.1	novel-m0117-3p	XP_037516519.1	1
XR_007414783.1	novel-m0453-5p	XP_037516519.1	1
XR_007414783.1	novel-m0083-3p	XP_037516887.1	1
XR_007414783.1	novel-m0117-3p	XP_037516887.1	1
XR_007414783.1	novel-m0330-5p	XP_037516910.1	1
XR_007414783.1	novel-m0453-5p	XP_037516910.1	1
XR_007414783.1	novel-m0453-5p	XP_037516951.1	1
XR_007414783.1	miR-5309-z	XP_037517229.1	1
XR_007414783.1	novel-m0083-3p	XP_037517229.1	1
XR_007414783.1	novel-m0001-5p	XP_037517312.1	1
XR_007414783.1	novel-m0001-5p	XP_037518403.1	1
XR_007414783.1	miR-5309-z	XP_037518626.1	1
XR_007414783.1	novel-m0083-3p	XP_037518626.1	1
XR_007414783.1	miR-5309-z	XP_037519379.1	1
XR_007414783.1	novel-m0083-3p	XP_037519379.1	1
XR_007414783.1	miR-5309-z	XP_037520385.1	1
XR_007414783.1	novel-m0083-3p	XP_037520385.1	1
XR_007414783.1	novel-m0117-3p	XP_037520385.1	1
XR_007414783.1	novel-m0453-5p	XP_037269844.1	1
XR_007414783.1	novel-m0453-5p	XP_037521469.1	1
XR_007414783.1	novel-m0117-3p	XP_037522688.1	1
XR_007414783.1	novel-m0330-5p	XP_037522693.1	1
XR_007414783.1	novel-m0453-5p	XP_037522693.1	1
XR_007414783.1	novel-m0001-5p	XP_037523160.1	1
XR_007414783.1	miR-5309-z	XP_037523583.1	1
XR_007414783.1	novel-m0001-5p	XP_037523583.1	1
XR_007414783.1	novel-m0453-5p	XP_037523583.1	1
XR_007414783.1	novel-m0117-3p	XP_037524073.1	1
XR_007414783.1	novel-m0001-5p	XP_037524355.1	1
XR_007414783.1	novel-m0330-5p	XP_037524355.1	1
XR_007414783.1	miR-5309-z	XP_037524978.1	1
XR_007414783.1	novel-m0330-5p	XP_037527028.1	1
XR_007414783.1	novel-m0453-5p	XP_037527028.1	1
XR_007414783.1	miR-5309-z	XP_037527406.1	1
XR_007414783.1	novel-m0083-3p	XP_037527406.1	1
XR_007414783.1	novel-m0083-3p	XP_037527728.1	1
XR_007414783.1	novel-m0001-5p	XP_037527944.1	1
XR_007414783.1	novel-m0117-3p	XP_037527944.1	1
XR_007414783.1	novel-m0330-5p	XP_037527944.1	1
XR_007414783.1	novel-m0453-5p	XP_037527944.1	1
XR_007414783.1	miR-5309-z	XP_037556522.1	1
XR_007414783.1	novel-m0001-5p	XP_037556522.1	1
XR_007414783.1	novel-m0117-3p	XP_037556522.1	1
XR_007414783.1	novel-m0001-5p	XP_037529495.1	1
XR_007414783.1	novel-m0330-5p	XP_037529885.1	1
XR_007414783.1	miR-5309-z	XP_037529924.1	1
XR_007414415.1	miR-251-z	XP_037499939.1	1
XR_007414415.1	miR-252-z	XP_037499939.1	1
XR_007414415.1	novel-m0272-5p	XP_037503724.1	1
XR_007414415.1	novel-m0386-5p	XP_037503724.1	1
XR_007414415.1	novel-m0386-5p	XP_037507301.1	1
XR_007414415.1	miR-251-z	XP_037511852.1	1
XR_007414415.1	miR-252-z	XP_037511852.1	1
XR_007414415.1	novel-m0386-5p	XP_037516155.1	1
XR_007414415.1	novel-m0386-5p	XP_037526277.1	1
XR_007414415.1	novel-m0030-5p	XP_037526277.1	1
XR_007414415.1	novel-m0386-5p	XP_037527514.1	1
XR_007414415.1	novel-m0272-5p	XP_037287687.1	1
XR_007414415.1	novel-m0386-5p	XP_037287687.1	1
XR_007414415.1	novel-m0386-5p	XP_037271549.1	1
XR_007414856.1	novel-m0117-3p	XP_037271133.1	1
XR_007414856.1	novel-m0117-3p	XP_037499347.1	1
XR_007414856.1	miR-251-z	XP_037499868.1	1
XR_007414856.1	miR-252-z	XP_037499868.1	1
XR_007414856.1	novel-m0117-3p	XP_037499868.1	1
XR_007414856.1	novel-m0117-3p	XP_037499914.1	1
XR_007414856.1	miR-251-z	XP_037499939.1	1
XR_007414856.1	miR-252-z	XP_037499939.1	1
XR_007414856.1	miR-251-z	XP_037500686.1	1
XR_007414856.1	miR-252-z	XP_037500686.1	1
XR_007414856.1	novel-m0386-5p	XP_037500686.1	1
XR_007414856.1	novel-m0386-5p	XP_037501687.1	1
XR_007414856.1	novel-m0117-3p	XP_037502197.1	1
XR_007414856.1	miR-251-z	XP_037503881.1	1
XR_007414856.1	miR-252-z	XP_037503881.1	1
XR_007414856.1	novel-m0117-3p	XP_037503516.1	1
XR_007414856.1	novel-m0386-5p	XP_037503881.1	1
XR_007414856.1	novel-m0117-3p	XP_037504298.1	1
XR_007414856.1	novel-m0386-5p	XP_037504520.1	1
XR_007414856.1	miR-252-z	XP_037504536.1	1
XR_007414856.1	novel-m0117-3p	XP_037504536.1	1
XR_007414856.1	miR-251-z	XP_037504538.1	1
XR_007414856.1	miR-252-z	XP_037504538.1	1
XR_007414856.1	miR-251-z	XP_037504761.1	1
XR_007414856.1	miR-252-z	XP_037504761.1	1
XR_007414856.1	novel-m0117-3p	XP_037506227.1	1
XR_007414856.1	novel-m0117-3p	XP_037506765.1	1
XR_007414856.1	miR-251-z	XP_037506827.1	1
XR_007414856.1	miR-252-z	XP_037506827.1	1
XR_007414856.1	novel-m0117-3p	XP_037507002.1	1
XR_007414856.1	novel-m0386-5p	XP_037507002.1	1
XR_007414856.1	novel-m0386-5p	XP_037507495.1	1
XR_007414856.1	novel-m0117-3p	XP_037507557.1	1
XR_007414856.1	novel-m0386-5p	XP_037507592.1	1
XR_007414856.1	novel-m0117-3p	XP_037507933.1	1
XR_007414856.1	novel-m0386-5p	XP_037507980.1	1
XR_007414856.1	miR-251-z	XP_037509782.1	1
XR_007414856.1	miR-252-z	XP_037509782.1	1
XR_007414856.1	miR-251-z	XP_037562025.1	1
XR_007414856.1	miR-252-z	XP_037562025.1	1
XR_007414856.1	novel-m0386-5p	XP_037562025.1	1
XR_007414856.1	novel-m0117-3p	XP_037509842.1	1
XR_007414856.1	novel-m0386-5p	XP_037509906.1	1
XR_007414856.1	novel-m0386-5p	XP_037511850.1	1
XR_007414856.1	novel-m0117-3p	XP_037512363.1	1
XR_007414856.1	novel-m0117-3p	XP_037512780.1	1
XR_007414856.1	novel-m0386-5p	XP_037287557.1	1
XR_007414856.1	novel-m0117-3p	XP_037513380.1	1
XR_007414856.1	miR-251-z	XP_037513742.1	1
XR_007414856.1	miR-252-z	XP_037513742.1	1
XR_007414856.1	novel-m0386-5p	XP_037513742.1	1
XR_007414856.1	novel-m0117-3p	XP_037513742.1	1
XR_007414856.1	novel-m0386-5p	XP_037516485.1	1
XR_007414856.1	novel-m0386-5p	XP_037517145.1	1
XR_007414856.1	novel-m0117-3p	XP_037517145.1	1
XR_007414856.1	novel-m0386-5p	XP_037517312.1	1
XR_007414856.1	novel-m0117-3p	XP_037518428.1	1
XR_007414856.1	novel-m0386-5p	XP_037518526.1	1
XR_007414856.1	novel-m0117-3p	XP_037519100.1	1
XR_007414856.1	novel-m0117-3p	XP_037519270.1	1
XR_007414856.1	novel-m0386-5p	XP_037519370.1	1
XR_007414856.1	novel-m0386-5p	XP_037519471.1	1
XR_007414856.1	miR-251-z	XP_037520385.1	1
XR_007414856.1	miR-252-z	XP_037520385.1	1
XR_007414856.1	novel-m0386-5p	XP_037520385.1	1
XR_007414856.1	novel-m0117-3p	XP_037520385.1	1
XR_007414856.1	novel-m0386-5p	XP_037522205.1	1
XR_007414856.1	novel-m0386-5p	XP_037522441.1	1
XR_007414856.1	novel-m0117-3p	XP_037522517.1	1
XR_007414856.1	novel-m0117-3p	XP_037522920.1	1
XR_007414856.1	novel-m0386-5p	XP_037523104.1	1
XR_007414856.1	miR-251-z	XP_037523385.1	1
XR_007414856.1	miR-252-z	XP_037523385.1	1
XR_007414856.1	novel-m0386-5p	XP_037527423.1	1
XR_007414856.1	novel-m0386-5p	XP_037527598.1	1
XR_007414856.1	novel-m0386-5p	XP_037527613.1	1
XR_007414856.1	novel-m0386-5p	XP_037527761.1	1
XR_007414856.1	novel-m0117-3p	XP_037556522.1	1
XR_007414856.1	novel-m0386-5p	XP_037556522.1	1
XR_007414856.1	novel-m0117-3p	XP_037529894.1	1
XR_007414856.1	novel-m0386-5p	XP_037271549.1	1
MSTRG.58344.1	miR-15-5p	XP_037500709.1	1
MSTRG.58344.1	miR-16-5p	XP_037500709.1	1
MSTRG.58344.1	miR-15-5p	XP_037282972.1	1
MSTRG.58344.1	miR-16-5p	XP_037282972.1	1
MSTRG.58344.1	miR-107-3p	XP_037504652.1	1
MSTRG.58344.1	miR-15-5p	XP_037504798.1	1
MSTRG.58344.1	miR-16-5p	XP_037504798.1	1
MSTRG.58344.1	miR-107-3p	XP_037504798.1	1
MSTRG.58344.1	miR-103-3p	XP_037504798.1	1
MSTRG.58344.1	miR-107-3p	XP_037508366.1	1
MSTRG.58344.1	miR-103-3p	XP_037508366.1	1
MSTRG.58344.1	miR-15-5p	XP_037511761.1	1
MSTRG.58344.1	miR-16-5p	XP_037511761.1	1
MSTRG.58344.1	miR-107-3p	XP_037511761.1	1
MSTRG.58344.1	miR-103-3p	XP_037511761.1	1
MSTRG.58344.1	miR-107-3p	XP_037513620.1	1
MSTRG.58344.1	miR-103-3p	XP_037514725.1	1
MSTRG.58344.1	miR-107-3p	XP_037514725.1	1
MSTRG.58344.1	miR-107-z	XP_037514725.1	1
MSTRG.58344.1	miR-103-3p	XP_037516953.1	1
MSTRG.58344.1	miR-107-3p	XP_037516953.1	1
MSTRG.58344.1	miR-107-z	XP_037516953.1	1
MSTRG.58344.1	miR-103-3p	XP_037519730.1	1
MSTRG.58344.1	miR-107-3p	XP_037519730.1	1
MSTRG.58344.1	miR-107-z	XP_037519730.1	1
MSTRG.58344.1	miR-15-5p	XP_037519730.1	1
MSTRG.58344.1	miR-16-5p	XP_037519730.1	1
MSTRG.58344.1	miR-15-5p	XP_037519902.1	1
MSTRG.58344.1	miR-16-5p	XP_037519902.1	1
MSTRG.58344.1	miR-103-3p	XP_037528561.1	1
MSTRG.58344.1	miR-107-3p	XP_037528561.1	1
MSTRG.58344.1	miR-107-z	XP_037528561.1	1
MSTRG.58344.1	miR-15-5p	XP_037528561.1	1
MSTRG.58344.1	miR-16-5p	XP_037528561.1	1
