# Supplementary material for: Transcriptome reveals the roles and potential mechanisms of CeRNA in the regulation of salivary gland development in the tick Rhipicephalus haemaphysaloides
Source: Front Cell Infect Microbiol. 2025 Apr 30;15:1573239. doi: 10.3389/fcimb.2025.1573239 (PMC12075121; doi:10.3389/fcimb.2025.1573239)
Supplement: Supplementary file 1 [file DataSheet1.zip › Analyze data/Fig.5/cicrRNAsankey.eg.xlsx]

## Sheet: Worksheet
circRNA	miRNA	mRNA	Freq
novel_circ_000351	novel-m0304-5p	XP_037504382.1	1
novel_circ_000877	let-7-3p	XP_037507503.1	1
novel_circ_000877	let-7-3p	XP_037522796.1	1
novel_circ_000877	let-7-3p	XP_037524757.1	1
novel_circ_001885	novel-m0083-3p	XP_037271133.1	1
novel_circ_001885	novel-m0117-3p	XP_037271133.1	1
novel_circ_001885	miR-6928-5p	XP_037498539.1	1
novel_circ_001885	novel-m0117-3p	XP_037498539.1	1
novel_circ_001885	miR-251-z	XP_037499868.1	1
novel_circ_001885	miR-251-z	XP_037499868.1	1
novel_circ_001885	miR-252-z	XP_037499868.1	1
novel_circ_001885	miR-6928-5p	XP_037499868.1	1
novel_circ_001885	novel-m0083-3p	XP_037499868.1	1
novel_circ_001885	novel-m0117-3p	XP_037499868.1	1
novel_circ_001885	novel-m0117-3p	XP_037500265.1	1
novel_circ_001885	novel-m0117-3p	XP_037503516.1	1
novel_circ_001885	miR-251-z	XP_037504761.1	1
novel_circ_001885	miR-252-z	XP_037504761.1	1
novel_circ_001885	novel-m0117-3p	XP_037506227.1	1
novel_circ_001885	novel-m0117-3p	XP_037506765.1	1
novel_circ_001885	miR-6928-5p	XP_037507580.1	1
novel_circ_001885	miR-6928-5p	XP_037507784.1	1
novel_circ_001885	novel-m0083-3p	XP_037507784.1	1
novel_circ_001885	miR-251-z	XP_037562025.1	1
novel_circ_001885	miR-252-z	XP_037562025.1	1
novel_circ_001885	novel-m0117-3p	XP_037509842.1	1
novel_circ_001885	novel-m0083-3p	XP_037268303.1	1
novel_circ_001885	novel-m0117-3p	KAH7962057.1	1
novel_circ_001885	novel-m0117-3p	XP_037512363.1	1
novel_circ_001885	novel-m0117-3p	XP_037513380.1	1
novel_circ_001885	novel-m0117-3p	XP_037513448.1	1
novel_circ_001885	miR-6928-5p	XP_037514525.1	1
novel_circ_001885	miR-252-z	KAH7956813.1	1
novel_circ_001885	miR-252-z	KAH7956813.1	1
novel_circ_001885	novel-m0083-3p	XP_037518410.1	1
novel_circ_001885	novel-m0117-3p	XP_037519100.1	1
novel_circ_001885	miR-6928-5p	XP_037519126.1	1
novel_circ_001885	novel-m0117-3p	XP_037519270.1	1
novel_circ_001885	miR-251-z	XP_037520385.1	1
novel_circ_001885	miR-252-z	XP_037520385.1	1
novel_circ_001885	novel-m0083-3p	XP_037520385.1	1
novel_circ_001885	novel-m0117-3p	XP_037520385.1	1
novel_circ_001885	novel-m0083-3p	XP_037521047.1	1
novel_circ_001885	novel-m0117-3p	XP_037521047.1	1
novel_circ_001885	miR-251-z	XP_037521185.1	1
novel_circ_001885	miR-252-z	XP_037521185.1	1
novel_circ_001885	novel-m0083-3p	XP_037521185.1	1
novel_circ_001885	miR-6928-5p	XP_037521703.1	1
novel_circ_001885	novel-m0117-3p	XP_037522159.1	1
novel_circ_001885	miR-251-z	XP_037523385.1	1
novel_circ_001885	miR-252-z	XP_037523385.1	1
novel_circ_001885	miR-251-z	XP_037523615.1	1
novel_circ_001885	miR-252-z	XP_037523615.1	1
novel_circ_001885	novel-m0083-3p	XP_037523615.1	1
novel_circ_001885	miR-252-z	XP_037524242.1	1
novel_circ_001885	miR-6928-5p	XP_037524242.1	1
novel_circ_001885	miR-251-z	XP_037526582.1	1
novel_circ_001885	miR-252-z	XP_037526582.1	1
novel_circ_001885	novel-m0117-3p	XP_037556522.1	1
novel_circ_001885	miR-6928-5p	XP_037528802.1	1
novel_circ_001885	novel-m0083-3p	XP_037528802.1	1
novel_circ_001885	novel-m0117-3p	XP_037529894.1	1
novel_circ_002086	miR-252-5p	XP_037504774.1	1
novel_circ_002086	miR-252-5p	XP_037276867.1	1
novel_circ_002086	miR-252-5p	XP_037509184.1	1
novel_circ_002086	miR-252-5p	XP_037510134.1	1
novel_circ_002086	miR-252-5p	XP_037513230.1	1
novel_circ_002086	miR-252-5p	XP_037519770.1	1
novel_circ_002086	miR-252-5p	XP_037523952.1	1
novel_circ_002086	miR-252-5p	XP_037524355.1	1
novel_circ_002086	miR-252-5p	XP_037527465.1	1
novel_circ_002086	miR-252-5p	XP_037529495.1	1
novel_circ_002269	novel-m0272-5p	XP_037499117.1	1
novel_circ_002269	novel-m0272-5p	XP_037507416.1	1
novel_circ_002598	miR-3931-3p	XP_037513628.1	1
novel_circ_002598	miR-3931-3p	XP_037271452.1	1
novel_circ_002605	miR-34-5p	XP_037502800.1	1
novel_circ_002605	miR-34-5p	XP_037510410.1	1
novel_circ_002605	miR-34-5p	XP_037512605.1	1
novel_circ_002605	miR-34-5p	XP_037516106.1	1
novel_circ_002605	miR-34-5p	XP_037528264.1	1
novel_circ_002605	miR-34-5p	XM_049413449.1	1
