# Supplementary material for: Transcriptome reveals the roles and potential mechanisms of CeRNA in the regulation of salivary gland development in the tick Rhipicephalus haemaphysaloides
Source: Front Cell Infect Microbiol. 2025 Apr 30;15:1573239. doi: 10.3389/fcimb.2025.1573239 (PMC12075121; doi:10.3389/fcimb.2025.1573239)
Supplement: Supplementary file 1 [file DataSheet1.zip › Analyze data/Fig.6/A-lncRNA-mRNA.Level2.xls]

GO ID (level1)	GO Term (level1)	GO ID (level2)	GO Term (level2)	number_of_lncRNA-mRNA (All)	Genes_of_lncRNA-mRNA
GO:0008150	Biological Process	GO:0032501	multicellular organismal process	166	ncbi_119371750,ncbi_119372284,ncbi_119372450,ncbi_119372501,ncbi_119372539,ncbi_119373452,ncbi_119373880,ncbi_119373949,ncbi_119374087,ncbi_119374220,ncbi_119374334,ncbi_119374578,ncbi_119374595,ncbi_119374668,ncbi_119374722,ncbi_119375560,ncbi_119375706,ncbi_119378154,ncbi_119378454,ncbi_119378473,ncbi_119378714,ncbi_119378763,ncbi_119378893,ncbi_119378953,ncbi_119378975,ncbi_119379011,ncbi_1193…
GO:0008150	Biological Process	GO:0050789	regulation of biological process	199	ncbi_119371653,ncbi_119372248,ncbi_119372284,ncbi_119372450,ncbi_119372501,ncbi_119372539,ncbi_119373402,ncbi_119373452,ncbi_119373788,ncbi_119373880,ncbi_119373949,ncbi_119374087,ncbi_119374190,ncbi_119374220,ncbi_119374578,ncbi_119374595,ncbi_119374668,ncbi_119374722,ncbi_119374983,ncbi_119375118,ncbi_119375560,ncbi_119375706,ncbi_119376434,ncbi_119378107,ncbi_119378154,ncbi_119378454,ncbi_1193…
GO:0008150	Biological Process	GO:0065007	biological regulation	207	ncbi_119371653,ncbi_119372248,ncbi_119372284,ncbi_119372450,ncbi_119372501,ncbi_119372539,ncbi_119373389,ncbi_119373402,ncbi_119373452,ncbi_119373788,ncbi_119373880,ncbi_119373949,ncbi_119374087,ncbi_119374190,ncbi_119374220,ncbi_119374578,ncbi_119374595,ncbi_119374668,ncbi_119374722,ncbi_119374983,ncbi_119375118,ncbi_119375560,ncbi_119375706,ncbi_119376434,ncbi_119378107,ncbi_119378154,ncbi_1193…
GO:0008150	Biological Process	GO:0050896	response to stimulus	176	ncbi_119371653,ncbi_119371750,ncbi_119372248,ncbi_119372284,ncbi_119372450,ncbi_119372501,ncbi_119372516,ncbi_119372539,ncbi_119373402,ncbi_119373452,ncbi_119373788,ncbi_119373880,ncbi_119374087,ncbi_119374190,ncbi_119374220,ncbi_119374578,ncbi_119374595,ncbi_119374616,ncbi_119374668,ncbi_119374722,ncbi_119375560,ncbi_119375706,ncbi_119378107,ncbi_119378154,ncbi_119378454,ncbi_119378714,ncbi_1193…
GO:0008150	Biological Process	GO:0032502	developmental process	142	ncbi_119372284,ncbi_119372494,ncbi_119372501,ncbi_119372539,ncbi_119373452,ncbi_119373880,ncbi_119373949,ncbi_119374087,ncbi_119374220,ncbi_119374334,ncbi_119374578,ncbi_119374595,ncbi_119374668,ncbi_119374722,ncbi_119375706,ncbi_119378154,ncbi_119378454,ncbi_119378473,ncbi_119378714,ncbi_119378763,ncbi_119378893,ncbi_119378953,ncbi_119378975,ncbi_119379011,ncbi_119379036,ncbi_119379195,ncbi_1193…
GO:0008150	Biological Process	GO:0023052	signaling	118	ncbi_119371653,ncbi_119372248,ncbi_119372284,ncbi_119372450,ncbi_119372501,ncbi_119373402,ncbi_119373452,ncbi_119373788,ncbi_119374190,ncbi_119374220,ncbi_119374595,ncbi_119375560,ncbi_119378107,ncbi_119378154,ncbi_119378454,ncbi_119378714,ncbi_119378915,ncbi_119378953,ncbi_119379011,ncbi_119379036,ncbi_119379195,ncbi_119379215,ncbi_119379331,ncbi_119379454,ncbi_119382397,ncbi_119382509,ncbi_1193…
GO:0008150	Biological Process	GO:0040011	locomotion	56	ncbi_119372248,ncbi_119372284,ncbi_119372450,ncbi_119372501,ncbi_119373880,ncbi_119374087,ncbi_119374220,ncbi_119374578,ncbi_119374595,ncbi_119378473,ncbi_119378953,ncbi_119379011,ncbi_119379454,ncbi_119382397,ncbi_119382402,ncbi_119382509,ncbi_119382964,ncbi_119383376,ncbi_119383553,ncbi_119384145,ncbi_119385850,ncbi_119386569,ncbi_119387229,ncbi_119387749,ncbi_119387794,ncbi_119387809,ncbi_1193…
GO:0008150	Biological Process	GO:0048519	negative regulation of biological process	106	ncbi_119372248,ncbi_119372284,ncbi_119372450,ncbi_119372501,ncbi_119373452,ncbi_119374220,ncbi_119374595,ncbi_119374668,ncbi_119374722,ncbi_119375118,ncbi_119375560,ncbi_119375706,ncbi_119378454,ncbi_119378473,ncbi_119378714,ncbi_119378763,ncbi_119378893,ncbi_119378953,ncbi_119379036,ncbi_119379195,ncbi_119379285,ncbi_119379305,ncbi_119382397,ncbi_119382402,ncbi_119382851,ncbi_119382871,ncbi_1193…
GO:0008150	Biological Process	GO:0051179	localization	152	ncbi_119372248,ncbi_119372284,ncbi_119372450,ncbi_119372501,ncbi_119372539,ncbi_119373788,ncbi_119374087,ncbi_119374190,ncbi_119374220,ncbi_119374334,ncbi_119374350,ncbi_119374578,ncbi_119374595,ncbi_119374616,ncbi_119374722,ncbi_119375706,ncbi_119378473,ncbi_119378893,ncbi_119378965,ncbi_119379011,ncbi_119379023,ncbi_119379195,ncbi_119379215,ncbi_119379305,ncbi_119379334,ncbi_119379406,ncbi_1193…
GO:0008150	Biological Process	GO:0007610	behavior	40	ncbi_119371750,ncbi_119372450,ncbi_119373452,ncbi_119373788,ncbi_119373880,ncbi_119375560,ncbi_119378154,ncbi_119378953,ncbi_119382871,ncbi_119382980,ncbi_119383245,ncbi_119383731,ncbi_119383985,ncbi_119384145,ncbi_119386471,ncbi_119387749,ncbi_119387809,ncbi_119388181,ncbi_119388194,ncbi_119388263,ncbi_119389535,ncbi_119389657,ncbi_119389811,ncbi_119389973,ncbi_119390040,ncbi_119390514,ncbi_1193…
GO:0008150	Biological Process	GO:0048518	positive regulation of biological process	105	ncbi_119372284,ncbi_119372450,ncbi_119372501,ncbi_119372539,ncbi_119373788,ncbi_119373880,ncbi_119374578,ncbi_119374595,ncbi_119374722,ncbi_119375118,ncbi_119375560,ncbi_119378107,ncbi_119378454,ncbi_119378473,ncbi_119378714,ncbi_119378893,ncbi_119378953,ncbi_119379011,ncbi_119379036,ncbi_119379195,ncbi_119379215,ncbi_119379285,ncbi_119379334,ncbi_119379570,ncbi_119382397,ncbi_119382509,ncbi_1193…
GO:0008150	Biological Process	GO:0040007	growth	41	ncbi_119372284,ncbi_119373880,ncbi_119374220,ncbi_119374595,ncbi_119374722,ncbi_119375560,ncbi_119379011,ncbi_119379195,ncbi_119382964,ncbi_119383376,ncbi_119383731,ncbi_119385850,ncbi_119386569,ncbi_119387794,ncbi_119388194,ncbi_119388217,ncbi_119388252,ncbi_119389657,ncbi_119389934,ncbi_119389973,ncbi_119390040,ncbi_119390514,ncbi_119390967,ncbi_119392996,ncbi_119393264,ncbi_119393292,ncbi_1193…
GO:0008150	Biological Process	GO:0002376	immune system process	48	ncbi_119372284,ncbi_119372539,ncbi_119374220,ncbi_119374578,ncbi_119374668,ncbi_119375706,ncbi_119378454,ncbi_119378965,ncbi_119379036,ncbi_119379195,ncbi_119382509,ncbi_119382851,ncbi_119383182,ncbi_119383303,ncbi_119383353,ncbi_119383376,ncbi_119383553,ncbi_119385379,ncbi_119386554,ncbi_119386569,ncbi_119387336,ncbi_119387371,ncbi_119387520,ncbi_119387574,ncbi_119387794,ncbi_119387805,ncbi_1193…
GO:0008150	Biological Process	GO:0051704	multi-organism process	66	ncbi_119372284,ncbi_119372539,ncbi_119373880,ncbi_119374087,ncbi_119374220,ncbi_119374334,ncbi_119374578,ncbi_119374595,ncbi_119374668,ncbi_119375706,ncbi_119378154,ncbi_119378473,ncbi_119378893,ncbi_119378953,ncbi_119379011,ncbi_119379036,ncbi_119379195,ncbi_119382509,ncbi_119382602,ncbi_119382851,ncbi_119382980,ncbi_119383182,ncbi_119383303,ncbi_119383376,ncbi_119383985,ncbi_119384145,ncbi_1193…
GO:0008150	Biological Process	GO:0022414	reproductive process	62	ncbi_119372284,ncbi_119372450,ncbi_119372539,ncbi_119373402,ncbi_119373880,ncbi_119374087,ncbi_119374220,ncbi_119374334,ncbi_119374595,ncbi_119375706,ncbi_119378154,ncbi_119378473,ncbi_119378893,ncbi_119378953,ncbi_119379011,ncbi_119379036,ncbi_119382602,ncbi_119382851,ncbi_119383376,ncbi_119383985,ncbi_119384145,ncbi_119385379,ncbi_119385850,ncbi_119386554,ncbi_119386569,ncbi_119386949,ncbi_1193…
GO:0008150	Biological Process	GO:0000003	reproduction	65	ncbi_119372284,ncbi_119372450,ncbi_119372539,ncbi_119373402,ncbi_119373880,ncbi_119374087,ncbi_119374220,ncbi_119374334,ncbi_119374595,ncbi_119375706,ncbi_119378154,ncbi_119378473,ncbi_119378893,ncbi_119378953,ncbi_119379011,ncbi_119379036,ncbi_119382602,ncbi_119382851,ncbi_119383376,ncbi_119383985,ncbi_119384145,ncbi_119385379,ncbi_119385850,ncbi_119386554,ncbi_119386569,ncbi_119386875,ncbi_1193…
GO:0008150	Biological Process	GO:0022610	biological adhesion	22	ncbi_119374220,ncbi_119374578,ncbi_119376434,ncbi_119378154,ncbi_119378454,ncbi_119378473,ncbi_119379195,ncbi_119382397,ncbi_119382509,ncbi_119383376,ncbi_119387508,ncbi_119387794,ncbi_119387858,ncbi_119388046,ncbi_119388217,ncbi_119392275,ncbi_119393253,ncbi_119393264,ncbi_119393525,ncbi_119400031,ncbi_119404455,ncbi_119406856
GO:0008150	Biological Process	GO:0009987	cellular process	292	ncbi_119371653,ncbi_119371750,ncbi_119371850,ncbi_119372248,ncbi_119372284,ncbi_119372450,ncbi_119372494,ncbi_119372501,ncbi_119372516,ncbi_119372539,ncbi_119373389,ncbi_119373402,ncbi_119373452,ncbi_119373653,ncbi_119373788,ncbi_119373880,ncbi_119373949,ncbi_119373986,ncbi_119374087,ncbi_119374190,ncbi_119374220,ncbi_119374334,ncbi_119374578,ncbi_119374595,ncbi_119374616,ncbi_119374668,ncbi_1193…
GO:0008150	Biological Process	GO:0051703	biological process involved in intraspecies interaction between organisms	5	ncbi_119383303,ncbi_119386569,ncbi_119387858,ncbi_119393292,ncbi_119400031
GO:0008150	Biological Process	GO:0044419	biological process involved in interspecies interaction between organisms	33	ncbi_119372284,ncbi_119372539,ncbi_119374220,ncbi_119374578,ncbi_119374668,ncbi_119379036,ncbi_119379195,ncbi_119382509,ncbi_119383182,ncbi_119383376,ncbi_119385379,ncbi_119386554,ncbi_119387520,ncbi_119387805,ncbi_119387809,ncbi_119389726,ncbi_119390019,ncbi_119390369,ncbi_119394232,ncbi_119394407,ncbi_119395693,ncbi_119396879,ncbi_119399796,ncbi_119399934,ncbi_119400031,ncbi_119401364,ncbi_1194…
GO:0008150	Biological Process	GO:0048511	rhythmic process	8	ncbi_119382980,ncbi_119384145,ncbi_119385850,ncbi_119387805,ncbi_119389535,ncbi_119392996,ncbi_119400071,ncbi_119406914
GO:0008150	Biological Process	GO:0016032	viral process	13	ncbi_119372284,ncbi_119376434,ncbi_119382509,ncbi_119385379,ncbi_119386554,ncbi_119387520,ncbi_119389726,ncbi_119390369,ncbi_119390514,ncbi_119394407,ncbi_119396879,ncbi_119398702,ncbi_119406839
GO:0008150	Biological Process	GO:0110148	biomineralization	1	ncbi_119389811
GO:0008150	Biological Process	GO:0043473	pigmentation	2	ncbi_119388189,ncbi_119394232
GO:0008150	Biological Process	GO:0098754	detoxification	2	ncbi_119383079,ncbi_119391495
GO:0008150	Biological Process	GO:0008152	metabolic process	229	ncbi_119371653,ncbi_119371750,ncbi_119371850,ncbi_119372284,ncbi_119372494,ncbi_119372501,ncbi_119372539,ncbi_119373389,ncbi_119373402,ncbi_119373452,ncbi_119373653,ncbi_119373880,ncbi_119373949,ncbi_119373986,ncbi_119374087,ncbi_119374220,ncbi_119374578,ncbi_119374595,ncbi_119374616,ncbi_119374668,ncbi_119374722,ncbi_119374983,ncbi_119375118,ncbi_119375560,ncbi_119375706,ncbi_119376434,ncbi_1193…
GO:0003674	Molecular Function	GO:0005488	binding	250	ncbi_119371653,ncbi_119371750,ncbi_119372248,ncbi_119372284,ncbi_119372450,ncbi_119372494,ncbi_119372499,ncbi_119372501,ncbi_119372539,ncbi_119373221,ncbi_119373402,ncbi_119373452,ncbi_119373653,ncbi_119373880,ncbi_119373949,ncbi_119373986,ncbi_119374220,ncbi_119374578,ncbi_119374595,ncbi_119374616,ncbi_119374722,ncbi_119374735,ncbi_119374983,ncbi_119375118,ncbi_119375560,ncbi_119375706,ncbi_1193…
GO:0003674	Molecular Function	GO:0003774	cytoskeletal motor activity	7	ncbi_119376434,ncbi_119386949,ncbi_119387371,ncbi_119388065,ncbi_119389973,ncbi_119400135,ncbi_119401391
GO:0003674	Molecular Function	GO:0005215	transporter activity	53	ncbi_119374087,ncbi_119374190,ncbi_119374334,ncbi_119374350,ncbi_119379023,ncbi_119379406,ncbi_119382442,ncbi_119382509,ncbi_119382871,ncbi_119382975,ncbi_119382979,ncbi_119382980,ncbi_119383012,ncbi_119383047,ncbi_119383079,ncbi_119383160,ncbi_119383303,ncbi_119383495,ncbi_119386626,ncbi_119387336,ncbi_119387520,ncbi_119387574,ncbi_119387961,ncbi_119388249,ncbi_119389516,ncbi_119389535,ncbi_1193…
GO:0003674	Molecular Function	GO:0038024	cargo receptor activity	3	ncbi_119382509,ncbi_119383610,ncbi_119394131
GO:0003674	Molecular Function	GO:0140104	molecular carrier activity	4	ncbi_119372450,ncbi_119374616,ncbi_119393378,ncbi_119393950
GO:0003674	Molecular Function	GO:0098772	molecular function regulator	31	ncbi_119379011,ncbi_119379334,ncbi_119379406,ncbi_119379454,ncbi_119382602,ncbi_119382851,ncbi_119383376,ncbi_119383478,ncbi_119383479,ncbi_119383985,ncbi_119387461,ncbi_119387749,ncbi_119387809,ncbi_119388046,ncbi_119388065,ncbi_119388066,ncbi_119389535,ncbi_119389579,ncbi_119390983,ncbi_119391495,ncbi_119393313,ncbi_119395005,ncbi_119396776,ncbi_119400031,ncbi_119400664,ncbi_119401315,ncbi_1194…
GO:0003674	Molecular Function	GO:0060090	molecular adaptor activity	7	ncbi_119372501,ncbi_119383478,ncbi_119389657,ncbi_119394017,ncbi_119394131,ncbi_119399882,ncbi_119401703
GO:0003674	Molecular Function	GO:0140110	transcription regulator activity	25	ncbi_119374595,ncbi_119374722,ncbi_119378714,ncbi_119379305,ncbi_119379570,ncbi_119382402,ncbi_119382884,ncbi_119388189,ncbi_119389509,ncbi_119391122,ncbi_119392996,ncbi_119393292,ncbi_119394131,ncbi_119394232,ncbi_119394285,ncbi_119394345,ncbi_119394507,ncbi_119394514,ncbi_119395693,ncbi_119398702,ncbi_119399796,ncbi_119400214,ncbi_119401711,ncbi_119405343,ncbi_119406009
GO:0003674	Molecular Function	GO:0060089	molecular transducer activity	13	ncbi_119373788,ncbi_119382442,ncbi_119382509,ncbi_119382975,ncbi_119382979,ncbi_119382980,ncbi_119389516,ncbi_119389535,ncbi_119391122,ncbi_119393313,ncbi_119394514,ncbi_119399310,ncbi_119404945
GO:0003674	Molecular Function	GO:0140657	ATP-dependent activity	23	ncbi_119372284,ncbi_119378893,ncbi_119382980,ncbi_119383012,ncbi_119386949,ncbi_119387171,ncbi_119387371,ncbi_119388065,ncbi_119389620,ncbi_119389973,ncbi_119390514,ncbi_119393378,ncbi_119393796,ncbi_119393950,ncbi_119394018,ncbi_119394390,ncbi_119395618,ncbi_119400135,ncbi_119401391,ncbi_119402036,ncbi_119404895,ncbi_119405500,ncbi_119407156
GO:0003674	Molecular Function	GO:0044183	protein folding chaperone	1	ncbi_119388046
GO:0003674	Molecular Function	GO:0140299	small molecule sensor activity	1	ncbi_119388181
GO:0003674	Molecular Function	GO:0045182	translation regulator activity	4	ncbi_119372284,ncbi_119382964,ncbi_119400227,ncbi_119405343
GO:0003674	Molecular Function	GO:0016209	antioxidant activity	1	ncbi_119398702
GO:0003674	Molecular Function	GO:0003824	catalytic activity	166	ncbi_119371653,ncbi_119371750,ncbi_119371850,ncbi_119372284,ncbi_119372494,ncbi_119372501,ncbi_119372539,ncbi_119373389,ncbi_119373452,ncbi_119373653,ncbi_119373880,ncbi_119373986,ncbi_119374220,ncbi_119374595,ncbi_119374616,ncbi_119374668,ncbi_119375118,ncbi_119375560,ncbi_119376434,ncbi_119378107,ncbi_119378893,ncbi_119378953,ncbi_119378965,ncbi_119378975,ncbi_119379023,ncbi_119379036,ncbi_1193…
GO:0003674	Molecular Function	GO:0005198	structural molecule activity	10	ncbi_119372494,ncbi_119373880,ncbi_119382590,ncbi_119383303,ncbi_119387794,ncbi_119392275,ncbi_119394169,ncbi_119394232,ncbi_119394274,ncbi_119400429
GO:0005575	Cellular Component	GO:0110165	cellular anatomical entity	288	ncbi_119371653,ncbi_119371750,ncbi_119372115,ncbi_119372248,ncbi_119372284,ncbi_119372450,ncbi_119372494,ncbi_119372501,ncbi_119372539,ncbi_119373221,ncbi_119373389,ncbi_119373402,ncbi_119373452,ncbi_119373653,ncbi_119373788,ncbi_119373880,ncbi_119373949,ncbi_119373986,ncbi_119374087,ncbi_119374190,ncbi_119374220,ncbi_119374334,ncbi_119374350,ncbi_119374578,ncbi_119374595,ncbi_119374616,ncbi_1193…
GO:0005575	Cellular Component	GO:0032991	protein-containing complex	106	ncbi_119372248,ncbi_119372284,ncbi_119372501,ncbi_119372539,ncbi_119373880,ncbi_119373949,ncbi_119373986,ncbi_119374722,ncbi_119375118,ncbi_119376434,ncbi_119378107,ncbi_119378473,ncbi_119378893,ncbi_119379011,ncbi_119379305,ncbi_119379570,ncbi_119382590,ncbi_119382844,ncbi_119382964,ncbi_119382980,ncbi_119383012,ncbi_119383245,ncbi_119383303,ncbi_119383376,ncbi_119383478,ncbi_119383604,ncbi_1193…
GO:0005575	Cellular Component	GO:0044423	virion component	1	ncbi_119400429
