# Supplementary material for: Transcriptome reveals the roles and potential mechanisms of CeRNA in the regulation of salivary gland development in the tick Rhipicephalus haemaphysaloides
Source: Front Cell Infect Microbiol. 2025 Apr 30;15:1573239. doi: 10.3389/fcimb.2025.1573239 (PMC12075121; doi:10.3389/fcimb.2025.1573239)
Supplement: Supplementary file 1 [file DataSheet1.zip › Analyze data/Fig.6/B-circRNA-mRNA.Level2.xls]

GO ID (level1)	GO Term (level1)	GO ID (level2)	GO Term (level2)	number_of_circRNA-mRNA (All)	Genes_of_circRNA-mRNA
GO:0008150	Biological Process	GO:0040007	growth	11	ncbi_119373880,ncbi_119374257,ncbi_119379546,ncbi_119386918,ncbi_119389973,ncbi_119397693,ncbi_119399427,ncbi_119401322,ncbi_119401536,ncbi_119406011,ncbi_119407111
GO:0008150	Biological Process	GO:0032501	multicellular organismal process	27	ncbi_119372150,ncbi_119373178,ncbi_119373880,ncbi_119377372,ncbi_119378454,ncbi_119379546,ncbi_119383490,ncbi_119386918,ncbi_119387185,ncbi_119389230,ncbi_119389432,ncbi_119389973,ncbi_119390019,ncbi_119390893,ncbi_119393253,ncbi_119396103,ncbi_119396574,ncbi_119397693,ncbi_119397961,ncbi_119399427,ncbi_119399966,ncbi_119400664,ncbi_119401322,ncbi_119401477,ncbi_119401536,ncbi_119406011,ncbi_1194…
GO:0008150	Biological Process	GO:0022610	biological adhesion	6	ncbi_119373178,ncbi_119378454,ncbi_119386918,ncbi_119393253,ncbi_119397693,ncbi_119401322
GO:0008150	Biological Process	GO:0040011	locomotion	10	ncbi_119373178,ncbi_119373880,ncbi_119386918,ncbi_119389973,ncbi_119390893,ncbi_119393253,ncbi_119396574,ncbi_119400664,ncbi_119401322,ncbi_119401536
GO:0008150	Biological Process	GO:0051179	localization	26	ncbi_119372150,ncbi_119373178,ncbi_119379224,ncbi_119379546,ncbi_119382939,ncbi_119383388,ncbi_119383490,ncbi_119385888,ncbi_119386626,ncbi_119386918,ncbi_119387171,ncbi_119389973,ncbi_119390893,ncbi_119396574,ncbi_119397693,ncbi_119398955,ncbi_119399427,ncbi_119400429,ncbi_119400664,ncbi_119401322,ncbi_119401477,ncbi_119401536,ncbi_119404028,ncbi_119404858,ncbi_119405500,ncbi_119407111
GO:0008150	Biological Process	GO:0048519	negative regulation of biological process	18	ncbi_119372150,ncbi_119377372,ncbi_119378454,ncbi_119379546,ncbi_119386918,ncbi_119387185,ncbi_119389230,ncbi_119389973,ncbi_119390019,ncbi_119390893,ncbi_119397693,ncbi_119398955,ncbi_119399427,ncbi_119401322,ncbi_119401477,ncbi_119401833,ncbi_119406011,ncbi_119407111
GO:0008150	Biological Process	GO:0032502	developmental process	23	ncbi_119372150,ncbi_119373178,ncbi_119373880,ncbi_119374257,ncbi_119377372,ncbi_119378454,ncbi_119379546,ncbi_119386918,ncbi_119387185,ncbi_119389230,ncbi_119389973,ncbi_119390019,ncbi_119393253,ncbi_119396103,ncbi_119396574,ncbi_119397693,ncbi_119399427,ncbi_119400664,ncbi_119401322,ncbi_119401477,ncbi_119401536,ncbi_119406011,ncbi_119407111
GO:0008150	Biological Process	GO:0065007	biological regulation	32	ncbi_119372150,ncbi_119373178,ncbi_119373880,ncbi_119374257,ncbi_119377372,ncbi_119378454,ncbi_119379224,ncbi_119379546,ncbi_119383388,ncbi_119383490,ncbi_119386918,ncbi_119387185,ncbi_119389230,ncbi_119389432,ncbi_119389886,ncbi_119389973,ncbi_119390019,ncbi_119390893,ncbi_119393253,ncbi_119396574,ncbi_119397693,ncbi_119398955,ncbi_119399427,ncbi_119400664,ncbi_119401322,ncbi_119401477,ncbi_1194…
GO:0008150	Biological Process	GO:0050789	regulation of biological process	29	ncbi_119372150,ncbi_119373178,ncbi_119373880,ncbi_119377372,ncbi_119378454,ncbi_119379224,ncbi_119379546,ncbi_119386918,ncbi_119387185,ncbi_119389230,ncbi_119389432,ncbi_119389886,ncbi_119389973,ncbi_119390019,ncbi_119390893,ncbi_119393253,ncbi_119396574,ncbi_119397693,ncbi_119398955,ncbi_119399427,ncbi_119400664,ncbi_119401322,ncbi_119401477,ncbi_119401536,ncbi_119401833,ncbi_119406011,ncbi_1194…
GO:0008150	Biological Process	GO:0050896	response to stimulus	26	ncbi_119372150,ncbi_119373178,ncbi_119373880,ncbi_119374257,ncbi_119377372,ncbi_119378454,ncbi_119386918,ncbi_119387171,ncbi_119387185,ncbi_119389230,ncbi_119389432,ncbi_119389886,ncbi_119389973,ncbi_119390019,ncbi_119390893,ncbi_119393253,ncbi_119396574,ncbi_119397693,ncbi_119397961,ncbi_119398955,ncbi_119399427,ncbi_119401322,ncbi_119401477,ncbi_119401536,ncbi_119401833,ncbi_119407111
GO:0008150	Biological Process	GO:0009987	cellular process	48	ncbi_119372150,ncbi_119373178,ncbi_119373880,ncbi_119374257,ncbi_119377372,ncbi_119378454,ncbi_119379224,ncbi_119379541,ncbi_119379546,ncbi_119382550,ncbi_119382939,ncbi_119383388,ncbi_119383490,ncbi_119385888,ncbi_119386616,ncbi_119386626,ncbi_119386918,ncbi_119387171,ncbi_119387185,ncbi_119389230,ncbi_119389432,ncbi_119389886,ncbi_119389973,ncbi_119390019,ncbi_119390893,ncbi_119393253,ncbi_1193…
GO:0008150	Biological Process	GO:0048518	positive regulation of biological process	15	ncbi_119373178,ncbi_119373880,ncbi_119378454,ncbi_119379546,ncbi_119386918,ncbi_119387185,ncbi_119389973,ncbi_119398955,ncbi_119399427,ncbi_119401322,ncbi_119401477,ncbi_119401536,ncbi_119406833,ncbi_119407111,ncbi_119407124
GO:0008150	Biological Process	GO:0007610	behavior	5	ncbi_119373880,ncbi_119389432,ncbi_119389973,ncbi_119393253,ncbi_119397693
GO:0008150	Biological Process	GO:0048511	rhythmic process	2	ncbi_119387185,ncbi_119401322
GO:0008150	Biological Process	GO:0023052	signaling	15	ncbi_119372150,ncbi_119377372,ncbi_119378454,ncbi_119386918,ncbi_119389230,ncbi_119389432,ncbi_119389886,ncbi_119389973,ncbi_119390019,ncbi_119390893,ncbi_119398955,ncbi_119399427,ncbi_119401322,ncbi_119401477,ncbi_119407111
GO:0008150	Biological Process	GO:0051704	multi-organism process	7	ncbi_119373880,ncbi_119379546,ncbi_119386918,ncbi_119387185,ncbi_119400664,ncbi_119401833,ncbi_119406011
GO:0008150	Biological Process	GO:0044419	biological process involved in interspecies interaction between organisms	4	ncbi_119386918,ncbi_119390019,ncbi_119401833,ncbi_119406011
GO:0008150	Biological Process	GO:0002376	immune system process	4	ncbi_119378454,ncbi_119390019,ncbi_119401477,ncbi_119401833
GO:0008150	Biological Process	GO:0000003	reproduction	6	ncbi_119373880,ncbi_119379546,ncbi_119386918,ncbi_119387185,ncbi_119389973,ncbi_119400664
GO:0008150	Biological Process	GO:0016032	viral process	1	ncbi_119401477
GO:0008150	Biological Process	GO:0022414	reproductive process	5	ncbi_119373880,ncbi_119379546,ncbi_119386918,ncbi_119387185,ncbi_119400664
GO:0008150	Biological Process	GO:0008152	metabolic process	31	ncbi_119372150,ncbi_119373880,ncbi_119374257,ncbi_119377372,ncbi_119378454,ncbi_119379224,ncbi_119379541,ncbi_119382550,ncbi_119383388,ncbi_119383490,ncbi_119385888,ncbi_119386918,ncbi_119387171,ncbi_119387185,ncbi_119389230,ncbi_119389973,ncbi_119391159,ncbi_119395211,ncbi_119396088,ncbi_119396103,ncbi_119397961,ncbi_119398955,ncbi_119399966,ncbi_119401322,ncbi_119401477,ncbi_119401833,ncbi_1194…
GO:0003674	Molecular Function	GO:0003774	cytoskeletal motor activity	2	ncbi_119389973,ncbi_119390893
GO:0003674	Molecular Function	GO:0005488	binding	41	ncbi_119372150,ncbi_119373178,ncbi_119373880,ncbi_119374257,ncbi_119377372,ncbi_119378454,ncbi_119379224,ncbi_119379541,ncbi_119379546,ncbi_119382550,ncbi_119383388,ncbi_119383607,ncbi_119385888,ncbi_119386616,ncbi_119386918,ncbi_119387171,ncbi_119387185,ncbi_119389230,ncbi_119389886,ncbi_119389973,ncbi_119390019,ncbi_119390893,ncbi_119393253,ncbi_119396088,ncbi_119396103,ncbi_119396224,ncbi_1193…
GO:0003674	Molecular Function	GO:0140657	ATP-dependent activity	5	ncbi_119383490,ncbi_119387171,ncbi_119389973,ncbi_119390893,ncbi_119405500
GO:0003674	Molecular Function	GO:0098772	molecular function regulator	5	ncbi_119386918,ncbi_119399427,ncbi_119400664,ncbi_119401322,ncbi_119407111
GO:0003674	Molecular Function	GO:0016209	antioxidant activity	1	ncbi_119379224
GO:0003674	Molecular Function	GO:0003824	catalytic activity	29	ncbi_119372150,ncbi_119373880,ncbi_119374257,ncbi_119377372,ncbi_119379224,ncbi_119379541,ncbi_119382550,ncbi_119383490,ncbi_119385888,ncbi_119386918,ncbi_119387171,ncbi_119387185,ncbi_119389886,ncbi_119389973,ncbi_119390893,ncbi_119393253,ncbi_119395211,ncbi_119396088,ncbi_119397961,ncbi_119398955,ncbi_119399966,ncbi_119401322,ncbi_119401477,ncbi_119401833,ncbi_119405500,ncbi_119406011,ncbi_1194…
GO:0003674	Molecular Function	GO:0005198	structural molecule activity	3	ncbi_119373880,ncbi_119400429,ncbi_119401477
GO:0003674	Molecular Function	GO:0005215	transporter activity	5	ncbi_119383388,ncbi_119383490,ncbi_119386626,ncbi_119404028,ncbi_119404858
GO:0003674	Molecular Function	GO:0060089	molecular transducer activity	1	ncbi_119389432
GO:0003674	Molecular Function	GO:0140110	transcription regulator activity	2	ncbi_119401833,ncbi_119407124
GO:0005575	Cellular Component	GO:0110165	cellular anatomical entity	49	ncbi_119372115,ncbi_119372150,ncbi_119373178,ncbi_119373880,ncbi_119374257,ncbi_119377372,ncbi_119378454,ncbi_119379224,ncbi_119379541,ncbi_119379546,ncbi_119382939,ncbi_119383388,ncbi_119383490,ncbi_119385888,ncbi_119386616,ncbi_119386626,ncbi_119386918,ncbi_119387171,ncbi_119387185,ncbi_119389230,ncbi_119389432,ncbi_119389886,ncbi_119389973,ncbi_119390019,ncbi_119390893,ncbi_119393253,ncbi_1193…
GO:0005575	Cellular Component	GO:0044423	virion component	1	ncbi_119400429
GO:0005575	Cellular Component	GO:0032991	protein-containing complex	14	ncbi_119373880,ncbi_119379224,ncbi_119385888,ncbi_119386918,ncbi_119387171,ncbi_119387185,ncbi_119389973,ncbi_119390893,ncbi_119396088,ncbi_119396103,ncbi_119401477,ncbi_119405500,ncbi_119406030,ncbi_119406833
