# Supplementary material for: Transcriptome reveals the roles and potential mechanisms of CeRNA in the regulation of salivary gland development in the tick Rhipicephalus haemaphysaloides
Source: Front Cell Infect Microbiol. 2025 Apr 30;15:1573239. doi: 10.3389/fcimb.2025.1573239 (PMC12075121; doi:10.3389/fcimb.2025.1573239)
Supplement: Supplementary file 1 [file DataSheet1.zip › Analyze data/Fig.6/C-lncRNA-mRNA.path.xls]

KEGG_A_class	KEGG_B_class	Pathway	lncRNA-mRNA (131)	All (9580)	Pvalue	Qvalue	Pathway ID	Genes	K_IDs
Organismal Systems	Endocrine system	Cortisol synthesis and secretion	6	72	0.0004350566	0.06761674	ko04927	ncbi_119379570;ncbi_119382509;ncbi_119383497;ncbi_119384145;ncbi_119388181;ncbi_119401711	K09355+K13885+K13885+K08043+K18437+K09048
Organismal Systems	Digestive system	Mineral absorption	5	50	0.0005730232	0.06761674	ko04978	ncbi_119383079;ncbi_119387520;ncbi_119394018;ncbi_119404956;ncbi_119405036	K14688+K21398+K01539+K14613+K14686
Organismal Systems	Endocrine system	Aldosterone synthesis and secretion	7	118	0.001140821	0.07093362	ko04925	ncbi_119373452;ncbi_119382509;ncbi_119383497;ncbi_119384145;ncbi_119394018;ncbi_119395480;ncbi_119401711	K18050+K13885+K13885+K08043+K01539+K04515+K09048
Organismal Systems	Endocrine system	Insulin secretion	6	90	0.0014194	0.07093362	ko04911	ncbi_119373788;ncbi_119384145;ncbi_119389938;ncbi_119394018;ncbi_119395480;ncbi_119401711	K04131+K08043+K04943+K01539+K04515+K09048
Human Diseases	Substance dependence	Morphine addiction	6	91	0.001502831	0.07093362	ko05032	ncbi_119378953;ncbi_119379036;ncbi_119382980;ncbi_119384145;ncbi_119387749;ncbi_119388181	K13755+K08291+K05181+K08043+K04539+K18437
Human Diseases	Endocrine and metabolic disease	Cushing syndrome	8	166	0.001953612	0.07318997	ko04934	ncbi_119379570;ncbi_119382509;ncbi_119383497;ncbi_119384145;ncbi_119388181;ncbi_119395480;ncbi_119401315;ncbi_119401711	K09355+K13885+K13885+K08043+K18437+K04515+K06624+K09048
Environmental Information Processing	Signal transduction	Hippo signaling pathway - fly	5	67	0.002170889	0.07318997	ko04391	ncbi_119374983;ncbi_119378473;ncbi_119382397;ncbi_119383985;ncbi_119399929	K16672+K06093+K16507+K16197+K08960
Cellular Processes	Transport and catabolism	Phagosome	8	247	0.01991691	0.58405799	ko04145	ncbi_119372284;ncbi_119382509;ncbi_119383497;ncbi_119385379;ncbi_119386554;ncbi_119386569;ncbi_119399934;ncbi_119400135	K07897+K13885+K13885+K06528+K06528+K04392+K12182+K10416
Environmental Information Processing	Signal transduction	PI3K-Akt signaling pathway	8	256	0.02407194	0.58405799	ko04151	ncbi_119383985;ncbi_119386569;ncbi_119387749;ncbi_119400031;ncbi_119401315;ncbi_119401711;ncbi_119405874;ncbi_119407111	K16197+K04392+K04539+K06276+K06624+K09048+K23691+K13304
Organismal Systems	Digestive system	Fat digestion and absorption	4	81	0.02474822	0.58405799	ko04975	ncbi_119382509;ncbi_119383497;ncbi_119404895;ncbi_119405991	K13885+K13885+K05641+K14074
Environmental Information Processing	Signal transduction	FoxO signaling pathway	5	127	0.02997713	0.59040238	ko04068	ncbi_119399929;ncbi_119400031;ncbi_119401315;ncbi_119407105;ncbi_119407111	K08960+K06276+K06624+K10305+K13304
Environmental Information Processing	Signal transduction	Hippo signaling pathway - multiple species	2	20	0.03002046	0.59040238	ko04392	ncbi_119382397;ncbi_119399929	K16507+K08960
Human Diseases	Cancer: specific types	Prostate cancer	4	95	0.04099777	0.60426508	ko05215	ncbi_119383610;ncbi_119400031;ncbi_119401315;ncbi_119401711	K09633+K06276+K06624+K09048
Organismal Systems	Digestive system	Bile secretion	5	139	0.04173516	0.60426508	ko04976	ncbi_119382509;ncbi_119383497;ncbi_119384145;ncbi_119389938;ncbi_119394018	K13885+K13885+K08043+K04943+K01539
Organismal Systems	Endocrine system	Thyroid hormone signaling pathway	5	141	0.04393119	0.60426508	ko04919	ncbi_119383604;ncbi_119388066;ncbi_119388189;ncbi_119394018;ncbi_119400031	K00850+K04662+K15162+K01539+K06276
Environmental Information Processing	Signal transduction	Hedgehog signaling pathway - fly	3	59	0.04667174	0.60426508	ko04341	ncbi_119379036;ncbi_119388066;ncbi_119399929	K08291+K04662+K08960
Cellular Processes	Cell growth and death	Ferroptosis	3	60	0.04865337	0.60426508	ko04216	ncbi_119387520;ncbi_119390967;ncbi_119391495	K21398+K13515+K11205
Environmental Information Processing	Signal transduction	HIF-1 signaling pathway	4	103	0.05245831	0.60426508	ko04066	ncbi_119383604;ncbi_119390430;ncbi_119395480;ncbi_119401315	K00850+K00134+K04515+K06624
Organismal Systems	Digestive system	Gastric acid secretion	4	104	0.05400201	0.60426508	ko04971	ncbi_119373788;ncbi_119384145;ncbi_119394018;ncbi_119395480	K04131+K08043+K01539+K04515
Metabolism	Lipid metabolism	Glycerolipid metabolism	4	105	0.05557027	0.60426508	ko00561	ncbi_119379195;ncbi_119388252;ncbi_119396776;ncbi_119405991	K00629+K00901+K00901+K14074
Organismal Systems	Endocrine system	Ovarian steroidogenesis	3	65	0.05916624	0.60426508	ko04913	ncbi_119382509;ncbi_119383497;ncbi_119384145	K13885+K13885+K08043
Cellular Processes	Transport and catabolism	Lysosome	12	531	0.05922979	0.60426508	ko04142	ncbi_119378915;ncbi_119382562;ncbi_119382871;ncbi_119383160;ncbi_119383182;ncbi_119383303;ncbi_119385379;ncbi_119386554;ncbi_119387520;ncbi_119391159;ncbi_119398702;ncbi_119402036	K06497+K01204+K12386+K12301+K25442+K04644+K06528+K06528+K21398+K01052+K12382+K05642
Organismal Systems	Digestive system	Vitamin digestion and absorption	3	68	0.06594468	0.60426508	ko04977	ncbi_119382509;ncbi_119383497;ncbi_119404956	K13885+K13885+K14613
Organismal Systems	Digestive system	Pancreatic secretion	6	209	0.0667839	0.60426508	ko04972	ncbi_119373788;ncbi_119384145;ncbi_119386569;ncbi_119390923;ncbi_119394018;ncbi_119405991	K04131+K08043+K04392+K05030+K01539+K14074
Organismal Systems	Nervous system	Serotonergic synapse	4	112	0.0672294	0.60426508	ko04726	ncbi_119382980;ncbi_119387749;ncbi_119389938;ncbi_119396546	K05181+K04539+K04943+K04892
Organismal Systems	Sensory system	Olfactory transduction	3	71	0.07306301	0.60426508	ko04740	ncbi_119378953;ncbi_119384145;ncbi_119395480	K13755+K08043+K04515
Human Diseases	Endocrine and metabolic disease	Insulin resistance	4	116	0.07441911	0.60426508	ko04931	ncbi_119373452;ncbi_119389509;ncbi_119400031;ncbi_119401711	K18050+K09113+K06276+K09048
Organismal Systems	Digestive system	Cholesterol metabolism	4	116	0.07441911	0.60426508	ko04979	ncbi_119382509;ncbi_119383497;ncbi_119391159;ncbi_119404895	K13885+K13885+K01052+K05641
Organismal Systems	Sensory system	Taste transduction	2	34	0.07838794	0.60426508	ko04742	ncbi_119373788;ncbi_119378953	K04131+K13755
Organismal Systems	Endocrine system	Thyroid hormone synthesis	3	75	0.08306252	0.60426508	ko04918	ncbi_119384145;ncbi_119394018;ncbi_119401711	K08043+K01539+K09048
Cellular Processes	Transport and catabolism	Peroxisome	5	170	0.08348751	0.60426508	ko04146	ncbi_119382550;ncbi_119386689;ncbi_119394017;ncbi_119396736;ncbi_119407156	K13356+K05940+K13336+K00232+K05676
Cellular Processes	Transport and catabolism	Endocytosis	9	391	0.08727639	0.60426508	ko04144	ncbi_119372284;ncbi_119378473;ncbi_119379036;ncbi_119383303;ncbi_119389579;ncbi_119394274;ncbi_119394407;ncbi_119399934;ncbi_119407159	K07897+K06093+K08291+K04644+K12480+K12200+K15053+K12182+K10364
Organismal Systems	Nervous system	Cholinergic synapse	5	177	0.09516582	0.60426508	ko04725	ncbi_119373788;ncbi_119384145;ncbi_119387749;ncbi_119395480;ncbi_119401711	K04131+K08043+K04539+K04515+K09048
Organismal Systems	Endocrine system	PPAR signaling pathway	3	81	0.09909054	0.60426508	ko03320	ncbi_119394559;ncbi_119396736;ncbi_119400031	K00507+K00232+K06276
Organismal Systems	Environmental adaptation	Circadian entrainment	4	129	0.1003245	0.60426508	ko04713	ncbi_119384145;ncbi_119387749;ncbi_119395480;ncbi_119396195	K08043+K04539+K04515+K16513
Organismal Systems	Development and regeneration	Axon guidance	5	180	0.1004147	0.60426508	ko04360	ncbi_119378473;ncbi_119386569;ncbi_119395480;ncbi_119400031;ncbi_119406856	K06093+K04392+K04515+K06276+K07526
Environmental Information Processing	Signal transduction	Hippo signaling pathway	4	130	0.1024716	0.60426508	ko04390	ncbi_119378473;ncbi_119383985;ncbi_119388066;ncbi_119399929	K06093+K16197+K04662+K08960
Cellular Processes	Transport and catabolism	Mitophagy - animal	3	83	0.1046919	0.60426508	ko04137	ncbi_119372284;ncbi_119372539;ncbi_119395693	K07897+K05410+K09105
Human Diseases	Endocrine and metabolic disease	AGE-RAGE signaling pathway in diabetic complications	3	83	0.1046919	0.60426508	ko04933	ncbi_119373452;ncbi_119386569;ncbi_119401315	K18050+K04392+K06624
Environmental Information Processing	Membrane transport	ABC transporters	5	183	0.1058069	0.60426508	ko02010	ncbi_119393378;ncbi_119393950;ncbi_119402036;ncbi_119404895;ncbi_119407156	K05679+K05680+K05642+K05641+K05676
Human Diseases	Infectious disease: bacterial	Bacterial invasion of epithelial cells	4	132	0.1068291	0.60426508	ko05100	ncbi_119379011;ncbi_119383012;ncbi_119383303;ncbi_119386569	K13708+K16939+K04644+K04392
Metabolism	Lipid metabolism	Sphingolipid metabolism	3	84	0.1075387	0.60426508	ko00600	ncbi_119379541;ncbi_119398702;ncbi_119406011	K04714+K12382+K00720
Organismal Systems	Excretory system	Aldosterone-regulated sodium reabsorption	2	42	0.1122475	0.61605605	ko04960	ncbi_119394018;ncbi_119400031	K01539+K06276
Organismal Systems	Nervous system	GABAergic synapse	3	89	0.1222146	0.65551467	ko04727	ncbi_119382980;ncbi_119384145;ncbi_119387749	K05181+K08043+K04539
Organismal Systems	Immune system	Fc gamma R-mediated phagocytosis	3	91	0.1282812	0.67276363	ko04666	ncbi_119373452;ncbi_119379011;ncbi_119386569	K18050+K13708+K04392
Environmental Information Processing	Signal transduction	Phosphatidylinositol signaling system	4	143	0.1322393	0.67844510	ko04070	ncbi_119383438;ncbi_119386637;ncbi_119388252;ncbi_119396776	K00923+K07756+K00901+K00901
Organismal Systems	Immune system	Fc epsilon RI signaling pathway	2	49	0.1443672	0.72490764	ko04664	ncbi_119386569;ncbi_119400031	K04392+K06276
Human Diseases	Cancer: overview	Transcriptional misregulation in cancer	5	207	0.1537862	0.74252190	ko05202	ncbi_119379570;ncbi_119383610;ncbi_119395693;ncbi_119401315;ncbi_119406885	K09355+K09633+K09105+K06624+K15616
Environmental Information Processing	Signal transduction	cAMP signaling pathway	6	268	0.1608731	0.74252190	ko04024	ncbi_119384145;ncbi_119386569;ncbi_119394018;ncbi_119395480;ncbi_119396736;ncbi_119401711	K08043+K04392+K01539+K04515+K00232+K09048
Organismal Systems	Excretory system	Endocrine and other factor-regulated calcium reabsorption	2	53	0.1634892	0.74252190	ko04961	ncbi_119383303;ncbi_119394018	K04644+K01539
Organismal Systems	Environmental adaptation	Circadian rhythm - fly	1	13	0.1639825	0.74252190	ko04711	ncbi_119399929	K08960
Organismal Systems	Immune system	Chemokine signaling pathway	4	156	0.1651267	0.74252190	ko04062	ncbi_119379036;ncbi_119384145;ncbi_119386569;ncbi_119387749	K08291+K08043+K04392+K04539
Metabolism	Lipid metabolism	Biosynthesis of unsaturated fatty acids	3	103	0.1667528	0.74252190	ko01040	ncbi_119394559;ncbi_119396736;ncbi_119401340	K00507+K00232+K10203
Organismal Systems	Circulatory system	Adrenergic signaling in cardiomyocytes	4	158	0.1704309	0.74484616	ko04261	ncbi_119384145;ncbi_119394018;ncbi_119395480;ncbi_119401711	K08043+K01539+K04515+K09048
Organismal Systems	Aging	Longevity regulating pathway	3	107	0.1802641	0.77349687	ko04211	ncbi_119384145;ncbi_119396438;ncbi_119401711	K08043+K20394+K09048
Organismal Systems	Endocrine system	Relaxin signaling pathway	3	110	0.1905882	0.80319313	ko04926	ncbi_119384145;ncbi_119387749;ncbi_119401711	K08043+K04539+K09048
Organismal Systems	Endocrine system	Melanogenesis	3	111	0.1940631	0.80348933	ko04916	ncbi_119384145;ncbi_119395480;ncbi_119401711	K08043+K04515+K09048
Cellular Processes	Cell growth and death	Cell cycle	4	171	0.2062753	0.82254378	ko04110	ncbi_119379285;ncbi_119383985;ncbi_119401315;ncbi_119405313	K05866+K16197+K06624+K06639
Environmental Information Processing	Signal transduction	mTOR signaling pathway	5	230	0.2067587	0.82254378	ko04150	ncbi_119389425;ncbi_119396016;ncbi_119396438;ncbi_119400031;ncbi_119404556	K20403+K16186+K20394+K06276+K14995
Metabolism	Lipid metabolism	Glycerophospholipid metabolism	4	172	0.2091213	0.82254378	ko00564	ncbi_119379195;ncbi_119388252;ncbi_119390967;ncbi_119396776	K00629+K00901+K13515+K00901
Human Diseases	Infectious disease: viral	Hepatitis C	4	175	0.2177269	0.82615954	ko05160	ncbi_119372539;ncbi_119382509;ncbi_119383497;ncbi_119383985	K05410+K13885+K13885+K16197
Genetic Information Processing	Folding, sorting and degradation	RNA degradation	3	118	0.2188052	0.82615954	ko03018	ncbi_119383604;ncbi_119386875;ncbi_119390369	K00850+K12571+K12613
Environmental Information Processing	Signal transduction	AMPK signaling pathway	4	177	0.2235177	0.82615954	ko04152	ncbi_119383604;ncbi_119394559;ncbi_119400031;ncbi_119401711	K00850+K00507+K06276+K09048
Organismal Systems	Endocrine system	Glucagon signaling pathway	3	120	0.2259938	0.82615954	ko04922	ncbi_119383604;ncbi_119395480;ncbi_119401711	K00850+K04515+K09048
Genetic Information Processing	Replication and repair	Non-homologous end-joining	1	19	0.2303756	0.82615954	ko03450	ncbi_119394079	K10980
Organismal Systems	Endocrine system	GnRH signaling pathway	3	123	0.2368616	0.82615954	ko04912	ncbi_119384145;ncbi_119388217;ncbi_119395480	K08043+K07763+K04515
Organismal Systems	Aging	Longevity regulating pathway - worm	4	182	0.2381681	0.82615954	ko04212	ncbi_119374722;ncbi_119382550;ncbi_119383985;ncbi_119394559	K08035+K13356+K16197+K00507
Human Diseases	Cancer: overview	Choline metabolism in cancer	4	182	0.2381681	0.82615954	ko05231	ncbi_119386569;ncbi_119388252;ncbi_119396776;ncbi_119400031	K04392+K00901+K00901+K06276
Environmental Information Processing	Signal transduction	ErbB signaling pathway	2	69	0.2432327	0.82615954	ko04012	ncbi_119395480;ncbi_119401315	K04515+K06624
Cellular Processes	Transport and catabolism	Autophagy - animal	6	313	0.2571404	0.82615954	ko04140	ncbi_119372284;ncbi_119372539;ncbi_119385379;ncbi_119386554;ncbi_119396016;ncbi_119400031	K07897+K05410+K06528+K06528+K16186+K06276
Organismal Systems	Immune system	Toll-like receptor signaling pathway	3	129	0.2588565	0.82615954	ko04620	ncbi_119372539;ncbi_119386569;ncbi_119401664	K05410+K04392+K05402
Cellular Processes	Cellular community - eukaryotes	Tight junction	4	189	0.2590457	0.82615954	ko04530	ncbi_119373452;ncbi_119378473;ncbi_119386569;ncbi_119388186	K18050+K06093+K04392+K07839
Metabolism	Lipid metabolism	alpha-Linolenic acid metabolism	1	22	0.2615823	0.82615954	ko00592	ncbi_119396736	K00232
Human Diseases	Endocrine and metabolic disease	Maturity onset diabetes of the young	1	22	0.2615823	0.82615954	ko04950	ncbi_119374722	K08035
Organismal Systems	Digestive system	Protein digestion and absorption	3	130	0.2625507	0.82615954	ko04974	ncbi_119383495;ncbi_119392275;ncbi_119394018	K14209+K06823+K01539
Organismal Systems	Environmental adaptation	Circadian rhythm	1	23	0.2717029	0.84370901	ko04710	ncbi_119399929	K08960
Cellular Processes	Cellular community - eukaryotes	Signaling pathways regulating pluripotency of stem cells	3	134	0.2773919	0.85018816	ko04550	ncbi_119388066;ncbi_119399453;ncbi_125757559	K04662+K11305+K11138
Human Diseases	Cancer: specific types	Renal cell carcinoma	2	77	0.2838871	0.85894046	ko05211	ncbi_119386569;ncbi_119395693	K04392+K09105
Environmental Information Processing	Signal transduction	Wnt signaling pathway	4	201	0.2956087	0.87349515	ko04310	ncbi_119386569;ncbi_119395480;ncbi_119399929;ncbi_119401536	K04392+K04515+K08960+K04512
Environmental Information Processing	Signal transduction	Calcium signaling pathway	4	202	0.2986893	0.87349515	ko04020	ncbi_119373788;ncbi_119378953;ncbi_119384145;ncbi_119395480	K04131+K13755+K08043+K04515
Environmental Information Processing	Signal transduction	Apelin signaling pathway	3	140	0.2998013	0.87349515	ko04371	ncbi_119373452;ncbi_119384145;ncbi_119387749	K18050+K08043+K04539
Organismal Systems	Digestive system	Salivary secretion	3	142	0.3072975	0.88441720	ko04970	ncbi_119373788;ncbi_119384145;ncbi_119394018	K04131+K08043+K01539
Human Diseases	Infectious disease: viral	Human cytomegalovirus infection	5	272	0.3153093	0.88764128	ko05163	ncbi_119372539;ncbi_119384145;ncbi_119386569;ncbi_119387749;ncbi_119401711	K05410+K08043+K04392+K04539+K09048
Metabolism	Carbohydrate metabolism	Glycolysis / Gluconeogenesis	2	84	0.3193222	0.88764128	ko00010	ncbi_119383604;ncbi_119390430	K00850+K00134
Environmental Information Processing	Signal transduction	MAPK signaling pathway - fly	4	210	0.3234625	0.88764128	ko04013	ncbi_119383985;ncbi_119386569;ncbi_119388066;ncbi_119393292	K16197+K04392+K04662+K20225
Human Diseases	Cancer: overview	MicroRNAs in cancer	4	210	0.3234625	0.88764128	ko05206	ncbi_119373452;ncbi_119379285;ncbi_119401315;ncbi_119407136	K18050+K05866+K06624+K04381
Human Diseases	Substance dependence	Nicotine addiction	1	30	0.3387948	0.89986315	ko05033	ncbi_119382980	K05181
Organismal Systems	Nervous system	Dopaminergic synapse	3	151	0.3410857	0.89986315	ko04728	ncbi_119387749;ncbi_119395480;ncbi_119401711	K04539+K04515+K09048
Organismal Systems	Sensory system	Inflammatory mediator regulation of TRP channels	3	151	0.3410857	0.89986315	ko04750	ncbi_119373452;ncbi_119384145;ncbi_119395480	K18050+K08043+K04515
Organismal Systems	Excretory system	Vasopressin-regulated water reabsorption	3	152	0.3448383	0.89986315	ko04962	ncbi_119384145;ncbi_119400135;ncbi_119401711	K08043+K10416+K09048
Organismal Systems	Nervous system	Retrograde endocannabinoid signaling	3	153	0.3485894	0.89986315	ko04723	ncbi_119382980;ncbi_119384145;ncbi_119387749	K05181+K08043+K04539
Human Diseases	Drug resistance: antineoplastic	Endocrine resistance	2	91	0.3543414	0.89986315	ko01522	ncbi_119384145;ncbi_119401315	K08043+K06624
Metabolism	Metabolism of cofactors and vitamins	One carbon pool by folate	1	32	0.3568112	0.89986315	ko00670	ncbi_119401378	K00288
Human Diseases	Infectious disease: viral	Influenza A	2	92	0.3592966	0.89986315	ko05164	ncbi_119372539;ncbi_119383610	K05410+K09633
Organismal Systems	Excretory system	Proximal tubule bicarbonate reclamation	1	33	0.3656359	0.89986315	ko04964	ncbi_119394018	K01539
Environmental Information Processing	Signal transduction	Sphingolipid signaling pathway	4	225	0.3702266	0.89986315	ko04071	ncbi_119373452;ncbi_119379541;ncbi_119386569;ncbi_119400031	K18050+K04714+K04392+K06276
Organismal Systems	Endocrine system	Parathyroid hormone synthesis, secretion and action	3	159	0.3710439	0.89986315	ko04928	ncbi_119384145;ncbi_119388217;ncbi_119401711	K08043+K07763+K09048
Human Diseases	Infectious disease: bacterial	Shigellosis	7	431	0.3760173	0.89986315	ko05131	ncbi_119372539;ncbi_119373452;ncbi_119373880;ncbi_119379011;ncbi_119383012;ncbi_119386569;ncbi_119396016	K05410+K18050+K16944+K13708+K16939+K04392+K16186
Cellular Processes	Cell growth and death	Oocyte meiosis	3	162	0.3822239	0.89986315	ko04114	ncbi_119383985;ncbi_119384145;ncbi_119395480	K16197+K08043+K04515
Human Diseases	Cardiovascular disease	Viral myocarditis	1	35	0.3829263	0.89986315	ko05416	ncbi_119386569	K04392
Human Diseases	Infectious disease: viral	Kaposi sarcoma-associated herpesvirus infection	3	164	0.3896543	0.89986315	ko05167	ncbi_119372539;ncbi_119386569;ncbi_119387749	K05410+K04392+K04539
Organismal Systems	Immune system	Cytosolic DNA-sensing pathway	1	36	0.3913953	0.89986315	ko04623	ncbi_119372539	K05410
Organismal Systems	Endocrine system	Progesterone-mediated oocyte maturation	2	99	0.3935713	0.89986315	ko04914	ncbi_119379285;ncbi_119384145	K05866+K08043
Organismal Systems	Development and regeneration	Axon regeneration	4	234	0.3982464	0.89986315	ko04361	ncbi_119386569;ncbi_119388252;ncbi_119393264;ncbi_119396776	K04392+K00901+K06704+K00901
Human Diseases	Substance dependence	Amphetamine addiction	2	101	0.4032167	0.89986315	ko05031	ncbi_119395480;ncbi_119401711	K04515+K09048
Human Diseases	Cardiovascular disease	Lipid and atherosclerosis	6	374	0.4045385	0.89986315	ko05417	ncbi_119372539;ncbi_119386569;ncbi_119393378;ncbi_119395480;ncbi_119400031;ncbi_119404895	K05410+K04392+K05679+K04515+K06276+K05641
Environmental Information Processing	Signaling molecules and interaction	Cytokine-cytokine receptor interaction	1	38	0.4079888	0.89986315	ko04060	ncbi_119388066	K04662
Organismal Systems	Immune system	Natural killer cell mediated cytotoxicity	1	39	0.4161164	0.90776490	ko04650	ncbi_119386569	K04392
Organismal Systems	Digestive system	Carbohydrate digestion and absorption	1	40	0.4241332	0.90776490	ko04973	ncbi_119394018	K01539
Environmental Information Processing	Signal transduction	Phospholipase D signaling pathway	3	176	0.4337211	0.90776490	ko04072	ncbi_119384145;ncbi_119388252;ncbi_119396776	K08043+K00901+K00901
Environmental Information Processing	Signal transduction	cGMP-PKG signaling pathway	4	246	0.4352819	0.90776490	ko04022	ncbi_119373452;ncbi_119384145;ncbi_119394018;ncbi_119401711	K18050+K08043+K01539+K09048
Organismal Systems	Endocrine system	Growth hormone synthesis, secretion and action	2	110	0.4456844	0.90776490	ko04935	ncbi_119384145;ncbi_119401711	K08043+K09048
Human Diseases	Infectious disease: bacterial	Yersinia infection	4	250	0.4475005	0.90776490	ko05135	ncbi_119372539;ncbi_119379011;ncbi_119386569;ncbi_119405874	K05410+K13708+K04392+K23691
Organismal Systems	Nervous system	Glutamatergic synapse	2	111	0.4503013	0.90776490	ko04724	ncbi_119384145;ncbi_119387749	K08043+K04539
Environmental Information Processing	Signaling molecules and interaction	Cell adhesion molecules	1	44	0.4551229	0.90776490	ko04514	ncbi_119387508	K07378
Metabolism	Metabolism of other amino acids	Glutathione metabolism	3	183	0.4589049	0.90776490	ko00480	ncbi_119390133;ncbi_119391495;ncbi_119393598	K18592+K11205+K11140
Environmental Information Processing	Signal transduction	TNF signaling pathway	2	113	0.4594703	0.90776490	ko04668	ncbi_119388217;ncbi_119401711	K07763+K09048
Metabolism	Carbohydrate metabolism	Pentose phosphate pathway	1	45	0.4626081	0.90776490	ko00030	ncbi_119383604	K00850
Metabolism	Metabolism of other amino acids	beta-Alanine metabolism	1	46	0.4699912	0.90776490	ko00410	ncbi_119396736	K00232
Metabolism	Glycan biosynthesis and metabolism	Glycosphingolipid biosynthesis - globo and isoglobo series	1	46	0.4699912	0.90776490	ko00603	ncbi_119382562	K01204
Organismal Systems	Immune system	Complement and coagulation cascades	1	46	0.4699912	0.90776490	ko04610	ncbi_119395758	K01314
Metabolism	Nucleotide metabolism	Purine metabolism	3	190	0.4836134	0.90776490	ko00230	ncbi_119378953;ncbi_119384145;ncbi_119388181	K13755+K08043+K18437
Human Diseases	Infectious disease: viral	Hepatitis B	3	190	0.4836134	0.90776490	ko05161	ncbi_119372539;ncbi_119383985;ncbi_119401711	K05410+K16197+K09048
Organismal Systems	Aging	Longevity regulating pathway - multiple species	2	120	0.490855	0.90776490	ko04213	ncbi_119374722;ncbi_119384145	K08035+K08043
Metabolism	Global and overview maps	Biosynthesis of amino acids	2	121	0.4952458	0.90776490	ko01230	ncbi_119383604;ncbi_119390430	K00850+K00134
Metabolism	Carbohydrate metabolism	Fructose and mannose metabolism	1	50	0.4985306	0.90776490	ko00051	ncbi_119383604	K00850
Environmental Information Processing	Signal transduction	VEGF signaling pathway	1	50	0.4985306	0.90776490	ko04370	ncbi_119386569	K04392
Human Diseases	Endocrine and metabolic disease	Type II diabetes mellitus	1	50	0.4985306	0.90776490	ko04930	ncbi_119373452	K18050
Human Diseases	Cancer: specific types	Basal cell carcinoma	1	50	0.4985306	0.90776490	ko05217	ncbi_119388066	K04662
Human Diseases	Substance dependence	Cocaine addiction	1	52	0.5122231	0.90776490	ko05030	ncbi_119401711	K09048
Human Diseases	Infectious disease: bacterial	Pathogenic Escherichia coli infection	4	274	0.5188444	0.90776490	ko05130	ncbi_119386569;ncbi_119386949;ncbi_119387371;ncbi_119390430	K04392+K10356+K10356+K00134
Human Diseases	Infectious disease: bacterial	Tuberculosis	4	274	0.5188444	0.90776490	ko05152	ncbi_119372284;ncbi_119385379;ncbi_119386554;ncbi_119395480	K07897+K06528+K06528+K04515
Metabolism	Carbohydrate metabolism	Propanoate metabolism	1	53	0.5189295	0.90776490	ko00640	ncbi_119396736	K00232
Human Diseases	Infectious disease: bacterial	Epithelial cell signaling in Helicobacter pylori infection	2	127	0.5210849	0.90776490	ko05120	ncbi_119386569;ncbi_119393264	K04392+K06704
Organismal Systems	Immune system	Hematopoietic cell lineage	1	54	0.5255444	0.90776490	ko04640	ncbi_119393598	K11140
Human Diseases	Infectious disease: parasitic	Amoebiasis	2	130	0.5336729	0.90776490	ko05146	ncbi_119372284;ncbi_119374368	K07897+K13963
Cellular Processes	Cell motility	Regulation of actin cytoskeleton	3	205	0.5346842	0.90776490	ko04810	ncbi_119373788;ncbi_119379011;ncbi_119386569	K04131+K13708+K04392
Human Diseases	Endocrine and metabolic disease	Alcoholic liver disease	3	206	0.5379891	0.90776490	ko04936	ncbi_119372539;ncbi_119394559;ncbi_119396736	K05410+K00507+K00232
Metabolism	Metabolism of other amino acids	Taurine and hypotaurine metabolism	1	56	0.5385046	0.90776490	ko00430	ncbi_119390133	K18592
Organismal Systems	Immune system	B cell receptor signaling pathway	1	56	0.5385046	0.90776490	ko04662	ncbi_119386569	K04392
Metabolism	Lipid metabolism	Steroid biosynthesis	1	58	0.5511134	0.91283013	ko00100	ncbi_119391159	K01052
Human Diseases	Cancer: overview	Viral carcinogenesis	4	287	0.5556946	0.91283013	ko05203	ncbi_119383985;ncbi_119386569;ncbi_119401315;ncbi_119401711	K16197+K04392+K06624+K09048
Metabolism	Metabolism of cofactors and vitamins	Nicotinate and nicotinamide metabolism	1	60	0.5633803	0.91283013	ko00760	ncbi_119383353	K00763
Organismal Systems	Endocrine system	GnRH secretion	1	61	0.5693884	0.91283013	ko04929	ncbi_119389938	K04943
Human Diseases	Infectious disease: viral	Human papillomavirus infection	4	293	0.5721986	0.91283013	ko05165	ncbi_119372539;ncbi_119378473;ncbi_119401315;ncbi_119401711	K05410+K06093+K06624+K09048
Human Diseases	Cancer: specific types	Endometrial cancer	1	62	0.5753145	0.91283013	ko05213	ncbi_119400031	K06276
Organismal Systems	Endocrine system	Renin secretion	2	141	0.5778837	0.91283013	ko04924	ncbi_119378953;ncbi_119390923	K13755+K05030
Metabolism	Lipid metabolism	Ether lipid metabolism	1	64	0.5869249	0.91283013	ko00565	ncbi_119390514	K16794
Metabolism	Global and overview maps	Carbon metabolism	3	224	0.5951337	0.91283013	ko01200	ncbi_119383604;ncbi_119390430;ncbi_119396736	K00850+K00134+K00232
Metabolism	Carbohydrate metabolism	Galactose metabolism	1	67	0.6037524	0.91283013	ko00052	ncbi_119383604	K00850
Environmental Information Processing	Signal transduction	Rap1 signaling pathway	3	227	0.6042074	0.91283013	ko04015	ncbi_119378473;ncbi_119384145;ncbi_119386569	K06093+K08043+K04392
Human Diseases	Drug resistance: antineoplastic	Platinum drug resistance	2	148	0.6044001	0.91283013	ko01524	ncbi_119400031;ncbi_119405036	K06276+K14686
Metabolism	Lipid metabolism	Fatty acid degradation	1	68	0.609209	0.91283013	ko00071	ncbi_119396736	K00232
Human Diseases	Cancer: specific types	Chronic myeloid leukemia	1	68	0.609209	0.91283013	ko05220	ncbi_119401315	K06624
Organismal Systems	Sensory system	Phototransduction - fly	1	69	0.614591	0.91283013	ko04745	ncbi_119395480	K04515
Cellular Processes	Cellular community - eukaryotes	Focal adhesion	3	234	0.6248593	0.91283013	ko04510	ncbi_119379011;ncbi_119386569;ncbi_119400031	K13708+K04392+K06276
Cellular Processes	Cell growth and death	p53 signaling pathway	1	71	0.6251353	0.91283013	ko04115	ncbi_119396438	K20394
Environmental Information Processing	Signal transduction	Hedgehog signaling pathway	1	71	0.6251353	0.91283013	ko04340	ncbi_119399929	K08960
Organismal Systems	Endocrine system	Regulation of lipolysis in adipocytes	1	71	0.6251353	0.91283013	ko04923	ncbi_119384145	K08043
Environmental Information Processing	Signal transduction	Ras signaling pathway	3	235	0.6277495	0.91283013	ko04014	ncbi_119372539;ncbi_119386569;ncbi_119387749	K05410+K04392+K04539
Human Diseases	Cancer: specific types	Non-small cell lung cancer	1	74	0.6404173	0.91283013	ko05223	ncbi_119400031	K06276
Metabolism	Nucleotide metabolism	Pyrimidine metabolism	1	75	0.6453726	0.91283013	ko00240	ncbi_119390287	K00876
Human Diseases	Cancer: overview	Proteoglycans in cancer	4	322	0.646946	0.91283013	ko05205	ncbi_119378915;ncbi_119386569;ncbi_119395480;ncbi_119400031	K06497+K04392+K04515+K06276
Human Diseases	Cardiovascular disease	Dilated cardiomyopathy	1	76	0.6502602	0.91283013	ko05414	ncbi_119384145	K08043
Organismal Systems	Circulatory system	Cardiac muscle contraction	1	77	0.6550809	0.91283013	ko04260	ncbi_119394018	K01539
Organismal Systems	Nervous system	Synaptic vesicle cycle	2	163	0.6569678	0.91283013	ko04721	ncbi_119383303;ncbi_119401703	K04644+K15296
Human Diseases	Substance dependence	Alcoholism	2	163	0.6569678	0.91283013	ko05034	ncbi_119387749;ncbi_119401711	K04539+K09048
Metabolism	Global and overview maps	Fatty acid metabolism	3	247	0.6612458	0.91283013	ko01212	ncbi_119394559;ncbi_119396736;ncbi_119401340	K00507+K00232+K10203
Human Diseases	Cancer: specific types	Pancreatic cancer	1	79	0.6645253	0.91283013	ko05212	ncbi_119386569	K04392
Environmental Information Processing	Signaling molecules and interaction	Neuroactive ligand-receptor interaction	2	166	0.6667926	0.91283013	ko04080	ncbi_119373788;ncbi_119382980	K04131+K05181
Organismal Systems	Endocrine system	Estrogen signaling pathway	2	166	0.6667926	0.91283013	ko04915	ncbi_119384145;ncbi_119401711	K08043+K09048
Human Diseases	Infectious disease: viral	Measles	2	166	0.6667926	0.91283013	ko05162	ncbi_119372539;ncbi_119401315	K05410+K06624
Human Diseases	Infectious disease: bacterial	Vibrio cholerae infection	1	80	0.6691509	0.91283013	ko05110	ncbi_119384145	K08043
Metabolism	Amino acid metabolism	Cysteine and methionine metabolism	1	82	0.6782129	0.91497227	ko00270	ncbi_119391495	K11205
Organismal Systems	Nervous system	Neurotrophin signaling pathway	3	254	0.6797676	0.91497227	ko04722	ncbi_119386569;ncbi_119395480;ncbi_119400031	K04392+K04515+K06276
Human Diseases	Infectious disease: viral	Epstein-Barr virus infection	3	255	0.6823522	0.91497227	ko05169	ncbi_119372539;ncbi_119386569;ncbi_119401315	K05410+K04392+K06624
Genetic Information Processing	Replication and repair	Fanconi anemia pathway	1	85	0.6913461	0.92179480	ko03460	ncbi_119388194	K10990
Metabolism	Amino acid metabolism	Valine, leucine and isoleucine degradation	1	88	0.7039472	0.92342426	ko00280	ncbi_119398130	K00253
Cellular Processes	Cellular community - eukaryotes	Gap junction	1	89	0.7080331	0.92342426	ko04540	ncbi_119384145	K08043
Human Diseases	Drug resistance: antineoplastic	Antifolate resistance	1	90	0.7120629	0.92342426	ko01523	ncbi_119404956	K14613
Cellular Processes	Cell growth and death	Necroptosis	2	181	0.7125716	0.92342426	ko04217	ncbi_119394407;ncbi_119395480	K15053+K04515
Organismal Systems	Nervous system	Long-term potentiation	1	91	0.7160376	0.92342426	ko04720	ncbi_119395480	K04515
Human Diseases	Cancer: specific types	Glioma	1	92	0.7199579	0.92342426	ko05214	ncbi_119395480	K04515
Human Diseases	Cancer: overview	Central carbon metabolism in cancer	1	92	0.7199579	0.92342426	ko05230	ncbi_119383604	K00850
Metabolism	Carbohydrate metabolism	Inositol phosphate metabolism	1	94	0.7276379	0.92801189	ko00562	ncbi_119383438	K00923
Organismal Systems	Endocrine system	Renin-angiotensin system	1	95	0.7313992	0.92801189	ko04614	ncbi_119393598	K11140
Human Diseases	Infectious disease: viral	Human T-cell leukemia virus 1 infection	2	195	0.7504736	0.94340800	ko05166	ncbi_119384145;ncbi_119401711	K08043+K09048
Environmental Information Processing	Signal transduction	MAPK signaling pathway	3	286	0.754964	0.94340800	ko04010	ncbi_119379285;ncbi_119386569;ncbi_119407136	K05866+K04392+K04381
Organismal Systems	Circulatory system	Vascular smooth muscle contraction	2	197	0.7555259	0.94340800	ko04270	ncbi_119373452;ncbi_119384145	K18050+K08043
Metabolism	Lipid metabolism	Fatty acid elongation	1	103	0.7596912	0.94361644	ko00062	ncbi_119401340	K10203
Human Diseases	Infectious disease: bacterial	Salmonella infection	5	466	0.7705117	0.94812083	ko05132	ncbi_119372284;ncbi_119383438;ncbi_119386569;ncbi_119390430;ncbi_119400135	K07897+K00923+K04392+K00134+K10416
Human Diseases	Endocrine and metabolic disease	Non-alcoholic fatty liver disease	2	204	0.772525	0.94812083	ko04932	ncbi_119386569;ncbi_119389509	K04392+K09113
Human Diseases	Cardiovascular disease	Diabetic cardiomyopathy	3	296	0.77537	0.94812083	ko05415	ncbi_119386569;ncbi_119390430;ncbi_119395480	K04392+K00134+K04515
Human Diseases	Infectious disease: viral	Human immunodeficiency virus 1 infection	3	305	0.7925381	0.95292914	ko05170	ncbi_119372539;ncbi_119386569;ncbi_119387749	K05410+K04392+K04539
Organismal Systems	Immune system	RIG-I-like receptor signaling pathway	1	114	0.793824	0.95292914	ko04622	ncbi_119372539	K05410
Organismal Systems	Endocrine system	Oxytocin signaling pathway	2	216	0.7992922	0.95292914	ko04921	ncbi_119384145;ncbi_119395480	K08043+K04515
Organismal Systems	Immune system	T cell receptor signaling pathway	1	116	0.7994914	0.95292914	ko04660	ncbi_119400031	K06276
Organismal Systems	Immune system	Leukocyte transendothelial migration	1	116	0.7994914	0.95292914	ko04670	ncbi_119386569	K04392
Environmental Information Processing	Signal transduction	TGF-beta signaling pathway	1	123	0.8181366	0.96455163	ko04350	ncbi_119388066	K04662
Metabolism	Lipid metabolism	Arachidonic acid metabolism	1	126	0.8255908	0.96455163	ko00590	ncbi_119390133	K18592
Metabolism	Xenobiotics biodegradation and metabolism	Drug metabolism - other enzymes	1	126	0.8255908	0.96455163	ko00983	ncbi_119390287	K00876
Human Diseases	Cancer: specific types	Gastric cancer	1	126	0.8255908	0.96455163	ko05226	ncbi_119401315	K06624
Metabolism	Amino acid metabolism	Lysine degradation	1	128	0.830391	0.96538067	ko00310	ncbi_119394232	K09188
Organismal Systems	Immune system	Neutrophil extracellular trap formation	1	135	0.8461821	0.97787697	ko04613	ncbi_119386569	K04392
Human Diseases	Cancer: specific types	Colorectal cancer	1	141	0.85855	0.97787697	ko05210	ncbi_119386569	K04392
Human Diseases	Cancer: overview	Pathways in cancer	6	623	0.8623251	0.97787697	ko05200	ncbi_119384145;ncbi_119386569;ncbi_119387749;ncbi_119388066;ncbi_119395480;ncbi_119401315	K08043+K04392+K04539+K04662+K04515+K06624
Cellular Processes	Cellular community - eukaryotes	Adherens junction	1	145	0.8662418	0.97787697	ko04520	ncbi_119386569	K04392
Genetic Information Processing	Translation	Ribosome biogenesis in eukaryotes	1	146	0.8680989	0.97787697	ko03008	ncbi_119389950	K14570
Human Diseases	Cardiovascular disease	Fluid shear stress and atherosclerosis	2	259	0.87376	0.97787697	ko05418	ncbi_119386569;ncbi_119388066	K04392+K04662
Human Diseases	Infectious disease: parasitic	Toxoplasmosis	1	151	0.8770078	0.97787697	ko05145	ncbi_119400031	K06276
Organismal Systems	Immune system	NOD-like receptor signaling pathway	2	266	0.8831699	0.97787697	ko04621	ncbi_119372539;ncbi_119405874	K05410+K23691
Organismal Systems	Development and regeneration	Osteoclast differentiation	1	155	0.8837028	0.97787697	ko04380	ncbi_119386569	K04392
Organismal Systems	Immune system	IL-17 signaling pathway	1	157	0.8869134	0.97787697	ko04657	ncbi_119372539	K05410
Human Diseases	Neurodegenerative disease	Alzheimer disease	5	570	0.8968257	0.97787697	ko05010	ncbi_119373788;ncbi_119387520;ncbi_119390430;ncbi_119393264;ncbi_119399929	K04131+K21398+K00134+K06704+K08960
Cellular Processes	Cell growth and death	Apoptosis	1	170	0.9057415	0.97787697	ko04210	ncbi_119400031	K06276
Cellular Processes	Cell growth and death	Cellular senescence	1	175	0.9121237	0.97787697	ko04218	ncbi_119384012	K08826
Genetic Information Processing	Folding, sorting and degradation	Ubiquitin mediated proteolysis	3	400	0.9157837	0.97787697	ko04120	ncbi_119375891;ncbi_119399882;ncbi_119407255	K10687+K09561+K10576
Genetic Information Processing	Folding, sorting and degradation	Protein processing in endoplasmic reticulum	2	296	0.9166328	0.97787697	ko04141	ncbi_119399882;ncbi_119400590	K09561+K10086
Human Diseases	Cancer: overview	Chemical carcinogenesis - receptor activation	2	302	0.9221515	0.97787697	ko05207	ncbi_119384145;ncbi_119401711	K08043+K09048
Human Diseases	Neurodegenerative disease	Pathways of neurodegeneration - multiple diseases	5	604	0.9224859	0.97787697	ko05022	ncbi_119372539;ncbi_119373788;ncbi_119386569;ncbi_119395480;ncbi_119399929	K05410+K04131+K04392+K04515+K08960
Organismal Systems	Immune system	Platelet activation	1	184	0.9225497	0.97787697	ko04611	ncbi_119384145	K08043
Metabolism	Carbohydrate metabolism	Amino sugar and nucleotide sugar metabolism	1	186	0.9246944	0.97787697	ko00520	ncbi_119373653	K01183
Human Diseases	Cancer: specific types	Small cell lung cancer	1	189	0.9278014	0.97787697	ko05222	ncbi_119401315	K06624
Organismal Systems	Environmental adaptation	Thermogenesis	2	313	0.9313928	0.97787697	ko04714	ncbi_119384145;ncbi_119401711	K08043+K09048
Human Diseases	Infectious disease: viral	Coronavirus disease - COVID-19	2	315	0.9329584	0.97787697	ko05171	ncbi_119372539;ncbi_119383610	K05410+K09633
Human Diseases	Cancer: specific types	Hepatocellular carcinoma	1	202	0.9398596	0.97787697	ko05225	ncbi_119378714	K11723
Human Diseases	Neurodegenerative disease	Spinocerebellar ataxia	1	204	0.9415281	0.97787697	ko05017	ncbi_119393292	K20225
Organismal Systems	Endocrine system	Insulin signaling pathway	1	208	0.9447286	0.97787697	ko04910	ncbi_119400031	K06276
Human Diseases	Neurodegenerative disease	Prion disease	2	340	0.9498973	0.97893346	ko05020	ncbi_119386569;ncbi_119401711	K04392+K09048
Human Diseases	Cancer: overview	Chemical carcinogenesis - reactive oxygen species	2	357	0.9590089	0.98402652	ko05208	ncbi_119386569;ncbi_119400031	K04392+K06276
Human Diseases	Neurodegenerative disease	Amyotrophic lateral sclerosis	3	504	0.971683	0.98638078	ko05014	ncbi_119372539;ncbi_119386569;ncbi_119395005	K05410+K04392+K17095
Human Diseases	Neurodegenerative disease	Parkinson disease	2	409	0.9780808	0.98638078	ko05012	ncbi_119387520;ncbi_119395480	K21398+K04515
Genetic Information Processing	Transcription	Spliceosome	1	280	0.9800173	0.98638078	ko03040	ncbi_119404974	K11094
Human Diseases	Neurodegenerative disease	Huntington disease	2	426	0.9822012	0.98638078	ko05016	ncbi_119383303;ncbi_119401711	K04644+K09048
Human Diseases	Infectious disease: viral	Herpes simplex virus 1 infection	2	426	0.9822012	0.98638078	ko05168	ncbi_119372539;ncbi_119396292	K05410+K15409
Metabolism	Global and overview maps	Metabolic pathways	26	2935	0.9981229	0.99812290	ko01100	ncbi_119373653;ncbi_119378953;ncbi_119379195;ncbi_119379541;ncbi_119382562;ncbi_119383353;ncbi_119383438;ncbi_119383604;ncbi_119384145;ncbi_119388181;ncbi_119388252;ncbi_119390133;ncbi_119390287;ncbi_119390430;ncbi_119390514;ncbi_119391495;ncbi_119393598;ncbi_119394232;ncbi_119394559;ncbi_119396736;ncbi_119396776;ncbi_119398130;ncbi_119401340;ncbi_119401378;ncbi_119405991;ncbi_119406011	K01183+K13755+K00629+K04714+K01204+K00763+K00923+K00850+K08043+K18437+K00901+K18592+K00876+K00134+K16794+K11205+K11140+K09188+K00507+K00232+K00901+K00253+K10203+K00288+K14074+K00720
