# Supplementary material for: Transcriptome reveals the roles and potential mechanisms of CeRNA in the regulation of salivary gland development in the tick Rhipicephalus haemaphysaloides
Source: Front Cell Infect Microbiol. 2025 Apr 30;15:1573239. doi: 10.3389/fcimb.2025.1573239 (PMC12075121; doi:10.3389/fcimb.2025.1573239)
Supplement: Supplementary file 1 [file DataSheet1.zip › Analyze data/Fig.6/D-circRNA-mRNA.path.xls]

KEGG_A_class	KEGG_B_class	Pathway	circRNA-mRNA (18)	All (9580)	Pvalue	Qvalue	Pathway ID	Genes	K_IDs
Metabolism	Lipid metabolism	Sphingolipid metabolism	2	84	0.01061164	0.3926307	ko00600	ncbi_119379541;ncbi_119406011	K04714+K00720
Human Diseases	Infectious disease: bacterial	Shigellosis	3	431	0.04463661	0.4895106	ko05131	ncbi_119373880;ncbi_119379546;ncbi_119401477	K16944+K20121+K06106
Cellular Processes	Cellular community - eukaryotes	Tight junction	2	189	0.04815955	0.4895106	ko04530	ncbi_119399427;ncbi_119401477	K20638+K06106
Metabolism	Metabolism of other amino acids	beta-Alanine metabolism	1	46	0.08306197	0.4895106	ko00410	ncbi_119379224	K12259
Organismal Systems	Nervous system	Long-term depression	1	57	0.1019358	0.4895106	ko04730	ncbi_119401322	K07376
Metabolism	Lipid metabolism	Steroid biosynthesis	1	58	0.1036333	0.4895106	ko00100	ncbi_119391159	K01052
Cellular Processes	Cell growth and death	Ferroptosis	1	60	0.1070192	0.4895106	ko04216	ncbi_119396574	K05634
Organismal Systems	Sensory system	Olfactory transduction	1	71	0.1254267	0.4895106	ko04740	ncbi_119401322	K07376
Organismal Systems	Endocrine system	Regulation of lipolysis in adipocytes	1	71	0.1254267	0.4895106	ko04923	ncbi_119401322	K07376
Cellular Processes	Cellular community - eukaryotes	Gap junction	1	89	0.1547771	0.4895106	ko04540	ncbi_119401322	K07376
Metabolism	Amino acid metabolism	Arginine and proline metabolism	1	113	0.1924662	0.4895106	ko00330	ncbi_119379224	K12259
Organismal Systems	Digestive system	Cholesterol metabolism	1	116	0.1970641	0.4895106	ko04979	ncbi_119391159	K01052
Environmental Information Processing	Signal transduction	FoxO signaling pathway	1	127	0.2137125	0.4895106	ko04068	ncbi_119407111	K13304
Organismal Systems	Environmental adaptation	Circadian entrainment	1	129	0.2167042	0.4895106	ko04713	ncbi_119401322	K07376
Human Diseases	Infectious disease: bacterial	Bacterial invasion of epithelial cells	1	132	0.2211717	0.4895106	ko05100	ncbi_119401477	K06106
Organismal Systems	Immune system	Neutrophil extracellular trap formation	1	135	0.2256151	0.4895106	ko04613	ncbi_119383490	K05012
Organismal Systems	Digestive system	Salivary secretion	1	142	0.23589	0.4895106	ko04970	ncbi_119401322	K07376
Cellular Processes	Transport and catabolism	Lysosome	2	531	0.2632513	0.4895106	ko04142	ncbi_119390140;ncbi_119391159	K10089+K01052
Cellular Processes	Transport and catabolism	Peroxisome	1	170	0.2757165	0.4895106	ko04146	ncbi_119382550	K13356
Organismal Systems	Aging	Longevity regulating pathway - worm	1	182	0.2921776	0.4895106	ko04212	ncbi_119382550	K13356
Organismal Systems	Immune system	Platelet activation	1	184	0.2948866	0.4895106	ko04611	ncbi_119401322	K07376
Metabolism	Carbohydrate metabolism	Amino sugar and nucleotide sugar metabolism	1	186	0.2975857	0.4895106	ko00520	ncbi_119399966	K01183
Organismal Systems	Circulatory system	Vascular smooth muscle contraction	1	197	0.3122574	0.4895106	ko04270	ncbi_119401322	K07376
Environmental Information Processing	Signal transduction	Wnt signaling pathway	1	201	0.3175204	0.4895106	ko04310	ncbi_119401536	K04512
Environmental Information Processing	Signal transduction	Sphingolipid signaling pathway	1	225	0.3483085	0.5102534	ko04071	ncbi_119379541	K04714
Environmental Information Processing	Signal transduction	cGMP-PKG signaling pathway	1	246	0.3741674	0.5102534	ko04022	ncbi_119401322	K07376
Cellular Processes	Transport and catabolism	Phagosome	1	247	0.3753743	0.5102534	ko04145	ncbi_119390140	K10089
Environmental Information Processing	Signal transduction	PI3K-Akt signaling pathway	1	256	0.3861377	0.5102534	ko04151	ncbi_119407111	K13304
Human Diseases	Infectious disease: bacterial	Pathogenic Escherichia coli infection	1	274	0.4071413	0.5194561	ko05130	ncbi_119401477	K06106
Organismal Systems	Environmental adaptation	Thermogenesis	1	313	0.4503437	0.5488917	ko04714	ncbi_119401322	K07376
Human Diseases	Cancer: overview	Proteoglycans in cancer	1	322	0.4598822	0.5488917	ko05205	ncbi_119401477	K06106
Human Diseases	Neurodegenerative disease	Prion disease	1	340	0.4784922	0.5532566	ko05020	ncbi_119396574	K05634
Cellular Processes	Transport and catabolism	Endocytosis	1	391	0.5279871	0.5835631	ko04144	ncbi_119398955	K11866
Genetic Information Processing	Folding, sorting and degradation	Ubiquitin mediated proteolysis	1	400	0.5362472	0.5835631	ko04120	ncbi_119387185	K10590
Human Diseases	Infectious disease: bacterial	Salmonella infection	1	466	0.5927809	0.6266541	ko05132	ncbi_119390140	K10089
Human Diseases	Neurodegenerative disease	Pathways of neurodegeneration - multiple diseases	1	604	0.6906539	0.7098387	ko05022	ncbi_119396574	K05634
Metabolism	Global and overview maps	Metabolic pathways	4	2935	0.8495131	0.8495131	ko01100	ncbi_119379224;ncbi_119379541;ncbi_119399966;ncbi_119406011	K12259+K04714+K01183+K00720
