# Supplementary material for: Transcriptome reveals the roles and potential mechanisms of CeRNA in the regulation of salivary gland development in the tick Rhipicephalus haemaphysaloides
Source: Front Cell Infect Microbiol. 2025 Apr 30;15:1573239. doi: 10.3389/fcimb.2025.1573239 (PMC12075121; doi:10.3389/fcimb.2025.1573239)
Supplement: Supplementary file 1 [file DataSheet1.zip › Analyze data/Fig.7/Fig.7.xlsx]

## Sheet: A
source	type	target	type
MSTRG.58344.1	lncRNA	miR-103-3p	miRNA
MSTRG.58344.1	lncRNA	miR-107-3p	miRNA
MSTRG.58344.1	lncRNA	miR-15-5p	miRNA
MSTRG.58344.1	lncRNA	miR-16-5p	miRNA
XR_007414783.1	lncRNA	novel-m0001-5p	miRNA
XR_007414783.1	lncRNA	novel-m0002-5p	miRNA
XR_007414783.1	lncRNA	novel-m0117-3p	miRNA
XR_007414783.1	lncRNA	novel-m0118-3p	miRNA
XR_007414783.1	lncRNA	novel-m0119-5p	miRNA
XR_007414783.1	lncRNA	novel-m0120-3p	miRNA
XR_007414783.1	lncRNA	novel-m0453-5p	miRNA
XR_007414783.1	lncRNA	novel-m0454-5p	miRNA
XR_007414856.1	lncRNA	novel-m0117-3p	miRNA
XR_007414856.1	lncRNA	novel-m0118-3p	miRNA
XR_007414856.1	lncRNA	novel-m0119-5p	miRNA
XR_007414856.1	lncRNA	novel-m0120-3p	miRNA
miR-103-3p	miRNA	ncbi_119388181	mRNA
miR-107-3p	miRNA	ncbi_119388181	mRNA
miR-15-5p	miRNA	ncbi_119388181	mRNA
miR-16-5p	miRNA	ncbi_119388181	mRNA
novel-m0001-5p	miRNA	ncbi_119389973	mRNA
novel-m0002-5p	miRNA	ncbi_119389973	mRNA
novel-m0117-3p	miRNA	ncbi_119389973	mRNA
novel-m0118-3p	miRNA	ncbi_119389973	mRNA
novel-m0119-5p	miRNA	ncbi_119389973	mRNA
novel-m0120-3p	miRNA	ncbi_119389973	mRNA
novel-m0453-5p	miRNA	ncbi_119389973	mRNA
novel-m0454-5p	miRNA	ncbi_119389973	mRNA
novel-m0117-3p	miRNA	ncbi_119389973	mRNA
novel-m0118-3p	miRNA	ncbi_119389973	mRNA
novel-m0119-5p	miRNA	ncbi_119389973	mRNA
novel-m0120-3p	miRNA	ncbi_119389973	mRNA

## Sheet: B
source	type	target	type
MSTRG.12884.1	lncRNA	novel-m0169-3p	miRNA
MSTRG.12884.1	lncRNA	novel-m0315-3p	miRNA
MSTRG.25388.2	lncRNA	novel-m0315-3p	miRNA
MSTRG.65502.1	lncRNA	novel-m0093-3p	miRNA
MSTRG.65508.1	lncRNA	novel-m0315-3p	miRNA
MSTRG.67467.1	lncRNA	novel-m0315-3p	miRNA
MSTRG.72349.3	lncRNA	novel-m0346-5p	miRNA
MSTRG.9959.1	lncRNA	novel-m0315-3p	miRNA
XR_005181027.2	lncRNA	novel-m0052-5p	miRNA
XR_007414783.1	lncRNA	novel-m0330-5p	miRNA
XR_007414783.1	lncRNA	novel-m0331-5p	miRNA
XR_007414783.1	lncRNA	novel-m0332-5p	miRNA
XR_007414856.1	lncRNA	novel-m0117-3p	miRNA
XR_007414856.1	lncRNA	novel-m0118-3p	miRNA
XR_007414856.1	lncRNA	novel-m0119-5p	miRNA
XR_007414856.1	lncRNA	novel-m0120-3p	miRNA
novel-m0169-3p	miRNA	ncbi_119407111	mRNA
novel-m0315-3p	miRNA	ncbi_119407111	mRNA
novel-m0315-3p	miRNA	ncbi_119401315	mRNA
novel-m0093-3p	miRNA	ncbi_119400031	mRNA
novel-m0315-3p	miRNA	ncbi_119407111	mRNA
novel-m0315-3p	miRNA	ncbi_119399929	mRNA
novel-m0346-5p	miRNA	ncbi_119401315	mRNA
novel-m0315-3p	miRNA	ncbi_119399929	mRNA
novel-m0052-5p	miRNA	ncbi_119407111	mRNA
novel-m0330-5p	miRNA	ncbi_119407105	mRNA
novel-m0331-5p	miRNA	ncbi_119407105	mRNA
novel-m0332-5p	miRNA	ncbi_119407105	mRNA
novel-m0117-3p	miRNA	ncbi_119407111	mRNA
novel-m0118-3p	miRNA	ncbi_119407111	mRNA
novel-m0119-5p	miRNA	ncbi_119407111	mRNA
novel-m0120-3p	miRNA	ncbi_119407111	mRNA

## Sheet: C
source	type	target	type
MSTRG.34366.1	lncRNA	miR-598-3p	miRNA
MSTRG.34366.1	lncRNA	miR-363-3p	miRNA
MSTRG.34366.1	lncRNA	miR-25-3p	miRNA
MSTRG.34366.1	lncRNA	miR-317-z	miRNA
MSTRG.42907.2	lncRNA	novel-m0186-5p	miRNA
MSTRG.61177.1	lncRNA	novel-m0083-3p	miRNA
MSTRG.67467.1	lncRNA	novel-m0315-3p	miRNA
MSTRG.9959.1	lncRNA	novel-m0315-3p	miRNA
XR_005182582.2	lncRNA	novel-m0223-3p	miRNA
miR-598-3p	miRNA	ncbi_119374983	mRNA
miR-363-3p	miRNA	ncbi_119374983	mRNA
miR-25-3p	miRNA	ncbi_119374983	mRNA
miR-317-z	miRNA	ncbi_119374983	mRNA
novel-m0186-5p	miRNA	ncbi_119383985	mRNA
novel-m0083-3p	miRNA	ncbi_119382397	mRNA
novel-m0315-3p	miRNA	ncbi_119399929	mRNA
novel-m0315-3p	miRNA	ncbi_119399929	mRNA
novel-m0223-3p	miRNA	ncbi_119378473	mRNA

## Sheet: D
source	type	target	type
MSTRG.12884.1	lncRNA	novel-m0169-3p	miRNA
MSTRG.12884.1	lncRNA	novel-m0169-3p	miRNA
MSTRG.9959.1	lncRNA	miR-4787-5p	miRNA
MSTRG.9959.1	lncRNA	novel-m0315-3p	miRNA
XR_007416245.1	lncRNA	novel-m0039-5p	miRNA
XR_007416245.1	lncRNA	novel-m0416-3p	miRNA
novel-m0169-3p	miRNA	ncbi_119387520	mRNA
novel-m0169-3p	miRNA	ncbi_119390967	mRNA
miR-4787-5p	miRNA	ncbi_119391495	mRNA
novel-m0315-3p	miRNA	ncbi_119391495	mRNA
novel-m0039-5p	miRNA	ncbi_119391495	mRNA
novel-m0416-3p	miRNA	ncbi_119391495	mRNA

## Sheet: E
source	type	target	type
MSTRG.12884.1	lncRNA	miR-251-z	miRNA
MSTRG.12884.1	lncRNA	miR-252-z	miRNA
MSTRG.12884.1	lncRNA	novel-m0315-3p	miRNA
MSTRG.12884.1	lncRNA	novel-m0223-3p	miRNA
MSTRG.12884.1	lncRNA	novel-m0169-3p	miRNA
MSTRG.12884.1	lncRNA	novel-m0315-3p	miRNA
MSTRG.25388.2	lncRNA	novel-m0315-3p	miRNA
MSTRG.34366.1	lncRNA	miR-363-3p	miRNA
MSTRG.34366.1	lncRNA	miR-32-5p	miRNA
MSTRG.34366.1	lncRNA	miR-317-z	miRNA
MSTRG.42350.2	lncRNA	miR-61-5p	miRNA
MSTRG.42907.2	lncRNA	novel-m0186-5p	miRNA
MSTRG.51131.2	lncRNA	novel-m0253-3p	miRNA
MSTRG.51131.2	lncRNA	novel-m0003-3p	miRNA
MSTRG.62864.3	lncRNA	miR-183-5p	miRNA
MSTRG.62864.3	lncRNA	miR-363-3p	miRNA
MSTRG.65502.1	lncRNA	novel-m0093-3p	miRNA
MSTRG.65502.1	lncRNA	novel-m0093-3p	miRNA
MSTRG.65508.1	lncRNA	novel-m0315-3p	miRNA
MSTRG.65508.1	lncRNA	novel-m0315-3p	miRNA
MSTRG.67467.1	lncRNA	miR-61-5p	miRNA
MSTRG.68966.2	lncRNA	miR-61-5p	miRNA
MSTRG.67661.1	lncRNA	novel-m0094-3p	miRNA
MSTRG.72349.3	lncRNA	novel-m0346-5p	miRNA
XR_005180017.2	lncRNA	miR-106-3p	miRNA
XR_005181027.2	lncRNA	novel-m0052-5p	miRNA
XR_007414856.1	lncRNA	miR-252-z	miRNA
XR_007414856.1	lncRNA	miR-251-z	miRNA
MSTRG.66500.2	lncRNA	miR-107-z	miRNA
MSTRG.66500.2	lncRNA	miR-106-3p	miRNA
MSTRG.66500.2	lncRNA	miR-103-3p	miRNA
MSTRG.66500.2	lncRNA	miR-151-5p	miRNA
MSTRG.66500.2	lncRNA	miR-20-5p	miRNA
MSTRG.66500.2	lncRNA	miR-24-3p	miRNA
MSTRG.66500.2	lncRNA	miR-28-z	miRNA
MSTRG.66500.2	lncRNA	miR-342-3p	miRNA
MSTRG.66500.2	lncRNA	miR-93-5p	miRNA
XR_007414856.1	lncRNA	novel-m0117-3p	miRNA
XR_007414856.1	lncRNA	novel-m0118-3p	miRNA
XR_007414856.1	lncRNA	novel-m0119-5p	miRNA
XR_007414856.1	lncRNA	novel-m0120-3p	miRNA
miR-251-z	miRNA	ncbi_119386569	mRNA
miR-252-z	miRNA	ncbi_119386569	mRNA
novel-m0315-3p	miRNA	ncbi_119405874	mRNA
novel-m0223-3p	miRNA	ncbi_119405874	mRNA
novel-m0169-3p	miRNA	ncbi_119407111	mRNA
novel-m0315-3p	miRNA	ncbi_119407111	mRNA
novel-m0315-3p	miRNA	ncbi_119401315	mRNA
miR-363-3p	miRNA	ncbi_119401711	mRNA
miR-32-5p	miRNA	ncbi_119401711	mRNA
miR-317-z	miRNA	ncbi_119401711	mRNA
miR-61-5p	miRNA	ncbi_119386569	mRNA
novel-m0186-5p	miRNA	ncbi_119383985	mRNA
novel-m0253-3p	miRNA	ncbi_119387749	mRNA
novel-m0003-3p	miRNA	ncbi_119387749	mRNA
miR-183-5p	miRNA	ncbi_119401711	mRNA
miR-363-3p	miRNA	ncbi_119401711	mRNA
novel-m0093-3p	miRNA	ncbi_119400031	mRNA
novel-m0093-3p	miRNA	ncbi_119405874	mRNA
novel-m0315-3p	miRNA	ncbi_119405874	mRNA
novel-m0315-3p	miRNA	ncbi_119407111	mRNA
miR-61-5p	miRNA	ncbi_119386569	mRNA
miR-61-5p	miRNA	ncbi_119386569	mRNA
novel-m0094-3p	miRNA	ncbi_119405874	mRNA
novel-m0346-5p	miRNA	ncbi_119401315	mRNA
miR-106-3p	miRNA	ncbi_119387749	mRNA
novel-m0052-5p	miRNA	ncbi_119407111	mRNA
miR-252-z	miRNA	ncbi_119386569	mRNA
miR-251-z	miRNA	ncbi_119386569	mRNA
miR-107-z	miRNA	ncbi_119387749	mRNA
miR-106-3p	miRNA	ncbi_119387749	mRNA
miR-103-3p	miRNA	ncbi_119387749	mRNA
miR-151-5p	miRNA	ncbi_119401711	mRNA
miR-20-5p	miRNA	ncbi_119401711	mRNA
miR-24-3p	miRNA	ncbi_119401711	mRNA
miR-28-z	miRNA	ncbi_119401711	mRNA
miR-342-3p	miRNA	ncbi_119401711	mRNA
miR-93-5p	miRNA	ncbi_119401711	mRNA
novel-m0117-3p	miRNA	ncbi_119407111	mRNA
novel-m0118-3p	miRNA	ncbi_119407111	mRNA
novel-m0119-5p	miRNA	ncbi_119407111	mRNA
novel-m0120-3p	miRNA	ncbi_119407111	mRNA

## Sheet: F
source	type	target	type	type3
novel_circ_001885	cicr	miR-251-z	miRNA	1
novel_circ_001885	cicr	miR-252-z	miRNA	1
novel_circ_001885	cicr	novel-m0117-3p	miRNA	1
novel_circ_001885	cicr	novel-m0118-3p	miRNA	1
novel_circ_001885	cicr	novel-m0119-5p	miRNA	1
novel_circ_001885	cicr	novel-m0120-3p	miRNA	1
novel_circ_002086	cicr	miR-252-5p	miRNA	1
novel_circ_002605	cicr	miR-34-5p	miRNA	1
miR-251-z	miRNA	ncbi_119391159	mRNA	Cholesterol metabolism
miR-252-z	miRNA	ncbi_119391159	mRNA	Cholesterol metabolism
novel-m0117-3p	miRNA	ncbi_119407111	mRNA	FoxO signaling pathway
novel-m0118-3p	miRNA	ncbi_119407111	mRNA	FoxO signaling pathway
novel-m0119-5p	miRNA	ncbi_119407111	mRNA	FoxO signaling pathway
novel-m0120-3p	miRNA	ncbi_119407111	mRNA	FoxO signaling pathway
miR-252-5p	miRNA	ncbi_119396574	mRNA	Ferroptosis
miR-34-5p	miRNA	Unigene0292910	mRNA	Steroid biosynthesis
		|
