# Supplementary material for: Transcriptome reveals the roles and potential mechanisms of CeRNA in the regulation of salivary gland development in the tick Rhipicephalus haemaphysaloides
Source: Front Cell Infect Microbiol. 2025 Apr 30;15:1573239. doi: 10.3389/fcimb.2025.1573239 (PMC12075121; doi:10.3389/fcimb.2025.1573239)
Supplement: Supplementary file 1 [file DataSheet1.zip › Analyze data/Fig.8/Fig.8 QPCR.xlsx]

## Sheet: Sheet1
TPM-lncRNA							qPCR-lncRNA
	Unfed	F5d	E3d					Unfed			F5d			E3d
XR_005181027.2	3.929	1.865	16.7815				XR_005181027.2	0.000434	0.000474	0.000343	0.00045492	0.000413	0.000212	0.004913	0.00738	0.003834
MSTRG.72349.3	0.0795	0.326	6.501				MSTRG.72349.3	0.487841	0.69626	0.333124	0.497349	0.689771	0.252357	2.02247	3.13506	1.52165
MSTRG.34366.1	713.197	2.3005	0				MSTRG.34366.1	0.001241	0.216588	0.085896	1.7e-05	0.000583	0.000101	1.78e-05	8.19e-06	2.45e-06
MSTRG.67467.1	18.694	16.5865	90.458				MSTRG.67467.1	0.017993	0.022098	0.040683	0.019293	0.028275	0.021039	0.419069	0.260067	0.257128
MSTRG.12884.1	0.4075	0.666	5.204				MSTRG.12884.1	0.007223	0.007901	0.008176	0.076765	0.022476	0.027726	0.27141	0.168787	0.245972
MSTRG.65508.1	7.421	69.7205	236.554				MSTRG.65508.1	0.019234	0.022293	0.067759	1.06303	0.232949	0.220391	3.56289	1.53076	2.3635
TPM-miRNA							qPCR-miRNA
	Unfed	F5d	E3d					Unfed			F5d			E3d
novel-m0001-5p	66851.7	14823.7	8530.47				novel-m0001-5p	0.660673	1.48931	1.1846	0.0821611	0.29989	0.21833	0.028834	0.094845	0.045665
novel-m0003-3p	1641.35	2205.79	14721.6				novel-m0003-3p	1.94633	4.64245	3.30201	5.71897	15.9288	8.42471	7.66374	15.5907	10.0938
novel-m0004-3p	9821.56	2797.17	3426.98				novel-m0004-3p	0.0370309	0.14316	0.0258738	0.00806981	0.065485	0.030469	0.003014	0.017484	0.004143
miR-1-3p	12334	8116.34	8573.86				miR-1-3p	0.0958378	0.188674	0.117328	0.0116606	0.026583	0.015962	0.009523	0.032974	0.014396
miR-184-3p	46148.1	19879.2	23035.6				miR-184-3p	0.0683998	0.454906	0.0956152	0.0317759	0.210795	0.015592	0.010122	0.123133	0.013927
miR-305-5p	7163.47	25872.4	34974.8				miR-305-5p	0.0703399	0.197638	0.0625834	0.138281	0.475603	0.174272	0.21859	0.513046	0.282216
